# Supplementary material for: Bayesian Rank-Clustering
Source: Psychometrika. 2025 Jun 16;90(3):904–31. doi: 10.1017/psy.2025.10014 (PMC12483714; doi:10.1017/psy.2025.10014)
Supplement: Pearce and Erosheva supplementary material [file S0033312325100148sup001.zip]

Archive with 298 entries (289 files):
- 5.2 Election/
- 5.2 Election/.DS_Store
- 5.2 Election/main.R
- 5.3 Eurobarometer/
- 5.3 Eurobarometer/main.R
- 5.3 Eurobarometer/ZA1961_v1-0-1.dta
- 5.4 Basketball/
- 5.4 Basketball/.DS_Store
- 5.4 Basketball/main.R
- 5.4 Basketball/nba_regular_2023_24.txt
- Figures/
- Figures/.DS_Store
- Figures/eurobarometer_cluster.pdf
- Figures/eurobarometer_comp.pdf
- Figures/eurobarometer_EDA.pdf
- Figures/eurobarometer_main.pdf
- Figures/eurobarometer_posterior.pdf
- Figures/eurobarometer_traceK.pdf
- Figures/eurobarometer_traceOmega.pdf
- Figures/mayor_comp.pdf
- Figures/mayor_EDA.pdf
- Figures/mayor_main.pdf
- Figures/mayor_traceK.pdf
- Figures/mayor_traceOmega.pdf
- Figures/NBA_comp.pdf
- Figures/NBA_EDA.pdf
- Figures/NBA_main.pdf
- Figures/NBA_traceK.pdf
- Figures/NBA_traceOmega.pdf
- Figures/pdiff.png
- Figures/pssf_prior.png
- Figures/sim_MAE.pdf
- Figures/sim_RCProb.pdf
- Figures/sushi_comp.pdf
- Figures/sushi_EDA.pdf
- Figures/sushi_main.pdf
- Figures/sushi_traceK.pdf
- Figures/sushi_traceOmega.pdf
- .DS_Store
- README.rtf
- 3.1 PSSF Prior/
- 3.1 PSSF Prior/main.R
- 4.2 Numerical Simulation/
- 4.2 Numerical Simulation/.DS_Store
- 4.2 Numerical Simulation/main.R
- 4.2 Numerical Simulation/Simulation Results/
- 4.2 Numerical Simulation/Simulation Results/sim_1.RData
- 4.2 Numerical Simulation/Simulation Results/sim_10.RData
- 4.2 Numerical Simulation/Simulation Results/sim_100.RData
- 4.2 Numerical Simulation/Simulation Results/sim_101.RData
- 4.2 Numerical Simulation/Simulation Results/sim_102.RData
- 4.2 Numerical Simulation/Simulation Results/sim_103.RData
- 4.2 Numerical Simulation/Simulation Results/sim_104.RData
- 4.2 Numerical Simulation/Simulation Results/sim_105.RData
- 4.2 Numerical Simulation/Simulation Results/sim_106.RData
- 4.2 Numerical Simulation/Simulation Results/sim_107.RData
- 4.2 Numerical Simulation/Simulation Results/sim_108.RData
- 4.2 Numerical Simulation/Simulation Results/sim_109.RData
- 4.2 Numerical Simulation/Simulation Results/sim_11.RData
- 4.2 Numerical Simulation/Simulation Results/sim_110.RData
- 4.2 Numerical Simulation/Simulation Results/sim_111.RData
- 4.2 Numerical Simulation/Simulation Results/sim_112.RData
- 4.2 Numerical Simulation/Simulation Results/sim_113.RData
- 4.2 Numerical Simulation/Simulation Results/sim_114.RData
- 4.2 Numerical Simulation/Simulation Results/sim_115.RData
- 4.2 Numerical Simulation/Simulation Results/sim_116.RData
- 4.2 Numerical Simulation/Simulation Results/sim_117.RData
- 4.2 Numerical Simulation/Simulation Results/sim_118.RData
- 4.2 Numerical Simulation/Simulation Results/sim_119.RData
- 4.2 Numerical Simulation/Simulation Results/sim_12.RData
- 4.2 Numerical Simulation/Simulation Results/sim_120.RData
- 4.2 Numerical Simulation/Simulation Results/sim_121.RData
- 4.2 Numerical Simulation/Simulation Results/sim_122.RData
- 4.2 Numerical Simulation/Simulation Results/sim_123.RData
- 4.2 Numerical Simulation/Simulation Results/sim_124.RData
- 4.2 Numerical Simulation/Simulation Results/sim_125.RData
- 4.2 Numerical Simulation/Simulation Results/sim_126.RData
- 4.2 Numerical Simulation/Simulation Results/sim_127.RData
- 4.2 Numerical Simulation/Simulation Results/sim_128.RData
- 4.2 Numerical Simulation/Simulation Results/sim_129.RData
- 4.2 Numerical Simulation/Simulation Results/sim_13.RData
- 4.2 Numerical Simulation/Simulation Results/sim_130.RData
- 4.2 Numerical Simulation/Simulation Results/sim_131.RData
- 4.2 Numerical Simulation/Simulation Results/sim_132.RData
- 4.2 Numerical Simulation/Simulation Results/sim_133.RData
- 4.2 Numerical Simulation/Simulation Results/sim_134.RData
- 4.2 Numerical Simulation/Simulation Results/sim_135.RData
- 4.2 Numerical Simulation/Simulation Results/sim_136.RData
- 4.2 Numerical Simulation/Simulation Results/sim_137.RData
- 4.2 Numerical Simulation/Simulation Results/sim_138.RData
- 4.2 Numerical Simulation/Simulation Results/sim_139.RData
- 4.2 Numerical Simulation/Simulation Results/sim_14.RData
- 4.2 Numerical Simulation/Simulation Results/sim_140.RData
- 4.2 Numerical Simulation/Simulation Results/sim_141.RData
- 4.2 Numerical Simulation/Simulation Results/sim_142.RData
- 4.2 Numerical Simulation/Simulation Results/sim_143.RData
- 4.2 Numerical Simulation/Simulation Results/sim_144.RData
- 4.2 Numerical Simulation/Simulation Results/sim_145.RData
- 4.2 Numerical Simulation/Simulation Results/sim_146.RData
- 4.2 Numerical Simulation/Simulation Results/sim_147.RData
- 4.2 Numerical Simulation/Simulation Results/sim_148.RData
- 4.2 Numerical Simulation/Simulation Results/sim_149.RData
- 4.2 Numerical Simulation/Simulation Results/sim_15.RData
- 4.2 Numerical Simulation/Simulation Results/sim_150.RData
- 4.2 Numerical Simulation/Simulation Results/sim_151.RData
- 4.2 Numerical Simulation/Simulation Results/sim_152.RData
- 4.2 Numerical Simulation/Simulation Results/sim_153.RData
- 4.2 Numerical Simulation/Simulation Results/sim_154.RData
- 4.2 Numerical Simulation/Simulation Results/sim_155.RData
- 4.2 Numerical Simulation/Simulation Results/sim_156.RData
- 4.2 Numerical Simulation/Simulation Results/sim_157.RData
- 4.2 Numerical Simulation/Simulation Results/sim_158.RData
- 4.2 Numerical Simulation/Simulation Results/sim_159.RData
- 4.2 Numerical Simulation/Simulation Results/sim_16.RData
- 4.2 Numerical Simulation/Simulation Results/sim_160.RData
- 4.2 Numerical Simulation/Simulation Results/sim_161.RData
- 4.2 Numerical Simulation/Simulation Results/sim_162.RData
- 4.2 Numerical Simulation/Simulation Results/sim_163.RData
- 4.2 Numerical Simulation/Simulation Results/sim_164.RData
- 4.2 Numerical Simulation/Simulation Results/sim_165.RData
- 4.2 Numerical Simulation/Simulation Results/sim_166.RData
- 4.2 Numerical Simulation/Simulation Results/sim_167.RData
- 4.2 Numerical Simulation/Simulation Results/sim_168.RData
- 4.2 Numerical Simulation/Simulation Results/sim_169.RData
- 4.2 Numerical Simulation/Simulation Results/sim_17.RData
- 4.2 Numerical Simulation/Simulation Results/sim_170.RData
- 4.2 Numerical Simulation/Simulation Results/sim_171.RData
- 4.2 Numerical Simulation/Simulation Results/sim_172.RData
- 4.2 Numerical Simulation/Simulation Results/sim_173.RData
- 4.2 Numerical Simulation/Simulation Results/sim_174.RData
- 4.2 Numerical Simulation/Simulation Results/sim_175.RData
- 4.2 Numerical Simulation/Simulation Results/sim_176.RData
- 4.2 Numerical Simulation/Simulation Results/sim_177.RData
- 4.2 Numerical Simulation/Simulation Results/sim_178.RData
- 4.2 Numerical Simulation/Simulation Results/sim_179.RData
- 4.2 Numerical Simulation/Simulation Results/sim_18.RData
- 4.2 Numerical Simulation/Simulation Results/sim_180.RData
- 4.2 Numerical Simulation/Simulation Results/sim_181.RData
- 4.2 Numerical Simulation/Simulation Results/sim_182.RData
- 4.2 Numerical Simulation/Simulation Results/sim_183.RData
- 4.2 Numerical Simulation/Simulation Results/sim_184.RData
- 4.2 Numerical Simulation/Simulation Results/sim_185.RData
- 4.2 Numerical Simulation/Simulation Results/sim_186.RData
- 4.2 Numerical Simulation/Simulation Results/sim_187.RData
- 4.2 Numerical Simulation/Simulation Results/sim_188.RData
- 4.2 Numerical Simulation/Simulation Results/sim_189.RData
- 4.2 Numerical Simulation/Simulation Results/sim_19.RData
- 4.2 Numerical Simulation/Simulation Results/sim_190.RData
- 4.2 Numerical Simulation/Simulation Results/sim_191.RData
- 4.2 Numerical Simulation/Simulation Results/sim_192.RData
- 4.2 Numerical Simulation/Simulation Results/sim_193.RData
- 4.2 Numerical Simulation/Simulation Results/sim_194.RData
- 4.2 Numerical Simulation/Simulation Results/sim_195.RData
- 4.2 Numerical Simulation/Simulation Results/sim_196.RData
- 4.2 Numerical Simulation/Simulation Results/sim_197.RData
- 4.2 Numerical Simulation/Simulation Results/sim_198.RData
- 4.2 Numerical Simulation/Simulation Results/sim_199.RData
- 4.2 Numerical Simulation/Simulation Results/sim_2.RData
- 4.2 Numerical Simulation/Simulation Results/sim_20.RData
- 4.2 Numerical Simulation/Simulation Results/sim_200.RData
- 4.2 Numerical Simulation/Simulation Results/sim_201.RData
- 4.2 Numerical Simulation/Simulation Results/sim_202.RData
- 4.2 Numerical Simulation/Simulation Results/sim_203.RData
- 4.2 Numerical Simulation/Simulation Results/sim_204.RData
- 4.2 Numerical Simulation/Simulation Results/sim_205.RData
- 4.2 Numerical Simulation/Simulation Results/sim_206.RData
- 4.2 Numerical Simulation/Simulation Results/sim_207.RData
- 4.2 Numerical Simulation/Simulation Results/sim_208.RData
- 4.2 Numerical Simulation/Simulation Results/sim_209.RData
- 4.2 Numerical Simulation/Simulation Results/sim_21.RData
- 4.2 Numerical Simulation/Simulation Results/sim_210.RData
- 4.2 Numerical Simulation/Simulation Results/sim_211.RData
- 4.2 Numerical Simulation/Simulation Results/sim_212.RData
- 4.2 Numerical Simulation/Simulation Results/sim_213.RData
- 4.2 Numerical Simulation/Simulation Results/sim_214.RData
- 4.2 Numerical Simulation/Simulation Results/sim_215.RData
- 4.2 Numerical Simulation/Simulation Results/sim_216.RData
- 4.2 Numerical Simulation/Simulation Results/sim_217.RData
- 4.2 Numerical Simulation/Simulation Results/sim_218.RData
- 4.2 Numerical Simulation/Simulation Results/sim_219.RData
- 4.2 Numerical Simulation/Simulation Results/sim_22.RData
- 4.2 Numerical Simulation/Simulation Results/sim_220.RData
- 4.2 Numerical Simulation/Simulation Results/sim_221.RData
- 4.2 Numerical Simulation/Simulation Results/sim_222.RData
- 4.2 Numerical Simulation/Simulation Results/sim_223.RData
- 4.2 Numerical Simulation/Simulation Results/sim_224.RData
- 4.2 Numerical Simulation/Simulation Results/sim_225.RData
- 4.2 Numerical Simulation/Simulation Results/sim_226.RData
- 4.2 Numerical Simulation/Simulation Results/sim_227.RData
- 4.2 Numerical Simulation/Simulation Results/sim_228.RData
- 4.2 Numerical Simulation/Simulation Results/sim_229.RData
- 4.2 Numerical Simulation/Simulation Results/sim_23.RData
- 4.2 Numerical Simulation/Simulation Results/sim_230.RData
- 4.2 Numerical Simulation/Simulation Results/sim_231.RData
- 4.2 Numerical Simulation/Simulation Results/sim_232.RData
- 4.2 Numerical Simulation/Simulation Results/sim_233.RData
- 4.2 Numerical Simulation/Simulation Results/sim_234.RData
- 4.2 Numerical Simulation/Simulation Results/sim_235.RData
- 4.2 Numerical Simulation/Simulation Results/sim_236.RData
- 4.2 Numerical Simulation/Simulation Results/sim_237.RData
- 4.2 Numerical Simulation/Simulation Results/sim_238.RData
- 4.2 Numerical Simulation/Simulation Results/sim_239.RData
- 4.2 Numerical Simulation/Simulation Results/sim_24.RData
- 4.2 Numerical Simulation/Simulation Results/sim_240.RData
- 4.2 Numerical Simulation/Simulation Results/sim_25.RData
- 4.2 Numerical Simulation/Simulation Results/sim_26.RData
- 4.2 Numerical Simulation/Simulation Results/sim_27.RData
- 4.2 Numerical Simulation/Simulation Results/sim_28.RData
- 4.2 Numerical Simulation/Simulation Results/sim_29.RData
- 4.2 Numerical Simulation/Simulation Results/sim_3.RData
- 4.2 Numerical Simulation/Simulation Results/sim_30.RData
- 4.2 Numerical Simulation/Simulation Results/sim_31.RData
- 4.2 Numerical Simulation/Simulation Results/sim_32.RData
- 4.2 Numerical Simulation/Simulation Results/sim_33.RData
- 4.2 Numerical Simulation/Simulation Results/sim_34.RData
- 4.2 Numerical Simulation/Simulation Results/sim_35.RData
- 4.2 Numerical Simulation/Simulation Results/sim_36.RData
- 4.2 Numerical Simulation/Simulation Results/sim_37.RData
- 4.2 Numerical Simulation/Simulation Results/sim_38.RData
- 4.2 Numerical Simulation/Simulation Results/sim_39.RData
- 4.2 Numerical Simulation/Simulation Results/sim_4.RData
- 4.2 Numerical Simulation/Simulation Results/sim_40.RData
- 4.2 Numerical Simulation/Simulation Results/sim_41.RData
- 4.2 Numerical Simulation/Simulation Results/sim_42.RData
- 4.2 Numerical Simulation/Simulation Results/sim_43.RData
- 4.2 Numerical Simulation/Simulation Results/sim_44.RData
- 4.2 Numerical Simulation/Simulation Results/sim_45.RData
- 4.2 Numerical Simulation/Simulation Results/sim_46.RData
- 4.2 Numerical Simulation/Simulation Results/sim_47.RData
- 4.2 Numerical Simulation/Simulation Results/sim_48.RData
- 4.2 Numerical Simulation/Simulation Results/sim_49.RData
- 4.2 Numerical Simulation/Simulation Results/sim_5.RData
- 4.2 Numerical Simulation/Simulation Results/sim_50.RData
- 4.2 Numerical Simulation/Simulation Results/sim_51.RData
- 4.2 Numerical Simulation/Simulation Results/sim_52.RData
- 4.2 Numerical Simulation/Simulation Results/sim_53.RData
- 4.2 Numerical Simulation/Simulation Results/sim_54.RData
- 4.2 Numerical Simulation/Simulation Results/sim_55.RData
- 4.2 Numerical Simulation/Simulation Results/sim_56.RData
- 4.2 Numerical Simulation/Simulation Results/sim_57.RData
- 4.2 Numerical Simulation/Simulation Results/sim_58.RData
- 4.2 Numerical Simulation/Simulation Results/sim_59.RData
- 4.2 Numerical Simulation/Simulation Results/sim_6.RData
- 4.2 Numerical Simulation/Simulation Results/sim_60.RData
- 4.2 Numerical Simulation/Simulation Results/sim_61.RData
- 4.2 Numerical Simulation/Simulation Results/sim_62.RData
- 4.2 Numerical Simulation/Simulation Results/sim_63.RData
- 4.2 Numerical Simulation/Simulation Results/sim_64.RData
- 4.2 Numerical Simulation/Simulation Results/sim_65.RData
- 4.2 Numerical Simulation/Simulation Results/sim_66.RData
- 4.2 Numerical Simulation/Simulation Results/sim_67.RData
- 4.2 Numerical Simulation/Simulation Results/sim_68.RData
- 4.2 Numerical Simulation/Simulation Results/sim_69.RData
- 4.2 Numerical Simulation/Simulation Results/sim_7.RData
- 4.2 Numerical Simulation/Simulation Results/sim_70.RData
- 4.2 Numerical Simulation/Simulation Results/sim_71.RData
- 4.2 Numerical Simulation/Simulation Results/sim_72.RData
- 4.2 Numerical Simulation/Simulation Results/sim_73.RData
- 4.2 Numerical Simulation/Simulation Results/sim_74.RData
- 4.2 Numerical Simulation/Simulation Results/sim_75.RData
- 4.2 Numerical Simulation/Simulation Results/sim_76.RData
- 4.2 Numerical Simulation/Simulation Results/sim_77.RData
- 4.2 Numerical Simulation/Simulation Results/sim_78.RData
- 4.2 Numerical Simulation/Simulation Results/sim_79.RData
- 4.2 Numerical Simulation/Simulation Results/sim_8.RData
- 4.2 Numerical Simulation/Simulation Results/sim_80.RData
- 4.2 Numerical Simulation/Simulation Results/sim_81.RData
- 4.2 Numerical Simulation/Simulation Results/sim_82.RData
- 4.2 Numerical Simulation/Simulation Results/sim_83.RData
- 4.2 Numerical Simulation/Simulation Results/sim_84.RData
- 4.2 Numerical Simulation/Simulation Results/sim_85.RData
- 4.2 Numerical Simulation/Simulation Results/sim_86.RData
- 4.2 Numerical Simulation/Simulation Results/sim_87.RData
- 4.2 Numerical Simulation/Simulation Results/sim_88.RData
- 4.2 Numerical Simulation/Simulation Results/sim_89.RData
- 4.2 Numerical Simulation/Simulation Results/sim_9.RData
- 4.2 Numerical Simulation/Simulation Results/sim_90.RData
- 4.2 Numerical Simulation/Simulation Results/sim_91.RData
- 4.2 Numerical Simulation/Simulation Results/sim_92.RData
- 4.2 Numerical Simulation/Simulation Results/sim_93.RData
- 4.2 Numerical Simulation/Simulation Results/sim_94.RData
- 4.2 Numerical Simulation/Simulation Results/sim_95.RData
- 4.2 Numerical Simulation/Simulation Results/sim_96.RData
- 4.2 Numerical Simulation/Simulation Results/sim_97.RData
- 4.2 Numerical Simulation/Simulation Results/sim_98.RData
- 4.2 Numerical Simulation/Simulation Results/sim_99.RData
- 5.1 Sushi/
- 5.1 Sushi/.DS_Store
- 5.1 Sushi/main.R
- 5.1 Sushi/sushi3-2016/
- 5.1 Sushi/sushi3-2016/README-en.txt
- 5.1 Sushi/sushi3-2016/README-ja.txt
- 5.1 Sushi/sushi3-2016/README-stat-ja.txt
- 5.1 Sushi/sushi3-2016/sushi3.idata
- 5.1 Sushi/sushi3-2016/sushi3.udata
- 5.1 Sushi/sushi3-2016/sushi3a.5000.10.order
- 5.1 Sushi/sushi3-2016/sushi3b.5000.10.order
- 5.1 Sushi/sushi3-2016/sushi3b.5000.10.score
