# Supplementary material for: Bayesian Rank-Clustering
Source: Psychometrika. 2025 Jun 16;90(3):904–31. doi: 10.1017/psy.2025.10014 (PMC12483714; doi:10.1017/psy.2025.10014)
Supplement: Pearce and Erosheva supplementary material [file S0033312325100148sup001.zip › 5.2 Election/main.R]

library(rankclust)
library(tidyverse)
library(reshape2)
library(gridExtra)
library(RColorBrewer)

# This file replicates the analysis presented in Section 5.2. There are four
# parts to the replication code: "Data Cleaning and Exploratory Data Analysis",
# "Model Estimation", "Figure Creation", and "Goodness-of-Fit Checks".

#### Data Cleaning and Exploratory Data Analysis ####
MPLS_Mayor2021 <- read_csv("https://vote.minneapolismn.gov/media/-www-content-assets/documents/2021-Mayor-Cast-Vote-Record.csv")
set.seed(1)
Pi <- as.data.frame(MPLS_Mayor2021[sample(nrow(MPLS_Mayor2021),1009),2:4])
candidates <- setdiff(unique(unlist(Pi)),c("undervote","overvote","UWI"))
candidates <- candidates[c(3,1,2,6,10,5,4,9,7,13,16,8,11,12,15,17,14)]
parties <- c("DFL","DFL","DFL","DFL","GOP","DFL","GOP","GLC",
             "LIB","DFL","SWP","FPP","INC","DFL","IND","HCP","DFL")
lasts <- c("Frey","Knuth","Nezhad","Awed","Turner","Conner","Carney Jr.","Harcus",
           "Atkins","Globus","Nelson","Perry","Winter","David","Ward","Johnson",
           "Benjegerdes")
lasts_parties <- paste0(lasts," (",parties,")")

for(j in 1:3){Pi[,j] <- as.numeric(factor(Pi[,j],levels=candidates))}
for(i in 1:nrow(Pi)){
  pi <- unique(na.exclude(unlist(Pi[i,])))
  Pi[i,] <- c(pi,rep(NA,3-length(pi)))
}
votes <- Pi[apply(Pi,1,function(x){sum(is.na(x))<3}),]
J <- length(candidates)
votes <- as.matrix(cbind(votes,matrix(NA,nrow=nrow(votes),ncol=J-3)))
candidates[12] <- "Jerrell Perry"
candidates <- data.frame(index=1:J,candidates=candidates,lasts=lasts,
                         parties=parties,lasts_parties=lasts_parties)
rm(i,j,pi,MPLS_Mayor2021,Pi,lasts,lasts_parties,parties)


#### Model Estimation ####
set.seed(0)
mcmcBTL <- mcmc_BTL(Pi=votes,J=J,a_gamma=5,b_gamma=3,num_iters=2000,groupwise=FALSE,chains=2,seed=1,normalize_omega = F) # get initializers
nu0 <- apply(mcmcBTL[,3:19],2,mean)
time0 <- Sys.time()
mcmc <- mcmc_RCBTL(Pi=votes,J=J,a_gamma=5,b_gamma=3,lambda=2,groupwise=FALSE,
                   nu0=nu0,num_iters = 10000, nu_reps=2, chains=4,burn_prop = 0.5,seed=2,normalize_omega = TRUE)
time1 <- Sys.time()
difftime(time1,time0,units="mins") # total time
# Time difference of 72.4951 mins
difftime(time1,time0,units="secs")/(2*nrow(mcmc)) # average time per iteration
# Time difference of 0.05437132 secs

#### Figure Creation ####

# initial calculations
omega_mean <- apply(mcmc[,grep("omega",names(mcmc))],2,mean)
omega_labels <- substr(as.character(round(omega_mean,3)),2,5)
order_omega <- order(omega_mean)

pairs <- expand.grid(i=1:J,j=1:J,prob=0)
pairs <- pairs[pairs$i != pairs$j,]
pairs$prob <- apply(pairs,1,function(pair){
  i <- pair[1]; j <- pair[2]
  mean(apply(mcmc[,paste0("G",c(i,j))],1,function(x){x[1]==x[2]}))
})
pairs$labels <- ""
pairs <- rbind(pairs,data.frame(i=1:J,j=1:J,prob=0,labels=omega_labels))

which_check <- seq(0,nrow(mcmc),by=25)[-1]
K_logdens  <- dpois(mcmc$K[which_check]-1,lambda=2,log=T)
nu_logdens <- apply(mcmc[which_check,grep("nu",names(mcmc))],1,function(nu){sum(dgamma(nu,5,3,log=T),na.rm=T)})
Pi_logdens <- apply(mcmc[which_check,grep("omega",names(mcmc))],1,function(omega){dBTL(votes,omega,log=T)})
map_G <- mcmc[which_check[which.max(K_logdens+nu_logdens+Pi_logdens)],c(paste0("G",1:J))]

# Exploratory Data Analysis Figure
p_EDA <- ggplot(na.exclude(melt(votes)),aes(x=factor(value,levels=1:17,labels=candidates$lasts),
                              fill=factor(Var2,levels=c("3rd Choice","2nd Choice","1st Choice"),
                                          labels=c("Third","Second","First"))))+
  geom_bar()+theme_minimal()+
  scale_y_continuous(breaks=c(0,200,400,600),limits=c(0,600))+
  scale_fill_viridis_d(option="plasma",direction=-1,guide = guide_legend(reverse = TRUE))+
  theme(axis.text.x = element_text(angle = 90, vjust = 0.5, hjust=1),
        panel.grid.major.x = element_blank(),panel.grid.minor.y = element_blank(),
        legend.position = c(.82,.82),legend.direction = "horizontal")+
  labs(x=element_blank(),y="Number of Votes",fill="Rank")

# p_EDA

## Main Results: Rank-Clusters, Posterior of Omega
p1<-ggplot(pairs,aes(x=factor(i,levels=rev(order_omega),labels=candidates$lasts_parties[rev(order_omega)]),
                     y=factor(j,levels=order_omega,labels=candidates$lasts_parties[order_omega]),fill=prob))+
  geom_tile()+scale_fill_gradient(low="white",high="black",breaks=c(0,.5,1),
                                  limits=c(0,1))+
  theme_bw()+labs(x=element_blank(),y=element_blank(),fill="Posterior Rank-\nClustering Probability ")+
  guides(fill = guide_colorbar(title.position="top", title.hjust = 0.5))+
  theme(legend.position = c(.82,.85),legend.direction = "horizontal",
        axis.text.x = element_text(angle = 90, vjust = 0.5, hjust=1),
        panel.grid = element_blank())+
  geom_tile(data=data.frame(i=1:J,j=1:J,prob=0),color="black",size=.5)+
  geom_text(aes(label=labels),size=3)
for(k in unique(unlist(map_G))){
  index <- unlist(lapply(which(map_G == k),function(j){which(order_omega == j)}))
  p1<- p1+annotate("rect",color="red",alpha=0,size=1.25,
                   ymin=min(index)-0.5,ymax=max(index)+0.5,xmin=J+1-max(index)-0.5,xmax=J+1-min(index)+0.5)
}
p2<-ggplot(melt(mcmc[,c(1,2,grep("omega",names(mcmc)))],id.vars=1:2),
           aes(x=factor(variable,levels=paste0("omega",candidates$index[rev(order_omega)]),
                        labels=candidates$lasts_parties[rev(order_omega)]),
               y=value))+
  geom_violin()+theme_bw()+
  theme(axis.text.x = element_text(angle = 90, vjust = 0.5, hjust=1))+
  labs(x=element_blank(),y="Posterior Worth",color="Chain")
# grid.arrange(p1,p2,nrow=1)

## Appendix Figures
estranks <- melt(data.frame(names = candidates$lasts_parties,
                            RCBTL = c(1,2,2,4,6,5,7,7,12,7,7,7,12,12,12,12,12),
                            BTL   = c(1,2,3,4,6,5,7,8,10,12,11,9,14,13,15,16,17),
                            FPP   = c(1,3,2,4:17),
                            RC    = 1:17),
                 id.vars=1)
estranks$names <- factor(estranks$names,levels=candidates$lasts_parties)
estranks$textcol <- ifelse(estranks$value %in% c(1:9),"white","black")
estranks$variable <- factor(estranks$variable,levels=c("RCBTL","BTL","FPP","RC"),
                            labels=c("Rank-Clustered\nBTL","BTL","First Past\nthe Post","Ranked\nChoice"))

p3 <- ggplot(estranks,aes(x=names,y=variable,fill=factor(value)))+
  theme_minimal(base_size=20)+geom_tile()+
  scale_fill_viridis_d()+
  labs(x=element_blank(),y=element_blank(),fill=element_blank())+
  geom_text(aes(label=value),color=estranks$textcol,size=8)+
  theme(axis.text.x = element_text(angle = 90, vjust = .5, hjust=1,size=16),
        axis.text.y = element_text(hjust=0.5,size=16),
        legend.position="none",
        legend.key.width = unit(.75, 'cm'),
        legend.spacing.x = unit(0, 'cm'))+
  guides(fill = guide_legend(nrow=1,title.position = "top", 
                             title.hjust = 0.5,label.position = "bottom"))
# p3

p4<-ggplot(mcmc,aes(x=iteration,y=K,color=chain))+
  geom_line(alpha=0.5)+theme_bw()+
  labs(x="Iteration",y="K",color="Chain")+
  scale_y_continuous(breaks=4:9)
# p4

p5<-ggplot(melt(mcmc[,c(1,2,grep("omega",names(mcmc)))],id.vars=1:2),
           aes(x=iteration,color=chain,y=value))+
  geom_line(alpha=.5)+theme_bw()+
  scale_x_continuous(breaks=seq(10000,20000,by=2000),
                     labels=paste0(seq(10,20,by=2),"k"))+
  facet_wrap(~factor(variable,levels=paste0("omega",rev(order_omega)),
                     labels=candidates$lasts_parties[rev(order_omega)]),
             nrow=3)+
  labs(x="Iteration",y=expression(omega),color="Chain")+
  theme(legend.position = "right")
# p5

ggsave("Figures/mayor_EDA.pdf",p_EDA,width=8,height=3.5)
ggsave("Figures/mayor_main.pdf",grid.arrange(p1,p2,nrow=1),width=12,height=5)
ggsave("Figures/mayor_comp.pdf",p3,width=16,height=4.5)
ggsave("Figures/mayor_traceK.pdf",p4,width=8,height=2.5)
ggsave("Figures/mayor_traceOmega.pdf",p5,width=12,height=5.5)


#### Goodness-of-Fit Checks ####
data <- votes
R <- J-apply(data,1,function(ranking){sum(is.na(ranking))})
pairwise_obs <- pairwise_obsnums <- matrix(NA,J,J)
for(i in 1:(J-1)){for(j in (i+1):J){
  comps <- apply(data,1,function(ranking){
    if(all(c(i,j) %in% ranking)){
      return(which(ranking==i) < which(ranking==j))
    } else if(i %in% ranking){
      return(TRUE)
    } else{return(FALSE)}
  })
  pairwise_obs[i,j] <- sum(comps)
  numcomps <- apply(data,1,function(ranking){
    if(any(c(i,j) %in% ranking)){
      return(TRUE)
    } else{return(FALSE)}
  })
  pairwise_obsnums[i,j] <- sum(numcomps)
}}

## Calculations Based on Standard BTL Model
p_btl <- mean(replicate(200,{
  omega_curr <- mcmcBTL[,paste0("omega",1:J)][sample(1:nrow(mcmcBTL),1),]
  
  pairwise_obstheory <- matrix(NA,J,J)
  for(i in 1:(J-1)){for(j in (i+1):J){
    pairwise_obstheory[i,j] <- unlist(pairwise_obsnums[i,j]*omega_curr[i]/sum(omega_curr[c(i,j)]))
  }}
  
  simdata_curr <- matrix(NA,nrow=nrow(data),ncol=J)
  for(nrow in 1:nrow(data)){simdata_curr[nrow,1:R[nrow]] <- sample(1:J,R[nrow],prob=omega_curr)}
  pairwise_sim <- pairwise_simnums <-matrix(NA,J,J)
  for(i in 1:(J-1)){for(j in (i+1):J){
    comps <- apply(simdata_curr,1,function(ranking){
      if(all(c(i,j) %in% ranking)){
        return(which(ranking==i) < which(ranking==j))
      } else if(i %in% ranking){
        return(TRUE)
      } else{return(FALSE)}
    })
    pairwise_sim[i,j] <- sum(comps)
    numcomps <- apply(simdata_curr,1,function(ranking){
      if(any(c(i,j) %in% ranking)){
        return(TRUE)
      } else{return(FALSE)}
    })
    pairwise_simnums[i,j] <- sum(numcomps)
  }}
  pairwise_simtheory <- matrix(NA,J,J)
  for(i in 1:(J-1)){for(j in (i+1):J){
    pairwise_simtheory[i,j] <- unlist(pairwise_simnums[i,j]*omega_curr[i]/sum(omega_curr[c(i,j)]))
  }}
  
  
  comps_sim <- (pairwise_sim-pairwise_simtheory)^2/pairwise_simtheory
  comps_obs <- (pairwise_obs-pairwise_obstheory)^2/pairwise_obstheory
  mean(comps_sim>=comps_obs,na.rm = T)
}))

## Calculations Based on RC-BTL Model
p_rcbtl <- mean(replicate(200,{
  omega_curr <- mcmc[,paste0("omega",1:J)][sample(1:nrow(mcmc),1),]
  
  pairwise_obstheory <- matrix(NA,J,J)
  for(i in 1:(J-1)){for(j in (i+1):J){
    pairwise_obstheory[i,j] <- unlist(pairwise_obsnums[i,j]*omega_curr[i]/sum(omega_curr[c(i,j)]))
  }}
  
  simdata_curr <- matrix(NA,nrow=nrow(data),ncol=J)
  for(nrow in 1:nrow(data)){simdata_curr[nrow,1:R[nrow]] <- sample(1:J,R[nrow],prob=omega_curr)}
  pairwise_sim <- pairwise_simnums <-matrix(NA,J,J)
  for(i in 1:(J-1)){for(j in (i+1):J){
    comps <- apply(simdata_curr,1,function(ranking){
      if(all(c(i,j) %in% ranking)){
        return(which(ranking==i) < which(ranking==j))
      } else if(i %in% ranking){
        return(TRUE)
      } else{return(FALSE)}
    })
    pairwise_sim[i,j] <- sum(comps)
    numcomps <- apply(simdata_curr,1,function(ranking){
      if(any(c(i,j) %in% ranking)){
        return(TRUE)
      } else{return(FALSE)}
    })
    pairwise_simnums[i,j] <- sum(numcomps)
  }}
  pairwise_simtheory <- matrix(NA,J,J)
  for(i in 1:(J-1)){for(j in (i+1):J){
    pairwise_simtheory[i,j] <- unlist(pairwise_simnums[i,j]*omega_curr[i]/sum(omega_curr[c(i,j)]))
  }}
  
  
  comps_sim <- (pairwise_sim-pairwise_simtheory)^2/pairwise_simtheory
  comps_obs <- (pairwise_obs-pairwise_obstheory)^2/pairwise_obstheory
  mean(comps_sim>=comps_obs,na.rm = T)
}))

## Display Final GoF Results
c(p_btl,p_rcbtl)
