# Supplementary material for: Bayesian Rank-Clustering
Source: Psychometrika. 2025 Jun 16;90(3):904–31. doi: 10.1017/psy.2025.10014 (PMC12483714; doi:10.1017/psy.2025.10014)
Supplement: Pearce and Erosheva supplementary material [file S0033312325100148sup001.zip › 5.4 Basketball/nba_regular_2023_24.txt]

Date	Start (ET)	Visitor/Neutral	PTS	Home/Neutral	PTS			Attend.	LOG	Arena	Notes\
Tue Oct 24 2023	7:30p	Los Angeles Lakers	107	Denver Nuggets	119	Box Score		19842	2:17	Ball Arena	\
Tue Oct 24 2023	10:00p	Phoenix Suns	108	Golden State Warriors	104	Box Score		18064	2:33	Chase Center	\
Wed Oct 25 2023	7:00p	Houston Rockets	86	Orlando Magic	116	Box Score		18846	2:14	Kia Center	\
Wed Oct 25 2023	7:00p	Boston Celtics	108	New York Knicks	104	Box Score		19812	2:39	Madison Square Garden (IV)	\
Wed Oct 25 2023	7:00p	Washington Wizards	120	Indiana Pacers	143	Box Score		16004	2:07	Gainbridge Fieldhouse	\
Wed Oct 25 2023	7:00p	Atlanta Hawks	110	Charlotte Hornets	116	Box Score		16129	2:22	Spectrum Center	\
Wed Oct 25 2023	7:30p	Detroit Pistons	102	Miami Heat	103	Box Score		19695	2:14	Kaseya Center	\
Wed Oct 25 2023	7:30p	Minnesota Timberwolves	94	Toronto Raptors	97	Box Score		19800	2:10	Scotiabank Arena	\
Wed Oct 25 2023	7:30p	Cleveland Cavaliers	114	Brooklyn Nets	113	Box Score		17931	2:18	Barclays Center	\
Wed Oct 25 2023	8:00p	New Orleans Pelicans	111	Memphis Grizzlies	104	Box Score		17798	2:20	FedEx Forum	\
Wed Oct 25 2023	8:00p	Oklahoma City Thunder	124	Chicago Bulls	104	Box Score		21369	2:05	United Center	\
Wed Oct 25 2023	9:00p	Sacramento Kings	130	Utah Jazz	114	Box Score		18206	2:18	Delta Center	\
Wed Oct 25 2023	9:30p	Dallas Mavericks	126	San Antonio Spurs	119	Box Score		18947	2:20	Frost Bank Center	\
Wed Oct 25 2023	10:30p	Portland Trail Blazers	111	Los Angeles Clippers	123	Box Score		19370	2:09	Crypto.com Arena	\
Thu Oct 26 2023	7:30p	Philadelphia 76ers	117	Milwaukee Bucks	118	Box Score		17783	2:40	Fiserv Forum	\
Thu Oct 26 2023	10:00p	Phoenix Suns	95	Los Angeles Lakers	100	Box Score		18997	2:26	Crypto.com Arena	\
Fri Oct 27 2023	7:00p	Denver Nuggets	108	Memphis Grizzlies	104	Box Score		16617	2:20	FedEx Forum	\
Fri Oct 27 2023	7:00p	Detroit Pistons	111	Charlotte Hornets	99	Box Score		15855	2:24	Spectrum Center	\
Fri Oct 27 2023	7:30p	New York Knicks	126	Atlanta Hawks	120	Box Score		17692	2:11	State Farm Arena	\
Fri Oct 27 2023	7:30p	Oklahoma City Thunder	108	Cleveland Cavaliers	105	Box Score		19432	2:27	Rocket Mortgage Fieldhouse	\
Fri Oct 27 2023	7:30p	Miami Heat	111	Boston Celtics	119	Box Score		19156	2:20	TD Garden	\
Fri Oct 27 2023	8:00p	Toronto Raptors	103	Chicago Bulls	104	Box Score	OT	19555	2:45	United Center	\
Fri Oct 27 2023	8:00p	Houston Rockets	122	San Antonio Spurs	126	Box Score	OT	18354	2:38	Frost Bank Center	\
Fri Oct 27 2023	8:30p	Brooklyn Nets	120	Dallas Mavericks	125	Box Score		20238	2:14	American Airlines Center	\
Fri Oct 27 2023	9:30p	Los Angeles Clippers	118	Utah Jazz	120	Box Score		18206	2:15	Delta Center	\
Fri Oct 27 2023	10:00p	Orlando Magic	102	Portland Trail Blazers	97	Box Score		19464	2:19	Moda Center	\
Fri Oct 27 2023	10:00p	Golden State Warriors	122	Sacramento Kings	114	Box Score		18250	2:22	Golden 1 Center	\
Sat Oct 28 2023	7:00p	Chicago Bulls	102	Detroit Pistons	118	Box Score		20062	2:10	Little Caesars Arena	\
Sat Oct 28 2023	7:00p	Memphis Grizzlies	106	Washington Wizards	113	Box Score		16191	2:16	Capital One Arena	\
Sat Oct 28 2023	7:00p	New York Knicks	87	New Orleans Pelicans	96	Box Score		16331	2:08	Smoothie King Center	\
Sat Oct 28 2023	7:30p	Indiana Pacers	125	Cleveland Cavaliers	113	Box Score		19432	2:10	Rocket Mortgage Fieldhouse	\
Sat Oct 28 2023	7:30p	Philadelphia 76ers	114	Toronto Raptors	107	Box Score		19800	2:10	Scotiabank Arena	\
Sat Oct 28 2023	8:00p	Miami Heat	90	Minnesota Timberwolves	106	Box Score		18024	2:05	Target Center	\
Sat Oct 28 2023	10:00p	Utah Jazz	104	Phoenix Suns	126	Box Score		17071	2:13	Footprint Center	\
Sun Oct 29 2023	3:30p	Denver Nuggets	128	Oklahoma City Thunder	95	Box Score		18203	2:00	Paycom Center	\
Sun Oct 29 2023	7:00p	Golden State Warriors	106	Houston Rockets	95	Box Score		18055	2:17	Toyota Center	\
Sun Oct 29 2023	7:00p	Atlanta Hawks	127	Milwaukee Bucks	110	Box Score		17341	2:15	Fiserv Forum	\
Sun Oct 29 2023	7:30p	Portland Trail Blazers	98	Philadelphia 76ers	126	Box Score		19768	2:13	Wells Fargo Center	\
Sun Oct 29 2023	9:00p	San Antonio Spurs	83	Los Angeles Clippers	123	Box Score		19370	2:06	Crypto.com Arena	\
Sun Oct 29 2023	9:00p	Los Angeles Lakers	127	Sacramento Kings	132	Box Score	OT	18198	2:38	Golden 1 Center	\
Mon Oct 30 2023	7:00p	Chicago Bulls	112	Indiana Pacers	105	Box Score		15021	2:26	Gainbridge Fieldhouse	\
Mon Oct 30 2023	7:00p	Boston Celtics	126	Washington Wizards	107	Box Score		17898	2:06	Capital One Arena	\
Mon Oct 30 2023	7:00p	Brooklyn Nets	133	Charlotte Hornets	121	Box Score		14491	2:12	Spectrum Center	\
Mon Oct 30 2023	7:30p	Portland Trail Blazers	99	Toronto Raptors	91	Box Score		19266	2:03	Scotiabank Arena	\
Mon Oct 30 2023	7:30p	Minnesota Timberwolves	113	Atlanta Hawks	127	Box Score		15504	2:05	State Farm Arena	\
Mon Oct 30 2023	8:00p	Dallas Mavericks	125	Memphis Grizzlies	110	Box Score		15031	2:14	FedEx Forum	\
Mon Oct 30 2023	8:00p	Miami Heat	114	Milwaukee Bucks	122	Box Score		17341	2:24	Fiserv Forum	\
Mon Oct 30 2023	8:00p	Golden State Warriors	130	New Orleans Pelicans	102	Box Score		17286	2:08	Smoothie King Center	\
Mon Oct 30 2023	8:00p	Detroit Pistons	112	Oklahoma City Thunder	124	Box Score		16127	2:18	Paycom Center	\
Mon Oct 30 2023	9:00p	Utah Jazz	102	Denver Nuggets	110	Box Score		19671	2:11	Ball Arena	\
Mon Oct 30 2023	10:30p	Orlando Magic	103	Los Angeles Lakers	106	Box Score		18997	2:18	Crypto.com Arena	\
Tue Oct 31 2023	7:30p	New York Knicks	109	Cleveland Cavaliers	91	Box Score		19432	2:14	Rocket Mortgage Fieldhouse	\
Tue Oct 31 2023	10:00p	San Antonio Spurs	115	Phoenix Suns	114	Box Score		17071	2:28	Footprint Center	\
Tue Oct 31 2023	10:30p	Orlando Magic	102	Los Angeles Clippers	118	Box Score		14014	2:17	Crypto.com Arena	\
\pard\pardeftab720\partightenfactor0
\cf0 Wed Nov 1 2023	7:00p	Portland Trail Blazers	110	Detroit Pistons	101	Box Score		16912	2:08	Little Caesars Arena	\
Wed Nov 1 2023	7:00p	Milwaukee Bucks	111	Toronto Raptors	130	Box Score		19800	2:19	Scotiabank Arena	\
Wed Nov 1 2023	7:30p	Washington Wizards	121	Atlanta Hawks	130	Box Score		15925	2:11	State Farm Arena	\
Wed Nov 1 2023	7:30p	Indiana Pacers	104	Boston Celtics	155	Box Score		19156	2:03	TD Garden	\
Wed Nov 1 2023	7:30p	Brooklyn Nets	109	Miami Heat	105	Box Score		19600	2:14	Kaseya Center	\
Wed Nov 1 2023	7:30p	Cleveland Cavaliers	95	New York Knicks	89	Box Score		19812	2:22	Madison Square Garden (IV)	\
Wed Nov 1 2023	7:30p	New Orleans Pelicans	110	Oklahoma City Thunder	106	Box Score		15764	2:32	Paycom Center	\
Wed Nov 1 2023	8:00p	Charlotte Hornets	119	Houston Rockets	128	Box Score		16263	2:08	Toyota Center	\
Wed Nov 1 2023	8:00p	Denver Nuggets	89	Minnesota Timberwolves	110	Box Score		18024	2:10	Target Center	\
Wed Nov 1 2023	8:30p	Chicago Bulls	105	Dallas Mavericks	114	Box Score		20103	2:07	American Airlines Center	\
Wed Nov 1 2023	9:00p	Memphis Grizzlies	109	Utah Jazz	133	Box Score		18206	2:22	Delta Center	\
Wed Nov 1 2023	10:00p	Sacramento Kings	101	Golden State Warriors	102	Box Score		18064	2:14	Chase Center	\
Wed Nov 1 2023	10:00p	Los Angeles Clippers	125	Los Angeles Lakers	130	Box Score	OT	18997	2:46	Crypto.com Arena	\
Thu Nov 2 2023	7:00p	Toronto Raptors	99	Philadelphia 76ers	114	Box Score		19773	2:16	Wells Fargo Center	\
Thu Nov 2 2023	8:00p	Detroit Pistons	116	New Orleans Pelicans	125	Box Score		15884	2:21	Smoothie King Center	\
Thu Nov 2 2023	9:00p	Orlando Magic	115	Utah Jazz	113	Box Score		18206	2:34	Delta Center	\
Thu Nov 2 2023	10:00p	San Antonio Spurs	132	Phoenix Suns	121	Box Score		17071	2:17	Footprint Center	\
Fri Nov 3 2023	7:00p	Cleveland Cavaliers	116	Indiana Pacers	121	Box Score		16744	2:19	Gainbridge Fieldhouse	In-Season Tournament\
Fri Nov 3 2023	7:30p	New York Knicks	105	Milwaukee Bucks	110	Box Score		17717	2:37	Fiserv Forum	In-Season Tournament\
Fri Nov 3 2023	8:00p	Brooklyn Nets	109	Chicago Bulls	107	Box Score		20645	2:03	United Center	In-Season Tournament\
Fri Nov 3 2023	8:00p	Washington Wizards	114	Miami Heat	121	Box Score		19660	2:09	Kaseya Center	In-Season Tournament\
Fri Nov 3 2023	8:00p	Golden State Warriors	141	Oklahoma City Thunder	139	Box Score		16827	2:39	Paycom Center	In-Season Tournament\
Fri Nov 3 2023	10:00p	Dallas Mavericks	114	Denver Nuggets	125	Box Score		19729	2:19	Ball Arena	In-Season Tournament\
Fri Nov 3 2023	10:00p	Memphis Grizzlies	113	Portland Trail Blazers	115	Box Score	OT	18592	2:40	Moda Center	In-Season Tournament\
Sat Nov 4 2023	1:00p	Phoenix Suns	100	Philadelphia 76ers	112	Box Score		19796	2:18	Wells Fargo Center	\
Sat Nov 4 2023	7:00p	Charlotte Hornets	125	Indiana Pacers	124	Box Score		15945	2:32	Gainbridge Fieldhouse	\
Sat Nov 4 2023	7:00p	Atlanta Hawks	123	New Orleans Pelicans	105	Box Score		17237	2:06	Smoothie King Center	\
Sat Nov 4 2023	7:00p	Los Angeles Lakers	101	Orlando Magic	120	Box Score		18846	2:21	Kia Center	\
Sat Nov 4 2023	8:00p	Boston Celtics	124	Brooklyn Nets	114	Box Score		17983	2:10	Barclays Center	\
Sat Nov 4 2023	8:00p	Sacramento Kings	89	Houston Rockets	107	Box Score		18055	2:07	Toyota Center	\
Sat Nov 4 2023	8:00p	Utah Jazz	95	Minnesota Timberwolves	123	Box Score		18024	2:10	Target Center	\
Sat Nov 4 2023	9:00p	Chicago Bulls	101	Denver Nuggets	123	Box Score		19610	2:08	Ball Arena	\
Sun Nov 5 2023	3:00p	Phoenix Suns	120	Detroit Pistons	106	Box Score		20062	2:17	Little Caesars Arena	\
Sun Nov 5 2023	3:30p	Toronto Raptors	123	San Antonio Spurs	116	Box Score	OT	18354	2:36	Frost Bank Center	\
Sun Nov 5 2023	6:00p	Golden State Warriors	104	Cleveland Cavaliers	115	Box Score		19432	2:17	Rocket Mortgage Fieldhouse	\
Sun Nov 5 2023	7:30p	Charlotte Hornets	118	Dallas Mavericks	124	Box Score		20052	2:22	American Airlines Center	\
Sun Nov 5 2023	9:00p	Memphis Grizzlies	112	Portland Trail Blazers	100	Box Score		18187	2:13	Moda Center	\
Mon Nov 6 2023	7:00p	Golden State Warriors	120	Detroit Pistons	109	Box Score		20062	2:09	Little Caesars Arena	\
Mon Nov 6 2023	7:00p	San Antonio Spurs	111	Indiana Pacers	152	Box Score		15129	2:12	Gainbridge Fieldhouse	\
Mon Nov 6 2023	7:00p	Dallas Mavericks	117	Orlando Magic	102	Box Score		19409	2:22	Kia Center	\
Mon Nov 6 2023	7:00p	Washington Wizards	128	Philadelphia 76ers	146	Box Score		19765	2:14	Wells Fargo Center	\
Mon Nov 6 2023	7:30p	Milwaukee Bucks	129	Brooklyn Nets	125	Box Score		17935	2:20	Barclays Center	\
Mon Nov 6 2023	7:30p	Los Angeles Lakers	107	Miami Heat	108	Box Score		19725	2:10	Kaseya Center	\
Mon Nov 6 2023	7:30p	Los Angeles Clippers	97	New York Knicks	111	Box Score		19812	2:09	Madison Square Garden (IV)	\
Mon Nov 6 2023	8:00p	Utah Jazz	113	Chicago Bulls	130	Box Score		18031	2:06	United Center	\
Mon Nov 6 2023	8:00p	Sacramento Kings	97	Houston Rockets	122	Box Score		15130	2:17	Toyota Center	\
Mon Nov 6 2023	8:00p	Boston Celtics	109	Minnesota Timberwolves	114	Box Score	OT	18024	2:40	Target Center	\
Mon Nov 6 2023	8:00p	Atlanta Hawks	117	Oklahoma City Thunder	126	Box Score		16486	2:17	Paycom Center	\
Mon Nov 6 2023	9:00p	New Orleans Pelicans	116	Denver Nuggets	134	Box Score		19544	2:09	Ball Arena	\
Wed Nov 8 2023	7:00p	Washington Wizards	132	Charlotte Hornets	116	Box Score		14267	2:16	Spectrum Center	\
Wed Nov 8 2023	7:00p	Utah Jazz	118	Indiana Pacers	134	Box Score		14509	2:09	Gainbridge Fieldhouse	\
Wed Nov 8 2023	7:00p	Boston Celtics	103	Philadelphia 76ers	106	Box Score		19953	2:11	Wells Fargo Center	\
Wed Nov 8 2023	7:30p	Los Angeles Clippers	93	Brooklyn Nets	100	Box Score		17933	2:03	Barclays Center	\
Wed Nov 8 2023	7:30p	San Antonio Spurs	105	New York Knicks	126	Box Score		19812	2:12	Madison Square Garden (IV)	\
Wed Nov 8 2023	8:00p	Phoenix Suns	116	Chicago Bulls	115	Box Score	OT	18220	2:36	United Center	\
Wed Nov 8 2023	8:00p	Los Angeles Lakers	94	Houston Rockets	128	Box Score		18055	2:11	Toyota Center	\
Wed Nov 8 2023	8:00p	Miami Heat	108	Memphis Grizzlies	102	Box Score		16781	2:28	FedEx Forum	\
Wed Nov 8 2023	8:00p	Detroit Pistons	118	Milwaukee Bucks	120	Box Score		17341	2:20	Fiserv Forum	\
Wed Nov 8 2023	8:00p	New Orleans Pelicans	101	Minnesota Timberwolves	122	Box Score		18024	2:07	Target Center	\
Wed Nov 8 2023	8:00p	Cleveland Cavaliers	120	Oklahoma City Thunder	128	Box Score		16314	2:19	Paycom Center	\
Wed Nov 8 2023	8:30p	Toronto Raptors	127	Dallas Mavericks	116	Box Score		20063	2:19	American Airlines Center	\
Wed Nov 8 2023	10:00p	Golden State Warriors	105	Denver Nuggets	108	Box Score		19737	2:20	Ball Arena	\
Wed Nov 8 2023	10:00p	Portland Trail Blazers	118	Sacramento Kings	121	Box Score	OT	17829	2:49	Golden 1 Center	\
Thu Nov 9 2023	7:00p	Milwaukee Bucks	124	Indiana Pacers	126	Box Score		14648	2:25	Gainbridge Fieldhouse	\
Thu Nov 9 2023	9:30p	Atlanta Hawks	120	Orlando Magic	119	Box Score		19986	2:31	Mexico City Arena	at Mexico City Mexico\
Fri Nov 10 2023	7:00p	Philadelphia 76ers	114	Detroit Pistons	106	Box Score		18902	2:18	Little Caesars Arena	In-Season Tournament\
Fri Nov 10 2023	7:00p	Charlotte Hornets	124	Washington Wizards	117	Box Score		17602	2:15	Capital One Arena	In-Season Tournament\
Fri Nov 10 2023	7:30p	Brooklyn Nets	107	Boston Celtics	121	Box Score		19156	2:11	TD Garden	In-Season Tournament\
Fri Nov 10 2023	8:00p	New Orleans Pelicans	101	Houston Rockets	104	Box Score		16236	2:28	Toyota Center	In-Season Tournament\
Fri Nov 10 2023	8:00p	Utah Jazz	127	Memphis Grizzlies	121	Box Score		16977	2:21	FedEx Forum	In-Season Tournament\
Fri Nov 10 2023	8:00p	Minnesota Timberwolves	117	San Antonio Spurs	110	Box Score		18354	2:17	Frost Bank Center	In-Season Tournament\
Fri Nov 10 2023	8:30p	Los Angeles Clippers	126	Dallas Mavericks	144	Box Score		20377	2:24	American Airlines Center	In-Season Tournament\
Fri Nov 10 2023	10:00p	Los Angeles Lakers	122	Phoenix Suns	119	Box Score		17071	2:33	Footprint Center	In-Season Tournament\
Fri Nov 10 2023	10:00p	Oklahoma City Thunder	98	Sacramento Kings	105	Box Score		18097	2:22	Golden 1 Center	In-Season Tournament\
Sat Nov 11 2023	6:00p	Milwaukee Bucks	97	Orlando Magic	112	Box Score		19354	2:25	Kia Center	\
Sat Nov 11 2023	7:00p	Toronto Raptors	94	Boston Celtics	117	Box Score		19156	2:04	TD Garden	\
Sat Nov 11 2023	7:30p	Miami Heat	117	Atlanta Hawks	109	Box Score		17722	2:13	State Farm Arena	\
Sat Nov 11 2023	8:30p	Cleveland Cavaliers	118	Golden State Warriors	110	Box Score		18064	2:49	Chase Center	\
Sun Nov 12 2023	12:00p	Charlotte Hornets	107	New York Knicks	129	Box Score		19812	2:09	Madison Square Garden (IV)	\
Sun Nov 12 2023	3:00p	Washington Wizards	94	Brooklyn Nets	102	Box Score		17732	2:17	Barclays Center	\
Sun Nov 12 2023	3:30p	Memphis Grizzlies	105	Los Angeles Clippers	101	Box Score		17220	2:25	Crypto.com Arena	\
Sun Nov 12 2023	6:00p	Indiana Pacers	126	Philadelphia 76ers	137	Box Score		19758	2:06	Wells Fargo Center	\
Sun Nov 12 2023	7:00p	Detroit Pistons	108	Chicago Bulls	119	Box Score		19088	2:12	United Center	\
Sun Nov 12 2023	7:00p	Denver Nuggets	104	Houston Rockets	107	Box Score		18055	2:10	Toyota Center	\
Sun Nov 12 2023	7:00p	Dallas Mavericks	136	New Orleans Pelicans	124	Box Score		16302	2:10	Smoothie King Center	\
Sun Nov 12 2023	7:00p	Miami Heat	118	San Antonio Spurs	113	Box Score		18036	2:07	Frost Bank Center	\
Sun Nov 12 2023	8:00p	Oklahoma City Thunder	111	Phoenix Suns	99	Box Score		17071	2:15	Footprint Center	\
Sun Nov 12 2023	8:30p	Minnesota Timberwolves	116	Golden State Warriors	110	Box Score		18064	2:25	Chase Center	\
Sun Nov 12 2023	10:00p	Portland Trail Blazers	110	Los Angeles Lakers	116	Box Score		18997	2:11	Crypto.com Arena	\
Mon Nov 13 2023	7:30p	New York Knicks	98	Boston Celtics	114	Box Score		19156	2:11	TD Garden	\
Mon Nov 13 2023	7:30p	Washington Wizards	107	Toronto Raptors	111	Box Score		19800	2:14	Scotiabank Arena	\
Mon Nov 13 2023	8:00p	Chicago Bulls	109	Milwaukee Bucks	118	Box Score		17865	2:16	Fiserv Forum	\
Mon Nov 13 2023	10:00p	Cleveland Cavaliers	120	Sacramento Kings	132	Box Score		17829	2:17	Golden 1 Center	\
Tue Nov 14 2023	7:00p	Miami Heat	111	Charlotte Hornets	105	Box Score		15673	2:14	Spectrum Center	In-Season Tournament\
Tue Nov 14 2023	7:00p	Atlanta Hawks	126	Detroit Pistons	120	Box Score		16963	2:13	Little Caesars Arena	In-Season Tournament\
Tue Nov 14 2023	7:00p	Indiana Pacers	132	Philadelphia 76ers	126	Box Score		19774	2:37	Wells Fargo Center	In-Season Tournament\
Tue Nov 14 2023	7:30p	Orlando Magic	104	Brooklyn Nets	124	Box Score		17361	2:07	Barclays Center	In-Season Tournament\
Tue Nov 14 2023	7:30p	San Antonio Spurs	87	Oklahoma City Thunder	123	Box Score		18203	2:17	Paycom Center	In-Season Tournament\
Tue Nov 14 2023	8:00p	Dallas Mavericks	110	New Orleans Pelicans	131	Box Score		16354	2:10	Smoothie King Center	In-Season Tournament\
Tue Nov 14 2023	9:00p	Portland Trail Blazers	99	Utah Jazz	115	Box Score		18206	2:03	Delta Center	In-Season Tournament\
Tue Nov 14 2023	10:00p	Los Angeles Clippers	108	Denver Nuggets	111	Box Score		19661	2:29	Ball Arena	In-Season Tournament\
Tue Nov 14 2023	10:00p	Minnesota Timberwolves	104	Golden State Warriors	101	Box Score		18064	2:24	Chase Center	In-Season Tournament\
Tue Nov 14 2023	10:30p	Memphis Grizzlies	107	Los Angeles Lakers	134	Box Score		18430	2:14	Crypto.com Arena	In-Season Tournament\
Wed Nov 15 2023	7:00p	Dallas Mavericks	130	Washington Wizards	117	Box Score		16632	2:07	Capital One Arena	\
Wed Nov 15 2023	7:30p	New York Knicks	116	Atlanta Hawks	114	Box Score		17060	2:17	State Farm Arena	\
Wed Nov 15 2023	7:30p	Boston Celtics	117	Philadelphia 76ers	107	Box Score		19773	2:10	Wells Fargo Center	\
Wed Nov 15 2023	7:30p	Milwaukee Bucks	128	Toronto Raptors	112	Box Score		19800	2:15	Scotiabank Arena	\
Wed Nov 15 2023	8:00p	Orlando Magic	96	Chicago Bulls	94	Box Score		19092	2:20	United Center	\
Wed Nov 15 2023	9:00p	Minnesota Timberwolves	115	Phoenix Suns	133	Box Score		17071	2:07	Footprint Center	\
Wed Nov 15 2023	10:00p	Sacramento Kings	125	Los Angeles Lakers	110	Box Score		18687	2:13	Crypto.com Arena	\
Wed Nov 15 2023	10:00p	Cleveland Cavaliers	109	Portland Trail Blazers	95	Box Score		18137	2:10	Moda Center	\
Thu Nov 16 2023	7:30p	Brooklyn Nets	115	Miami Heat	122	Box Score		19866	2:17	Kaseya Center	\
Thu Nov 16 2023	10:00p	Oklahoma City Thunder	128	Golden State Warriors	109	Box Score		18064	2:09	Chase Center	\
Fri Nov 17 2023	7:00p	Milwaukee Bucks	130	Charlotte Hornets	99	Box Score		19258	2:09	Spectrum Center	In-Season Tournament\
Fri Nov 17 2023	7:00p	New York Knicks	120	Washington Wizards	99	Box Score		16886	2:18	Capital One Arena	In-Season Tournament\
Fri Nov 17 2023	7:30p	Philadelphia 76ers	126	Atlanta Hawks	116	Box Score		17067	2:19	State Farm Arena	In-Season Tournament\
Fri Nov 17 2023	7:30p	Detroit Pistons	100	Cleveland Cavaliers	108	Box Score		19432	2:05	Rocket Mortgage Fieldhouse	In-Season Tournament\
Fri Nov 17 2023	7:30p	Sacramento Kings	129	San Antonio Spurs	120	Box Score		18354	2:20	Frost Bank Center	In-Season Tournament\
Fri Nov 17 2023	7:30p	Boston Celtics	108	Toronto Raptors	105	Box Score		19800	2:02	Scotiabank Arena	In-Season Tournament\
Fri Nov 17 2023	8:00p	Orlando Magic	103	Chicago Bulls	97	Box Score		20235	2:17	United Center	In-Season Tournament\
Fri Nov 17 2023	8:00p	Denver Nuggets	110	New Orleans Pelicans	115	Box Score		15278	2:10	Smoothie King Center	In-Season Tournament\
Fri Nov 17 2023	10:00p	Los Angeles Lakers	107	Portland Trail Blazers	95	Box Score		18570	2:08	Moda Center	In-Season Tournament\
Fri Nov 17 2023	10:00p	Phoenix Suns	131	Utah Jazz	128	Box Score		18206	2:28	Delta Center	In-Season Tournament\
Fri Nov 17 2023	10:30p	Houston Rockets	100	Los Angeles Clippers	106	Box Score		19370	2:27	Crypto.com Arena	In-Season Tournament\
Sat Nov 18 2023	6:00p	New York Knicks	122	Charlotte Hornets	108	Box Score		19171	2:02	Spectrum Center	\
Sat Nov 18 2023	7:00p	Minnesota Timberwolves	121	New Orleans Pelicans	120	Box Score		15536	2:21	Smoothie King Center	\
Sat Nov 18 2023	8:00p	Miami Heat	97	Chicago Bulls	102	Box Score		18063	2:18	United Center	\
Sat Nov 18 2023	8:00p	Dallas Mavericks	125	Milwaukee Bucks	132	Box Score		18128	2:07	Fiserv Forum	\
Sat Nov 18 2023	8:00p	Memphis Grizzlies	120	San Antonio Spurs	108	Box Score		18354	2:18	Frost Bank Center	\
Sat Nov 18 2023	8:30p	Oklahoma City Thunder	130	Golden State Warriors	123	Box Score	OT	18064	2:27	Chase Center	\
Sun Nov 19 2023	3:00p	Philadelphia 76ers	121	Brooklyn Nets	99	Box Score		17934	2:08	Barclays Center	\
Sun Nov 19 2023	4:00p	Detroit Pistons	113	Toronto Raptors	142	Box Score		19182	2:11	Scotiabank Arena	\
Sun Nov 19 2023	5:00p	Orlando Magic	128	Indiana Pacers	116	Box Score		17276	2:26	Gainbridge Fieldhouse	\
Sun Nov 19 2023	6:00p	Denver Nuggets	109	Cleveland Cavaliers	121	Box Score		19432	2:05	Rocket Mortgage Fieldhouse	\
Sun Nov 19 2023	7:30p	Sacramento Kings	129	Dallas Mavericks	113	Box Score		20211	2:10	American Airlines Center	\
Sun Nov 19 2023	8:00p	Boston Celtics	102	Memphis Grizzlies	100	Box Score		17798	2:08	FedEx Forum	\
Sun Nov 19 2023	8:00p	Phoenix Suns	140	Utah Jazz	137	Box Score	2OT	18206	2:51	Delta Center	\
Sun Nov 19 2023	9:00p	Oklahoma City Thunder	134	Portland Trail Blazers	91	Box Score		18235	1:59	Moda Center	\
Sun Nov 19 2023	9:30p	Houston Rockets	104	Los Angeles Lakers	105	Box Score		18997	2:21	Crypto.com Arena	\
Mon Nov 20 2023	7:00p	Boston Celtics	118	Charlotte Hornets	121	Box Score	OT	19134	2:19	Spectrum Center	\
Mon Nov 20 2023	7:00p	Denver Nuggets	107	Detroit Pistons	103	Box Score		19403	2:15	Little Caesars Arena	\
Mon Nov 20 2023	7:00p	Milwaukee Bucks	142	Washington Wizards	129	Box Score		17746	2:05	Capital One Arena	\
Mon Nov 20 2023	8:00p	Miami Heat	118	Chicago Bulls	100	Box Score		19258	2:09	United Center	\
Mon Nov 20 2023	8:00p	New York Knicks	100	Minnesota Timberwolves	117	Box Score		18024	2:19	Target Center	\
Mon Nov 20 2023	8:00p	Sacramento Kings	93	New Orleans Pelicans	129	Box Score		16004	2:10	Smoothie King Center	\
Mon Nov 20 2023	8:00p	Los Angeles Clippers	124	San Antonio Spurs	99	Box Score		18354	2:05	Frost Bank Center	\
Mon Nov 20 2023	10:00p	Houston Rockets	116	Golden State Warriors	121	Box Score		18064	2:09	Chase Center	\
Tue Nov 21 2023	7:00p	Toronto Raptors	107	Orlando Magic	126	Box Score		18846	2:10	Kia Center	In-Season Tournament\
Tue Nov 21 2023	7:30p	Indiana Pacers	157	Atlanta Hawks	152	Box Score		17162	2:18	State Farm Arena	In-Season Tournament\
Tue Nov 21 2023	7:30p	Cleveland Cavaliers	122	Philadelphia 76ers	119	Box Score	OT	20565	2:51	Wells Fargo Center	In-Season Tournament\
Tue Nov 21 2023	9:00p	Portland Trail Blazers	107	Phoenix Suns	120	Box Score		17071	2:16	Footprint Center	In-Season Tournament\
Tue Nov 21 2023	10:00p	Utah Jazz	99	Los Angeles Lakers	131	Box Score		18997	2:09	Crypto.com Arena	In-Season Tournament\
Wed Nov 22 2023	7:00p	Washington Wizards	114	Charlotte Hornets	117	Box Score		16432	2:12	Spectrum Center	\
Wed Nov 22 2023	7:00p	Denver Nuggets	119	Orlando Magic	124	Box Score		18237	2:22	Kia Center	\
Wed Nov 22 2023	7:30p	Brooklyn Nets	145	Atlanta Hawks	147	Box Score	OT	17340	2:37	State Farm Arena	\
Wed Nov 22 2023	7:30p	Milwaukee Bucks	116	Boston Celtics	119	Box Score		19156	2:13	TD Garden	\
Wed Nov 22 2023	7:30p	Miami Heat	129	Cleveland Cavaliers	96	Box Score		19432	2:10	Rocket Mortgage Fieldhouse	\
Wed Nov 22 2023	7:30p	Toronto Raptors	132	Indiana Pacers	131	Box Score		17091	2:19	Gainbridge Fieldhouse	\
Wed Nov 22 2023	8:00p	Memphis Grizzlies	91	Houston Rockets	111	Box Score		18055	2:17	Toyota Center	\
Wed Nov 22 2023	8:00p	Philadelphia 76ers	99	Minnesota Timberwolves	112	Box Score		18024	2:09	Target Center	\
Wed Nov 22 2023	8:00p	Sacramento Kings	112	New Orleans Pelicans	117	Box Score		16012	2:26	Smoothie King Center	\
Wed Nov 22 2023	8:00p	Chicago Bulls	102	Oklahoma City Thunder	116	Box Score		18203	2:14	Paycom Center	\
Wed Nov 22 2023	8:00p	Los Angeles Clippers	109	San Antonio Spurs	102	Box Score		18354	2:16	Frost Bank Center	\
Wed Nov 22 2023	10:00p	Golden State Warriors	115	Phoenix Suns	123	Box Score		17071	2:45	Footprint Center	\
Wed Nov 22 2023	10:00p	Utah Jazz	105	Portland Trail Blazers	121	Box Score		17819	2:07	Moda Center	\
Wed Nov 22 2023	10:30p	Dallas Mavericks	104	Los Angeles Lakers	101	Box Score		18997	2:12	Crypto.com Arena	\
Fri Nov 24 2023	2:30p	Boston Celtics	96	Orlando Magic	113	Box Score		18846	2:17	Kia Center	In-Season Tournament\
Fri Nov 24 2023	5:00p	Phoenix Suns	110	Memphis Grizzlies	89	Box Score		17794	2:06	FedEx Forum	In-Season Tournament\
Fri Nov 24 2023	7:30p	Miami Heat	98	New York Knicks	100	Box Score		19812	2:18	Madison Square Garden (IV)	In-Season Tournament\
Fri Nov 24 2023	7:30p	Chicago Bulls	108	Toronto Raptors	121	Box Score		19800	2:12	Scotiabank Arena	In-Season Tournament\
Fri Nov 24 2023	8:00p	Denver Nuggets	86	Houston Rockets	105	Box Score		18055	2:07	Toyota Center	In-Season Tournament\
Fri Nov 24 2023	8:00p	Detroit Pistons	113	Indiana Pacers	136	Box Score		17274	2:14	Gainbridge Fieldhouse	In-Season Tournament\
Fri Nov 24 2023	8:00p	Washington Wizards	128	Milwaukee Bucks	131	Box Score		17880	2:20	Fiserv Forum	In-Season Tournament\
Fri Nov 24 2023	8:00p	Sacramento Kings	124	Minnesota Timberwolves	111	Box Score		18024	2:11	Target Center	In-Season Tournament\
Fri Nov 24 2023	10:00p	San Antonio Spurs	112	Golden State Warriors	118	Box Score		18064	2:35	Chase Center	In-Season Tournament\
Fri Nov 24 2023	10:30p	New Orleans Pelicans	116	Los Angeles Clippers	106	Box Score		19370	2:20	Crypto.com Arena	In-Season Tournament\
Sat Nov 25 2023	5:00p	Philadelphia 76ers	127	Oklahoma City Thunder	123	Box Score		17125	2:33	Paycom Center	\
Sat Nov 25 2023	6:00p	Miami Heat	97	Brooklyn Nets	112	Box Score		17817	2:10	Barclays Center	\
Sat Nov 25 2023	7:00p	Atlanta Hawks	136	Washington Wizards	108	Box Score		16276	2:02	Capital One Arena	\
Sat Nov 25 2023	7:30p	Los Angeles Lakers	121	Cleveland Cavaliers	115	Box Score		19432	2:12	Rocket Mortgage Fieldhouse	\
Sat Nov 25 2023	9:30p	New Orleans Pelicans	100	Utah Jazz	105	Box Score		18206	2:10	Delta Center	\
Sat Nov 25 2023	10:30p	Dallas Mavericks	88	Los Angeles Clippers	107	Box Score		19370	2:09	Crypto.com Arena	\
Sun Nov 26 2023	3:30p	Portland Trail Blazers	102	Milwaukee Bucks	108	Box Score		17602	2:29	Fiserv Forum	\
Sun Nov 26 2023	6:00p	Atlanta Hawks	103	Boston Celtics	113	Box Score		19156	2:08	TD Garden	\
Sun Nov 26 2023	6:00p	Minnesota Timberwolves	119	Memphis Grizzlies	97	Box Score		15764	2:15	FedEx Forum	\
Sun Nov 26 2023	6:00p	Phoenix Suns	116	New York Knicks	113	Box Score		19812	2:25	Madison Square Garden (IV)	\
Sun Nov 26 2023	6:00p	Charlotte Hornets	117	Orlando Magic	130	Box Score		18846	2:16	Kia Center	\
Sun Nov 26 2023	7:30p	Chicago Bulls	109	Brooklyn Nets	118	Box Score		16687	2:03	Barclays Center	\
Sun Nov 26 2023	7:30p	Toronto Raptors	102	Cleveland Cavaliers	105	Box Score		19432	2:16	Rocket Mortgage Fieldhouse	\
Sun Nov 26 2023	8:00p	San Antonio Spurs	120	Denver Nuggets	132	Box Score		19665	2:19	Ball Arena	\
Mon Nov 27 2023	7:00p	Washington Wizards	126	Detroit Pistons	107	Box Score		14346	2:18	Little Caesars Arena	\
Mon Nov 27 2023	7:00p	Portland Trail Blazers	114	Indiana Pacers	110	Box Score		14508	2:29	Gainbridge Fieldhouse	\
Mon Nov 27 2023	7:00p	Los Angeles Lakers	94	Philadelphia 76ers	138	Box Score		19907	2:11	Wells Fargo Center	\
Mon Nov 27 2023	9:00p	New Orleans Pelicans	112	Utah Jazz	114	Box Score		18206	2:17	Delta Center	\
Mon Nov 27 2023	10:30p	Denver Nuggets	113	Los Angeles Clippers	104	Box Score		17071	2:26	Crypto.com Arena	\
Tue Nov 28 2023	7:30p	Chicago Bulls	97	Boston Celtics	124	Box Score		19156	2:01	TD Garden	In-Season Tournament\
Tue Nov 28 2023	7:30p	Toronto Raptors	103	Brooklyn Nets	115	Box Score		15844	2:11	Barclays Center	In-Season Tournament\
Tue Nov 28 2023	7:30p	Atlanta Hawks	105	Cleveland Cavaliers	128	Box Score		19432	2:10	Rocket Mortgage Fieldhouse	In-Season Tournament\
Tue Nov 28 2023	7:30p	Milwaukee Bucks	131	Miami Heat	124	Box Score		19691	2:31	Kaseya Center	In-Season Tournament\
Tue Nov 28 2023	7:30p	Charlotte Hornets	91	New York Knicks	115	Box Score		19111	2:03	Madison Square Garden (IV)	In-Season Tournament\
Tue Nov 28 2023	8:00p	Oklahoma City Thunder	103	Minnesota Timberwolves	106	Box Score		18024	2:20	Target Center	In-Season Tournament\
Tue Nov 28 2023	8:30p	Houston Rockets	115	Dallas Mavericks	121	Box Score		20103	2:35	American Airlines Center	In-Season Tournament\
Tue Nov 28 2023	10:00p	Golden State Warriors	123	Sacramento Kings	124	Box Score		18039	2:44	Golden 1 Center	In-Season Tournament\
Wed Nov 29 2023	7:00p	Los Angeles Lakers	133	Detroit Pistons	107	Box Score		20062	2:13	Little Caesars Arena	\
Wed Nov 29 2023	7:00p	Washington Wizards	120	Orlando Magic	139	Box Score		17109	2:13	Kia Center	\
Wed Nov 29 2023	7:30p	Phoenix Suns	105	Toronto Raptors	112	Box Score		19800	2:12	Scotiabank Arena	\
Wed Nov 29 2023	8:00p	Utah Jazz	91	Memphis Grizzlies	105	Box Score		15327	2:06	FedEx Forum	\
Wed Nov 29 2023	8:00p	Philadelphia 76ers	114	New Orleans Pelicans	124	Box Score		16009	2:23	Smoothie King Center	\
Wed Nov 29 2023	9:00p	Houston Rockets	124	Denver Nuggets	134	Box Score		19590	2:07	Ball Arena	\
Wed Nov 29 2023	10:00p	Los Angeles Clippers	131	Sacramento Kings	117	Box Score		17829	2:17	Golden 1 Center	\
Thu Nov 30 2023	7:00p	Portland Trail Blazers	103	Cleveland Cavaliers	95	Box Score		19432	2:04	Rocket Mortgage Fieldhouse	\
Thu Nov 30 2023	7:30p	Charlotte Hornets	129	Brooklyn Nets	128	Box Score		16072	2:01	Barclays Center	\
Thu Nov 30 2023	7:30p	Indiana Pacers	132	Miami Heat	142	Box Score		19604	2:33	Kaseya Center	\
Thu Nov 30 2023	7:30p	Detroit Pistons	112	New York Knicks	118	Box Score		19812	2:18	Madison Square Garden (IV)	\
Thu Nov 30 2023	8:00p	Milwaukee Bucks	113	Chicago Bulls	120	Box Score	OT	19838	2:36	United Center	\
Thu Nov 30 2023	8:00p	Utah Jazz	90	Minnesota Timberwolves	101	Box Score		18024	2:03	Target Center	\
Thu Nov 30 2023	8:00p	Los Angeles Lakers	110	Oklahoma City Thunder	133	Box Score		17401	2:07	Paycom Center	\
Thu Nov 30 2023	8:00p	Atlanta Hawks	137	San Antonio Spurs	135	Box Score		17646	2:17	Frost Bank Center	\
Thu Nov 30 2023	10:00p	Los Angeles Clippers	114	Golden State Warriors	120	Box Score		18064	2:23	Chase Center	\
Fri Dec 1 2023	7:00p	Washington Wizards	125	Orlando Magic	130	Box Score		18846	2:30	Kia Center	\
Fri Dec 1 2023	7:30p	Philadelphia 76ers	119	Boston Celtics	125	Box Score		19156	2:25	TD Garden	\
Fri Dec 1 2023	7:30p	Memphis Grizzlies	108	Dallas Mavericks	94	Box Score		20150	2:08	American Airlines Center	\
Fri Dec 1 2023	7:30p	New York Knicks	119	Toronto Raptors	106	Box Score		19800	2:13	Scotiabank Arena	\
Fri Dec 1 2023	8:00p	San Antonio Spurs	106	New Orleans Pelicans	121	Box Score		17028	2:09	Smoothie King Center	\
Fri Dec 1 2023	10:00p	Denver Nuggets	119	Phoenix Suns	111	Box Score		17071	2:21	Footprint Center	\
Sat Dec 2 2023	4:00p	Golden State Warriors	112	Los Angeles Clippers	113	Box Score		19370	2:20	Crypto.com Arena	\
Sat Dec 2 2023	5:00p	Minnesota Timberwolves	123	Charlotte Hornets	117	Box Score		17731	2:16	Spectrum Center	\
Sat Dec 2 2023	7:00p	Orlando Magic	101	Brooklyn Nets	129	Box Score		17966	2:20	Barclays Center	\
Sat Dec 2 2023	7:00p	Cleveland Cavaliers	110	Detroit Pistons	101	Box Score		18924	2:05	Little Caesars Arena	\
Sat Dec 2 2023	8:00p	New Orleans Pelicans	118	Chicago Bulls	124	Box Score		20511	2:15	United Center	\
Sat Dec 2 2023	8:00p	Indiana Pacers	144	Miami Heat	129	Box Score		19650	2:17	Kaseya Center	\
Sat Dec 2 2023	8:00p	Atlanta Hawks	121	Milwaukee Bucks	132	Box Score		17866	2:04	Fiserv Forum	\
Sat Dec 2 2023	9:00p	Oklahoma City Thunder	126	Dallas Mavericks	120	Box Score		20277	2:22	American Airlines Center	\
Sat Dec 2 2023	9:00p	Memphis Grizzlies	109	Phoenix Suns	116	Box Score		17071	2:27	Footprint Center	\
Sat Dec 2 2023	9:30p	Portland Trail Blazers	113	Utah Jazz	118	Box Score	OT	18206	2:28	Delta Center	\
Sat Dec 2 2023	10:00p	Denver Nuggets	117	Sacramento Kings	123	Box Score		17829	2:13	Golden 1 Center	\
Sat Dec 2 2023	10:30p	Houston Rockets	97	Los Angeles Lakers	107	Box Score		18997	2:17	Crypto.com Arena	\
Mon Dec 4 2023	7:30p	Boston Celtics	112	Indiana Pacers	122	Box Score		16693	2:14	Gainbridge Fieldhouse	In-Season Tournament\
Mon Dec 4 2023	10:00p	New Orleans Pelicans	127	Sacramento Kings	117	Box Score		18048	2:24	Golden 1 Center	In-Season Tournament\
Tue Dec 5 2023	7:30p	New York Knicks	122	Milwaukee Bucks	146	Box Score		17448	2:21	Fiserv Forum	In-Season Tournament\
Tue Dec 5 2023	10:00p	Phoenix Suns	103	Los Angeles Lakers	106	Box Score		18664	2:28	Crypto.com Arena	In-Season Tournament\
Wed Dec 6 2023	7:00p	Orlando Magic	111	Cleveland Cavaliers	121	Box Score		19432	2:25	Rocket Mortgage Fieldhouse	\
Wed Dec 6 2023	7:00p	Memphis Grizzlies	116	Detroit Pistons	102	Box Score		12862	1:59	Little Caesars Arena	\
Wed Dec 6 2023	7:00p	Philadelphia 76ers	131	Washington Wizards	126	Box Score		15568	2:07	Capital One Arena	\
Wed Dec 6 2023	7:30p	Brooklyn Nets	114	Atlanta Hawks	113	Box Score		15906	2:21	State Farm Arena	\
Wed Dec 6 2023	7:30p	San Antonio Spurs	94	Minnesota Timberwolves	102	Box Score		18024	2:15	Target Center	\
Wed Dec 6 2023	7:30p	Miami Heat	112	Toronto Raptors	103	Box Score		19084	2:10	Scotiabank Arena	\
Wed Dec 6 2023	8:00p	Charlotte Hornets	100	Chicago Bulls	111	Box Score		17689	2:17	United Center	\
Wed Dec 6 2023	8:00p	Oklahoma City Thunder	101	Houston Rockets	110	Box Score		16291	2:10	Toyota Center	\
Wed Dec 6 2023	8:30p	Utah Jazz	97	Dallas Mavericks	147	Box Score		19877	2:02	American Airlines Center	\
Wed Dec 6 2023	10:00p	Portland Trail Blazers	106	Golden State Warriors	110	Box Score		18064	2:20	Chase Center	\
Wed Dec 6 2023	10:00p	Denver Nuggets	102	Los Angeles Clippers	111	Box Score		16365	2:13	Crypto.com Arena	\
Thu Dec 7 2023	5:00p	Indiana Pacers	128	Milwaukee Bucks	119	Box Score		16837	2:27	T-Mobile Arena	In-Season Tournament\
Thu Dec 7 2023	9:00p	New Orleans Pelicans	89	Los Angeles Lakers	133	Box Score		18017	2:12	T-Mobile Arena	In-Season Tournament\
Fri Dec 8 2023	7:00p	Toronto Raptors	116	Charlotte Hornets	119	Box Score		11526	2:17	Spectrum Center	\
Fri Dec 8 2023	7:00p	Detroit Pistons	91	Orlando Magic	123	Box Score		18655	2:08	Kia Center	\
Fri Dec 8 2023	7:00p	Atlanta Hawks	114	Philadelphia 76ers	125	Box Score		19746	2:13	Wells Fargo Center	\
Fri Dec 8 2023	7:30p	New York Knicks	123	Boston Celtics	133	Box Score		19156	2:16	TD Garden	\
Fri Dec 8 2023	7:30p	Washington Wizards	97	Brooklyn Nets	124	Box Score		16587	2:09	Barclays Center	\
Fri Dec 8 2023	8:00p	Minnesota Timberwolves	127	Memphis Grizzlies	103	Box Score		15577	2:11	FedEx Forum	\
Fri Dec 8 2023	8:00p	Cleveland Cavaliers	111	Miami Heat	99	Box Score		19600	2:12	Kaseya Center	\
Fri Dec 8 2023	8:00p	Golden State Warriors	136	Oklahoma City Thunder	138	Box Score	OT	17112	2:37	Paycom Center	\
Fri Dec 8 2023	8:30p	Chicago Bulls	121	San Antonio Spurs	112	Box Score		18074	2:12	Frost Bank Center	\
Fri Dec 8 2023	9:00p	Houston Rockets	114	Denver Nuggets	106	Box Score		19544	2:28	Ball Arena	\
Fri Dec 8 2023	9:00p	Sacramento Kings	114	Phoenix Suns	106	Box Score		17071	2:15	Footprint Center	\
Fri Dec 8 2023	10:00p	Dallas Mavericks	125	Portland Trail Blazers	112	Box Score		18762	2:15	Moda Center	\
Fri Dec 8 2023	10:00p	Los Angeles Clippers	117	Utah Jazz	103	Box Score		18206	2:21	Delta Center	\
Sat Dec 9 2023	8:30p	Indiana Pacers	109	Los Angeles Lakers	123	Box Score		19021		T-Mobile Arena	In-Season Tournament\
Mon Dec 11 2023	7:00p	Miami Heat	116	Charlotte Hornets	114	Box Score		15543	2:22	Spectrum Center	\
Mon Dec 11 2023	7:00p	Indiana Pacers	131	Detroit Pistons	123	Box Score		14988	2:12	Little Caesars Arena	\
Mon Dec 11 2023	7:00p	Cleveland Cavaliers	94	Orlando Magic	104	Box Score		19032	2:25	Kia Center	\
Mon Dec 11 2023	7:00p	Washington Wizards	101	Philadelphia 76ers	146	Box Score		19762	2:12	Wells Fargo Center	\
Mon Dec 11 2023	7:30p	Denver Nuggets	129	Atlanta Hawks	122	Box Score		17531	2:26	State Farm Arena	\
Mon Dec 11 2023	7:30p	Toronto Raptors	130	New York Knicks	136	Box Score		19812	2:21	Madison Square Garden (IV)	\
Mon Dec 11 2023	8:00p	San Antonio Spurs	82	Houston Rockets	93	Box Score		16481	2:07	Toyota Center	\
Mon Dec 11 2023	8:00p	Dallas Mavericks	120	Memphis Grizzlies	113	Box Score		16379	2:11	FedEx Forum	\
Mon Dec 11 2023	8:00p	Chicago Bulls	129	Milwaukee Bucks	133	Box Score	OT	17440	2:41	Fiserv Forum	\
Mon Dec 11 2023	8:00p	Minnesota Timberwolves	107	New Orleans Pelicans	121	Box Score		16487	2:19	Smoothie King Center	\
Mon Dec 11 2023	8:00p	Utah Jazz	120	Oklahoma City Thunder	134	Box Score		16631	2:03	Paycom Center	\
Mon Dec 11 2023	10:00p	Brooklyn Nets	118	Sacramento Kings	131	Box Score		17794	2:11	Golden 1 Center	\
Mon Dec 11 2023	10:30p	Portland Trail Blazers	127	Los Angeles Clippers	132	Box Score		17102	2:28	Crypto.com Arena	\
Tue Dec 12 2023	7:30p	Cleveland Cavaliers	113	Boston Celtics	120	Box Score		19156	2:02	TD Garden	\
Tue Dec 12 2023	7:30p	Los Angeles Lakers	125	Dallas Mavericks	127	Box Score		20377	2:21	American Airlines Center	\
Tue Dec 12 2023	8:00p	Denver Nuggets	114	Chicago Bulls	106	Box Score		20775	2:20	United Center	\
Tue Dec 12 2023	10:00p	Golden State Warriors	116	Phoenix Suns	119	Box Score		17071	2:38	Footprint Center	\
Tue Dec 12 2023	10:30p	Sacramento Kings	99	Los Angeles Clippers	119	Box Score		17060	2:11	Crypto.com Arena	\
Wed Dec 13 2023	7:00p	Philadelphia 76ers	129	Detroit Pistons	111	Box Score		16749	2:10	Little Caesars Arena	\
Wed Dec 13 2023	7:00p	New Orleans Pelicans	142	Washington Wizards	122	Box Score		14080	2:08	Capital One Arena	\
Wed Dec 13 2023	7:30p	Charlotte Hornets	104	Miami Heat	115	Box Score		19600	2:04	Kaseya Center	\
Wed Dec 13 2023	7:30p	Atlanta Hawks	128	Toronto Raptors	135	Box Score		19423	2:18	Scotiabank Arena	\
Wed Dec 13 2023	8:00p	Memphis Grizzlies	104	Houston Rockets	117	Box Score		16813	2:19	Toyota Center	\
Wed Dec 13 2023	8:00p	Indiana Pacers	126	Milwaukee Bucks	140	Box Score		17431	2:48	Fiserv Forum	\
Wed Dec 13 2023	8:00p	Los Angeles Lakers	122	San Antonio Spurs	119	Box Score		18354	2:14	Frost Bank Center	\
Wed Dec 13 2023	9:00p	Brooklyn Nets	116	Phoenix Suns	112	Box Score		17071	2:20	Footprint Center	\
Wed Dec 13 2023	9:00p	New York Knicks	113	Utah Jazz	117	Box Score		18206	2:29	Delta Center	\
Thu Dec 14 2023	7:30p	Cleveland Cavaliers	107	Boston Celtics	116	Box Score		19156	2:07	TD Garden	\
Thu Dec 14 2023	7:30p	Chicago Bulls	124	Miami Heat	116	Box Score		19653	2:19	Kaseya Center	\
Thu Dec 14 2023	8:30p	Minnesota Timberwolves	119	Dallas Mavericks	101	Box Score		20177	2:12	American Airlines Center	\
Thu Dec 14 2023	9:00p	Brooklyn Nets	101	Denver Nuggets	124	Box Score		19636	2:12	Ball Arena	\
Thu Dec 14 2023	10:00p	Utah Jazz	122	Portland Trail Blazers	114	Box Score		17842	2:07	Moda Center	\
Thu Dec 14 2023	10:00p	Oklahoma City Thunder	123	Sacramento Kings	128	Box Score		17794	2:24	Golden 1 Center	\
Thu Dec 14 2023	10:30p	Golden State Warriors	113	Los Angeles Clippers	121	Box Score		19370	2:18	Crypto.com Arena	\
Fri Dec 15 2023	7:00p	New Orleans Pelicans	112	Charlotte Hornets	107	Box Score		16080	2:15	Spectrum Center	\
Fri Dec 15 2023	7:00p	Detroit Pistons	92	Philadelphia 76ers	124	Box Score		19761	2:11	Wells Fargo Center	\
Fri Dec 15 2023	7:00p	Indiana Pacers	123	Washington Wizards	137	Box Score		15208	2:16	Capital One Arena	\
Fri Dec 15 2023	7:30p	Orlando Magic	111	Boston Celtics	128	Box Score		19156	2:06	TD Garden	\
Fri Dec 15 2023	7:30p	Los Angeles Lakers	115	San Antonio Spurs	129	Box Score		18354	2:14	Frost Bank Center	\
Fri Dec 15 2023	7:30p	Atlanta Hawks	125	Toronto Raptors	104	Box Score		19800	2:04	Scotiabank Arena	\
Fri Dec 15 2023	8:00p	Houston Rockets	103	Memphis Grizzlies	96	Box Score		16941	2:20	FedEx Forum	\
Fri Dec 15 2023	10:00p	New York Knicks	139	Phoenix Suns	122	Box Score		17071	2:23	Footprint Center	\
Sat Dec 16 2023	6:00p	Detroit Pistons	114	Milwaukee Bucks	146	Box Score		17666	2:13	Fiserv Forum	\
Sat Dec 16 2023	7:00p	Philadelphia 76ers	135	Charlotte Hornets	82	Box Score		17829	2:01	Spectrum Center	\
Sat Dec 16 2023	7:30p	Atlanta Hawks	119	Cleveland Cavaliers	127	Box Score		19432	2:09	Rocket Mortgage Fieldhouse	\
Sat Dec 16 2023	8:00p	Chicago Bulls	116	Miami Heat	118	Box Score		19815	2:09	Kaseya Center	\
Sat Dec 16 2023	8:00p	Indiana Pacers	109	Minnesota Timberwolves	127	Box Score		18024	2:10	Target Center	\
Sat Dec 16 2023	8:30p	Brooklyn Nets	120	Golden State Warriors	124	Box Score		18064	2:14	Chase Center	\
Sat Dec 16 2023	9:00p	Oklahoma City Thunder	118	Denver Nuggets	117	Box Score		19611	2:18	Ball Arena	\
Sat Dec 16 2023	9:00p	Dallas Mavericks	131	Portland Trail Blazers	120	Box Score		18439	2:12	Moda Center	\
Sat Dec 16 2023	10:00p	Utah Jazz	104	Sacramento Kings	125	Box Score		17794	2:06	Golden 1 Center	\
Sat Dec 16 2023	10:30p	New York Knicks	122	Los Angeles Clippers	144	Box Score		19370	2:15	Crypto.com Arena	\
Sun Dec 17 2023	3:00p	Orlando Magic	97	Boston Celtics	114	Box Score		19156	2:10	TD Garden	\
Sun Dec 17 2023	3:30p	New Orleans Pelicans	146	San Antonio Spurs	110	Box Score		18354	2:06	Frost Bank Center	\
Sun Dec 17 2023	7:00p	Houston Rockets	119	Milwaukee Bucks	128	Box Score		17341	2:21	Fiserv Forum	\
Sun Dec 17 2023	8:00p	Washington Wizards	108	Phoenix Suns	112	Box Score		17071	2:26	Footprint Center	\
Sun Dec 17 2023	9:00p	Golden State Warriors	118	Portland Trail Blazers	114	Box Score		18547	2:14	Moda Center	\
Mon Dec 18 2023	7:00p	Houston Rockets	130	Cleveland Cavaliers	135	Box Score	OT	19432	2:41	Rocket Mortgage Fieldhouse	\
Mon Dec 18 2023	7:00p	Los Angeles Clippers	151	Indiana Pacers	127	Box Score		16665	2:15	Gainbridge Fieldhouse	\
Mon Dec 18 2023	7:00p	Chicago Bulls	108	Philadelphia 76ers	104	Box Score		19773	2:09	Wells Fargo Center	\
Mon Dec 18 2023	7:30p	Detroit Pistons	124	Atlanta Hawks	130	Box Score		17664	2:25	State Farm Arena	\
Mon Dec 18 2023	7:30p	Minnesota Timberwolves	112	Miami Heat	108	Box Score		19819	2:11	Kaseya Center	\
Mon Dec 18 2023	7:30p	Charlotte Hornets	99	Toronto Raptors	114	Box Score		19288	2:05	Scotiabank Arena	\
Mon Dec 18 2023	8:00p	Memphis Grizzlies	97	Oklahoma City Thunder	116	Box Score		16409	2:07	Paycom Center	\
Mon Dec 18 2023	9:00p	Dallas Mavericks	104	Denver Nuggets	130	Box Score		19659	2:03	Ball Arena	\
Mon Dec 18 2023	9:00p	Brooklyn Nets	108	Utah Jazz	125	Box Score		18206	2:10	Delta Center	\
Mon Dec 18 2023	10:00p	Washington Wizards	131	Sacramento Kings	143	Box Score		17794	2:17	Golden 1 Center	\
Mon Dec 18 2023	10:30p	New York Knicks	114	Los Angeles Lakers	109	Box Score		18997	2:16	Crypto.com Arena	\
Tue Dec 19 2023	7:30p	Memphis Grizzlies	115	New Orleans Pelicans	113	Box Score		18355	2:24	Smoothie King Center	\
Tue Dec 19 2023	8:00p	San Antonio Spurs	119	Milwaukee Bucks	132	Box Score		17729	2:07	Fiserv Forum	\
Tue Dec 19 2023	10:00p	Boston Celtics	126	Golden State Warriors	132	Box Score	OT	18064	2:25	Chase Center	\
Tue Dec 19 2023	10:00p	Phoenix Suns	104	Portland Trail Blazers	109	Box Score		18233	2:17	Moda Center	\
Wed Dec 20 2023	7:00p	Utah Jazz	116	Cleveland Cavaliers	124	Box Score		19432	2:07	Rocket Mortgage Fieldhouse	\
Wed Dec 20 2023	7:00p	Charlotte Hornets	113	Indiana Pacers	144	Box Score		16761	2:11	Gainbridge Fieldhouse	\
Wed Dec 20 2023	7:00p	Miami Heat	115	Orlando Magic	106	Box Score		19129	2:19	Kia Center	\
Wed Dec 20 2023	7:00p	Minnesota Timberwolves	113	Philadelphia 76ers	127	Box Score		20365	2:23	Wells Fargo Center	\
Wed Dec 20 2023	7:30p	New York Knicks	121	Brooklyn Nets	102	Box Score		18071	2:12	Barclays Center	\
Wed Dec 20 2023	7:30p	Denver Nuggets	113	Toronto Raptors	104	Box Score		19800	1:57	Scotiabank Arena	\
Wed Dec 20 2023	8:00p	Los Angeles Lakers	108	Chicago Bulls	124	Box Score		21234	2:00	United Center	\
Wed Dec 20 2023	8:00p	Atlanta Hawks	134	Houston Rockets	127	Box Score		18055	2:17	Toyota Center	\
Wed Dec 20 2023	8:30p	Los Angeles Clippers	120	Dallas Mavericks	111	Box Score		20310	2:20	American Airlines Center	\
Wed Dec 20 2023	10:00p	Boston Celtics	144	Sacramento Kings	119	Box Score		17874	2:11	Golden 1 Center	\
Thu Dec 21 2023	7:00p	Utah Jazz	119	Detroit Pistons	111	Box Score		18122	2:08	Little Caesars Arena	\
Thu Dec 21 2023	7:30p	New Orleans Pelicans	123	Cleveland Cavaliers	104	Box Score		19432	1:55	Rocket Mortgage Fieldhouse	\
Thu Dec 21 2023	8:00p	San Antonio Spurs	95	Chicago Bulls	114	Box Score		20697	2:02	United Center	\
Thu Dec 21 2023	8:00p	Indiana Pacers	103	Memphis Grizzlies	116	Box Score		18160	2:14	FedEx Forum	\
Thu Dec 21 2023	8:00p	Orlando Magic	114	Milwaukee Bucks	118	Box Score		17928	2:25	Fiserv Forum	\
Thu Dec 21 2023	8:00p	Los Angeles Clippers	115	Oklahoma City Thunder	134	Box Score		18203	2:08	Paycom Center	\
Thu Dec 21 2023	9:00p	Los Angeles Lakers	111	Minnesota Timberwolves	118	Box Score		18024	2:17	Target Center	\
Thu Dec 21 2023	10:00p	Washington Wizards	118	Portland Trail Blazers	117	Box Score		18690	2:23	Moda Center	\
Fri Dec 22 2023	7:00p	Toronto Raptors	111	Philadelphia 76ers	121	Box Score		20230	2:13	Wells Fargo Center	\
Fri Dec 22 2023	7:30p	Denver Nuggets	122	Brooklyn Nets	117	Box Score		17732	2:17	Barclays Center	\
Fri Dec 22 2023	8:00p	Dallas Mavericks	96	Houston Rockets	122	Box Score		18055	2:09	Toyota Center	\
Fri Dec 22 2023	8:00p	Atlanta Hawks	113	Miami Heat	122	Box Score		20029	2:19	Kaseya Center	\
Fri Dec 22 2023	10:00p	Washington Wizards	118	Golden State Warriors	129	Box Score		18064	2:16	Chase Center	\
Fri Dec 22 2023	10:00p	Phoenix Suns	105	Sacramento Kings	120	Box Score		17794	2:18	Golden 1 Center	\
Sat Dec 23 2023	12:30p	Milwaukee Bucks	130	New York Knicks	111	Box Score		19812	2:11	Madison Square Garden (IV)	\
Sat Dec 23 2023	3:30p	Boston Celtics	145	Los Angeles Clippers	108	Box Score		19370	2:09	Crypto.com Arena	\
Sat Dec 23 2023	7:00p	Denver Nuggets	102	Charlotte Hornets	95	Box Score		19165	2:09	Spectrum Center	\
Sat Dec 23 2023	7:00p	Orlando Magic	117	Indiana Pacers	110	Box Score		17274	2:20	Gainbridge Fieldhouse	\
Sat Dec 23 2023	7:00p	Houston Rockets	106	New Orleans Pelicans	104	Box Score		17399	2:26	Smoothie King Center	\
Sat Dec 23 2023	7:30p	Memphis Grizzlies	125	Atlanta Hawks	119	Box Score		17632	2:18	State Farm Arena	\
Sat Dec 23 2023	7:30p	Detroit Pistons	115	Brooklyn Nets	126	Box Score		17732	2:20	Barclays Center	\
Sat Dec 23 2023	7:30p	Utah Jazz	126	Toronto Raptors	119	Box Score		19420	2:06	Scotiabank Arena	\
Sat Dec 23 2023	8:00p	Cleveland Cavaliers	109	Chicago Bulls	95	Box Score		19583	2:07	United Center	\
Sat Dec 23 2023	8:00p	Los Angeles Lakers	129	Oklahoma City Thunder	120	Box Score		18203	2:08	Paycom Center	\
Sat Dec 23 2023	8:30p	San Antonio Spurs	119	Dallas Mavericks	144	Box Score		20409	2:07	American Airlines Center	\
Sat Dec 23 2023	8:30p	Portland Trail Blazers	106	Golden State Warriors	126	Box Score		18064	2:10	Chase Center	\
Sat Dec 23 2023	10:00p	Minnesota Timberwolves	110	Sacramento Kings	98	Box Score		17983	2:05	Golden 1 Center	\
Mon Dec 25 2023	12:00p	Milwaukee Bucks	122	New York Knicks	129	Box Score		19812	2:23	Madison Square Garden (IV)	\
Mon Dec 25 2023	2:30p	Golden State Warriors	114	Denver Nuggets	120	Box Score		19811	2:27	Ball Arena	\
Mon Dec 25 2023	5:00p	Boston Celtics	126	Los Angeles Lakers	115	Box Score		18997	2:17	Crypto.com Arena	\
Mon Dec 25 2023	8:00p	Philadelphia 76ers	113	Miami Heat	119	Box Score		20162	2:24	Kaseya Center	\
Mon Dec 25 2023	10:30p	Dallas Mavericks	128	Phoenix Suns	114	Box Score		17071	2:26	Footprint Center	\
Tue Dec 26 2023	7:00p	Brooklyn Nets	118	Detroit Pistons	112	Box Score		19811	2:27	Little Caesars Arena	\
Tue Dec 26 2023	7:00p	Orlando Magic	127	Washington Wizards	119	Box Score		16293	2:20	Capital One Arena	\
Tue Dec 26 2023	8:00p	Atlanta Hawks	113	Chicago Bulls	118	Box Score		21420	2:18	United Center	\
Tue Dec 26 2023	8:00p	Indiana Pacers	123	Houston Rockets	117	Box Score		18055	2:16	Toyota Center	\
Tue Dec 26 2023	8:00p	Memphis Grizzlies	116	New Orleans Pelicans	115	Box Score	OT	18538	2:51	Smoothie King Center	\
Tue Dec 26 2023	8:00p	Minnesota Timberwolves	106	Oklahoma City Thunder	129	Box Score		18203	2:14	Paycom Center	\
Tue Dec 26 2023	8:00p	Utah Jazz	130	San Antonio Spurs	118	Box Score		18579	2:16	Frost Bank Center	\
Tue Dec 26 2023	10:00p	Sacramento Kings	113	Portland Trail Blazers	130	Box Score		18585	2:06	Moda Center	\
Tue Dec 26 2023	10:30p	Charlotte Hornets	104	Los Angeles Clippers	113	Box Score		19370	2:06	Crypto.com Arena	\
Wed Dec 27 2023	7:00p	Philadelphia 76ers	112	Orlando Magic	92	Box Score		19179	2:15	Kia Center	\
Wed Dec 27 2023	7:00p	Toronto Raptors	132	Washington Wizards	102	Box Score		15437	2:06	Capital One Arena	\
Wed Dec 27 2023	7:30p	Milwaukee Bucks	144	Brooklyn Nets	122	Box Score		18199	2:16	Barclays Center	\
Wed Dec 27 2023	8:00p	Phoenix Suns	129	Houston Rockets	113	Box Score		18055	2:14	Toyota Center	\
Wed Dec 27 2023	8:00p	New York Knicks	120	Oklahoma City Thunder	129	Box Score		18203	2:16	Paycom Center	\
Wed Dec 27 2023	8:30p	Cleveland Cavaliers	113	Dallas Mavericks	110	Box Score		20377	2:15	American Airlines Center	\
Thu Dec 28 2023	7:30p	Detroit Pistons	122	Boston Celtics	128	Box Score	OT	19156	2:31	TD Garden	\
Thu Dec 28 2023	8:00p	Indiana Pacers	120	Chicago Bulls	104	Box Score		21568	2:13	United Center	\
Thu Dec 28 2023	8:00p	Dallas Mavericks	110	Minnesota Timberwolves	118	Box Score		18024	2:24	Target Center	\
Thu Dec 28 2023	8:00p	Utah Jazz	105	New Orleans Pelicans	112	Box Score		17753	2:07	Smoothie King Center	\
Thu Dec 28 2023	9:00p	Memphis Grizzlies	105	Denver Nuggets	142	Box Score		19733	2:06	Ball Arena	\
Thu Dec 28 2023	10:00p	Miami Heat	114	Golden State Warriors	102	Box Score		18064	2:18	Chase Center	\
Thu Dec 28 2023	10:00p	San Antonio Spurs	118	Portland Trail Blazers	105	Box Score		19335	2:15	Moda Center	\
Thu Dec 28 2023	10:30p	Charlotte Hornets	112	Los Angeles Lakers	133	Box Score		18997	2:03	Crypto.com Arena	\
Fri Dec 29 2023	7:00p	New York Knicks	108	Orlando Magic	117	Box Score		19587	2:31	Kia Center	\
Fri Dec 29 2023	7:00p	Brooklyn Nets	104	Washington Wizards	110	Box Score		16825	2:04	Capital One Arena	\
Fri Dec 29 2023	7:30p	Sacramento Kings	117	Atlanta Hawks	110	Box Score		18305	2:08	State Farm Arena	\
Fri Dec 29 2023	7:30p	Toronto Raptors	118	Boston Celtics	120	Box Score		19156	2:14	TD Garden	\
Fri Dec 29 2023	7:30p	Milwaukee Bucks	119	Cleveland Cavaliers	111	Box Score		19432	2:16	Rocket Mortgage Fieldhouse	\
Fri Dec 29 2023	8:00p	Philadelphia 76ers	131	Houston Rockets	127	Box Score		18055	2:17	Toyota Center	\
Fri Dec 29 2023	9:00p	Oklahoma City Thunder	119	Denver Nuggets	93	Box Score		19808	2:05	Ball Arena	\
Fri Dec 29 2023	9:00p	Charlotte Hornets	119	Phoenix Suns	133	Box Score		17071	2:10	Footprint Center	\
Fri Dec 29 2023	10:00p	San Antonio Spurs	128	Portland Trail Blazers	134	Box Score		18861	2:13	Moda Center	\
Fri Dec 29 2023	10:30p	Memphis Grizzlies	106	Los Angeles Clippers	117	Box Score		19370	2:15	Crypto.com Arena	\
Sat Dec 30 2023	5:00p	Miami Heat	109	Utah Jazz	117	Box Score		18206	2:18	Delta Center	\
Sat Dec 30 2023	6:00p	Toronto Raptors	127	Detroit Pistons	129	Box Score		18411	2:25	Little Caesars Arena	\
Sat Dec 30 2023	7:00p	New York Knicks	126	Indiana Pacers	140	Box Score		17274	2:14	Gainbridge Fieldhouse	\
Sat Dec 30 2023	8:00p	Philadelphia 76ers	92	Chicago Bulls	105	Box Score		21648	2:10	United Center	\
Sat Dec 30 2023	8:00p	Los Angeles Lakers	106	Minnesota Timberwolves	108	Box Score		18024	2:29	Target Center	\
Sat Dec 30 2023	8:30p	Dallas Mavericks	132	Golden State Warriors	122	Box Score		18064	2:13	Chase Center	\
Sun Dec 31 2023	3:00p	Atlanta Hawks	130	Washington Wizards	126	Box Score		17042	2:18	Capital One Arena	\
Sun Dec 31 2023	7:00p	Los Angeles Lakers	109	New Orleans Pelicans	129	Box Score		18434	2:07	Smoothie King Center	\
Sun Dec 31 2023	7:00p	Brooklyn Nets	108	Oklahoma City Thunder	124	Box Score		18203	2:19	Paycom Center	\
Sun Dec 31 2023	7:00p	Boston Celtics	134	San Antonio Spurs	101	Box Score		18886	1:57	Frost Bank Center	\
Sun Dec 31 2023	8:00p	Sacramento Kings	123	Memphis Grizzlies	92	Box Score		17794	2:06	FedEx Forum	\
Sun Dec 31 2023	8:00p	Orlando Magic	107	Phoenix Suns	112	Box Score		17071	2:06	Footprint Center	\
Mon Jan 1 2024	3:00p	Minnesota Timberwolves	106	New York Knicks	112	Box Score		19812	2:28	Madison Square Garden (IV)	\
Mon Jan 1 2024	7:30p	Cleveland Cavaliers	121	Toronto Raptors	124	Box Score		19800	2:28	Scotiabank Arena	\
Mon Jan 1 2024	8:00p	Detroit Pistons	113	Houston Rockets	136	Box Score		18055	2:06	Toyota Center	\
Mon Jan 1 2024	8:00p	Indiana Pacers	122	Milwaukee Bucks	113	Box Score		17922	2:22	Fiserv Forum	\
Mon Jan 1 2024	9:00p	Charlotte Hornets	93	Denver Nuggets	111	Box Score		19625	2:01	Ball Arena	\
Mon Jan 1 2024	9:00p	Portland Trail Blazers	88	Phoenix Suns	109	Box Score		17071	2:12	Footprint Center	\
Mon Jan 1 2024	9:00p	Dallas Mavericks	90	Utah Jazz	127	Box Score		18206	2:05	Delta Center	\
Mon Jan 1 2024	10:30p	Miami Heat	104	Los Angeles Clippers	121	Box Score		19370	2:10	Crypto.com Arena	\
Tue Jan 2 2024	7:00p	Chicago Bulls	97	Philadelphia 76ers	110	Box Score		19772	2:17	Wells Fargo Center	\
Tue Jan 2 2024	8:00p	San Antonio Spurs	98	Memphis Grizzlies	106	Box Score		17794	2:21	FedEx Forum	\
Tue Jan 2 2024	8:00p	Brooklyn Nets	85	New Orleans Pelicans	112	Box Score		16253	1:56	Smoothie King Center	\
Tue Jan 2 2024	8:00p	Boston Celtics	123	Oklahoma City Thunder	127	Box Score		18203	2:16	Paycom Center	\
Tue Jan 2 2024	10:00p	Orlando Magic	115	Golden State Warriors	121	Box Score		18064	2:33	Chase Center	\
Tue Jan 2 2024	10:00p	Charlotte Hornets	111	Sacramento Kings	104	Box Score		17832	2:10	Golden 1 Center	\
Wed Jan 3 2024	7:00p	Washington Wizards	101	Cleveland Cavaliers	140	Box Score		19432	1:57	Rocket Mortgage Fieldhouse	\
Wed Jan 3 2024	7:00p	Milwaukee Bucks	130	Indiana Pacers	142	Box Score		17274	2:35	Gainbridge Fieldhouse	\
Wed Jan 3 2024	7:30p	Oklahoma City Thunder	138	Atlanta Hawks	141	Box Score		17770	2:27	State Farm Arena	\
Wed Jan 3 2024	8:00p	Brooklyn Nets	101	Houston Rockets	112	Box Score		16563	2:15	Toyota Center	\
Wed Jan 3 2024	8:00p	Toronto Raptors	116	Memphis Grizzlies	111	Box Score		16385	2:13	FedEx Forum	\
Wed Jan 3 2024	8:00p	New Orleans Pelicans	117	Minnesota Timberwolves	106	Box Score		18024	2:11	Target Center	\
Wed Jan 3 2024	8:30p	Portland Trail Blazers	97	Dallas Mavericks	126	Box Score		20077	2:22	American Airlines Center	\
Wed Jan 3 2024	8:30p	Chicago Bulls	100	New York Knicks	116	Box Score		19812	2:13	Madison Square Garden (IV)	\
Wed Jan 3 2024	9:00p	Los Angeles Clippers	131	Phoenix Suns	122	Box Score		17071	2:28	Footprint Center	\
Wed Jan 3 2024	9:00p	Detroit Pistons	148	Utah Jazz	154	Box Score	OT	18206	2:43	Delta Center	\
Wed Jan 3 2024	10:00p	Miami Heat	110	Los Angeles Lakers	96	Box Score		18997	2:14	Crypto.com Arena	\
Wed Jan 3 2024	10:00p	Orlando Magic	135	Sacramento Kings	138	Box Score	2OT	17832	2:59	Golden 1 Center	\
Thu Jan 4 2024	7:30p	Milwaukee Bucks	125	San Antonio Spurs	121	Box Score		19082	2:16	Frost Bank Center	\
Thu Jan 4 2024	10:00p	Denver Nuggets	130	Golden State Warriors	127	Box Score		18064	2:22	Chase Center	\
Fri Jan 5 2024	7:00p	Utah Jazz	97	Boston Celtics	126	Box Score		19156	2:10	TD Garden	\
Fri Jan 5 2024	7:00p	Atlanta Hawks	116	Indiana Pacers	150	Box Score		17274	2:03	Gainbridge Fieldhouse	\
Fri Jan 5 2024	7:30p	Oklahoma City Thunder	115	Brooklyn Nets	124	Box Score		18147	2:22	Barclays Center	\
Fri Jan 5 2024	7:30p	Washington Wizards	90	Cleveland Cavaliers	114	Box Score		19432	2:05	Rocket Mortgage Fieldhouse	\
Fri Jan 5 2024	7:30p	New York Knicks	128	Philadelphia 76ers	92	Box Score		20461	2:21	Wells Fargo Center	\
Fri Jan 5 2024	8:00p	Charlotte Hornets	91	Chicago Bulls	104	Box Score		21345	2:06	United Center	\
Fri Jan 5 2024	8:00p	Minnesota Timberwolves	122	Houston Rockets	95	Box Score		18055	2:04	Toyota Center	\
Fri Jan 5 2024	8:00p	Los Angeles Clippers	111	New Orleans Pelicans	95	Box Score		18329	1:58	Smoothie King Center	\
Fri Jan 5 2024	8:30p	Portland Trail Blazers	103	Dallas Mavericks	139	Box Score		20162	2:05	American Airlines Center	\
Fri Jan 5 2024	9:00p	Orlando Magic	122	Denver Nuggets	120	Box Score		19659	2:15	Ball Arena	\
Fri Jan 5 2024	9:00p	Miami Heat	97	Phoenix Suns	113	Box Score		17071	2:07	Footprint Center	\
Fri Jan 5 2024	10:00p	Detroit Pistons	109	Golden State Warriors	113	Box Score		18064	2:19	Chase Center	\
Fri Jan 5 2024	10:00p	Memphis Grizzlies	127	Los Angeles Lakers	113	Box Score		18997	2:15	Crypto.com Arena	\
Fri Jan 5 2024	10:00p	Toronto Raptors	130	Sacramento Kings	135	Box Score		17941	2:21	Golden 1 Center	\
Sat Jan 6 2024	7:00p	Boston Celtics	118	Indiana Pacers	101	Box Score		17274	2:11	Gainbridge Fieldhouse	\
Sat Jan 6 2024	7:00p	New York Knicks	121	Washington Wizards	105	Box Score		20333	2:10	Capital One Arena	\
Sat Jan 6 2024	7:30p	Utah Jazz	120	Philadelphia 76ers	109	Box Score		20278	2:13	Wells Fargo Center	\
Sat Jan 6 2024	8:00p	Milwaukee Bucks	108	Houston Rockets	112	Box Score		18055	2:37	Toyota Center	\
Sun Jan 7 2024	1:00p	San Antonio Spurs	115	Cleveland Cavaliers	117	Box Score		19432	2:18	Rocket Mortgage Fieldhouse	\
Sun Jan 7 2024	3:00p	Portland Trail Blazers	134	Brooklyn Nets	127	Box Score	OT	17732	2:40	Barclays Center	\
Sun Jan 7 2024	6:00p	Atlanta Hawks	110	Orlando Magic	117	Box Score	OT	19349	2:35	Kia Center	\
Sun Jan 7 2024	6:00p	New Orleans Pelicans	133	Sacramento Kings	100	Box Score		17832	1:56	Golden 1 Center	\
Sun Jan 7 2024	7:30p	Minnesota Timberwolves	108	Dallas Mavericks	115	Box Score		20111	2:17	American Airlines Center	\
Sun Jan 7 2024	8:00p	Detroit Pistons	114	Denver Nuggets	131	Box Score		19623	2:15	Ball Arena	\
Sun Jan 7 2024	8:00p	Memphis Grizzlies	121	Phoenix Suns	115	Box Score		17071	2:21	Footprint Center	\
Sun Jan 7 2024	8:30p	Toronto Raptors	133	Golden State Warriors	118	Box Score		18064	2:00	Chase Center	\
Sun Jan 7 2024	9:30p	Los Angeles Clippers	103	Los Angeles Lakers	106	Box Score		18997	2:16	Crypto.com Arena	\
Mon Jan 8 2024	7:00p	Chicago Bulls	119	Charlotte Hornets	112	Box Score	OT	14418	2:18	Spectrum Center	\
Mon Jan 8 2024	7:00p	Boston Celtics	131	Indiana Pacers	133	Box Score		16009	2:24	Gainbridge Fieldhouse	\
Mon Jan 8 2024	7:00p	Oklahoma City Thunder	136	Washington Wizards	128	Box Score		15297	2:16	Capital One Arena	\
Mon Jan 8 2024	7:30p	Houston Rockets	113	Miami Heat	120	Box Score		19694	2:19	Kaseya Center	\
Mon Jan 8 2024	8:00p	Utah Jazz	132	Milwaukee Bucks	116	Box Score		17341	2:10	Fiserv Forum	\
Mon Jan 8 2024	10:30p	Phoenix Suns	111	Los Angeles Clippers	138	Box Score		19370	2:11	Crypto.com Arena	\
Tue Jan 9 2024	7:00p	Sacramento Kings	131	Detroit Pistons	110	Box Score		13992	2:12	Little Caesars Arena	\
Tue Jan 9 2024	7:00p	Minnesota Timberwolves	113	Orlando Magic	92	Box Score		19223	2:07	Kia Center	\
Tue Jan 9 2024	7:30p	Portland Trail Blazers	84	New York Knicks	112	Box Score		19812	2:04	Madison Square Garden (IV)	\
Tue Jan 9 2024	8:30p	Memphis Grizzlies	120	Dallas Mavericks	103	Box Score		20116	2:18	American Airlines Center	\
Tue Jan 9 2024	10:30p	Toronto Raptors	131	Los Angeles Lakers	132	Box Score		18997	2:28	Crypto.com Arena	\
Wed Jan 10 2024	7:00p	Minnesota Timberwolves	120	Boston Celtics	127	Box Score	OT	19156	2:37	TD Garden	\
Wed Jan 10 2024	7:00p	Sacramento Kings	123	Charlotte Hornets	98	Box Score		14173	2:02	Spectrum Center	\
Wed Jan 10 2024	7:00p	San Antonio Spurs	130	Detroit Pistons	108	Box Score		17833	2:05	Little Caesars Arena	\
Wed Jan 10 2024	7:00p	Washington Wizards	104	Indiana Pacers	112	Box Score		15721	2:17	Gainbridge Fieldhouse	\
Wed Jan 10 2024	7:30p	Philadelphia 76ers	132	Atlanta Hawks	139	Box Score	OT	16089	2:37	State Farm Arena	\
Wed Jan 10 2024	7:30p	Oklahoma City Thunder	128	Miami Heat	120	Box Score		19636	2:14	Kaseya Center	\
Wed Jan 10 2024	8:00p	Houston Rockets	119	Chicago Bulls	124	Box Score	OT	21149	2:36	United Center	\
Wed Jan 10 2024	8:30p	New Orleans Pelicans	141	Golden State Warriors	105	Box Score		18064	2:13	Chase Center	\
Wed Jan 10 2024	10:00p	Denver Nuggets	111	Utah Jazz	124	Box Score		18206	2:23	Delta Center	\
Wed Jan 10 2024	10:30p	Toronto Raptors	120	Los Angeles Clippers	126	Box Score		19370	2:07	Crypto.com Arena	\
Thu Jan 11 2024	2:00p	Brooklyn Nets	102	Cleveland Cavaliers	111	Box Score		15887	2:31	AccorHotels Arena	at Paris France\
Thu Jan 11 2024	7:30p	Boston Celtics	102	Milwaukee Bucks	135	Box Score		17781	2:12	Fiserv Forum	\
Thu Jan 11 2024	8:00p	Portland Trail Blazers	77	Oklahoma City Thunder	139	Box Score		15828	1:58	Paycom Center	\
Thu Jan 11 2024	8:30p	New York Knicks	124	Dallas Mavericks	128	Box Score		20040	2:24	American Airlines Center	\
Thu Jan 11 2024	10:00p	Phoenix Suns	127	Los Angeles Lakers	109	Box Score		18416	2:19	Crypto.com Arena	\
Fri Jan 12 2024	7:30p	Indiana Pacers	126	Atlanta Hawks	108	Box Score		15596	2:06	State Farm Arena	\
Fri Jan 12 2024	7:30p	Houston Rockets	112	Detroit Pistons	110	Box Score		13987	2:10	Little Caesars Arena	\
Fri Jan 12 2024	7:30p	Sacramento Kings	93	Philadelphia 76ers	112	Box Score		19766	2:16	Wells Fargo Center	\
Fri Jan 12 2024	8:00p	Golden State Warriors	140	Chicago Bulls	131	Box Score		21153	2:19	United Center	\
Fri Jan 12 2024	8:00p	Los Angeles Clippers	128	Memphis Grizzlies	119	Box Score		16617	2:07	FedEx Forum	\
Fri Jan 12 2024	8:00p	Orlando Magic	96	Miami Heat	99	Box Score		19650	2:27	Kaseya Center	\
Fri Jan 12 2024	8:00p	Portland Trail Blazers	93	Minnesota Timberwolves	116	Box Score		18024	2:12	Target Center	\
Fri Jan 12 2024	8:00p	Charlotte Hornets	99	San Antonio Spurs	135	Box Score		18073	2:21	Frost Bank Center	\
Fri Jan 12 2024	9:30p	Toronto Raptors	113	Utah Jazz	145	Box Score		18206	2:10	Delta Center	\
Fri Jan 12 2024	10:00p	New Orleans Pelicans	113	Denver Nuggets	125	Box Score		19638	2:16	Ball Arena	\
Sat Jan 13 2024	7:00p	Houston Rockets	113	Boston Celtics	145	Box Score		19156	2:06	TD Garden	\
Sat Jan 13 2024	7:30p	Washington Wizards	127	Atlanta Hawks	99	Box Score		17108	2:14	State Farm Arena	\
Sat Jan 13 2024	8:00p	New York Knicks	106	Memphis Grizzlies	94	Box Score		16598	2:02	FedEx Forum	\
Sat Jan 13 2024	8:00p	Golden State Warriors	118	Milwaukee Bucks	129	Box Score		18009	2:08	Fiserv Forum	\
Sat Jan 13 2024	8:00p	Orlando Magic	100	Oklahoma City Thunder	112	Box Score		18203	2:10	Paycom Center	\
Sat Jan 13 2024	8:30p	New Orleans Pelicans	118	Dallas Mavericks	108	Box Score		20155	2:10	American Airlines Center	\
Sat Jan 13 2024	8:30p	Chicago Bulls	122	San Antonio Spurs	116	Box Score		18354	2:08	Frost Bank Center	\
Sat Jan 13 2024	9:30p	Los Angeles Lakers	125	Utah Jazz	132	Box Score		18206	2:18	Delta Center	\
Sun Jan 14 2024	3:30p	Indiana Pacers	109	Denver Nuggets	117	Box Score		19631	2:17	Ball Arena	\
Sun Jan 14 2024	6:00p	Charlotte Hornets	87	Miami Heat	104	Box Score		19831	2:14	Kaseya Center	\
Sun Jan 14 2024	7:00p	Sacramento Kings	142	Milwaukee Bucks	143	Box Score	OT	17612	2:39	Fiserv Forum	\
Sun Jan 14 2024	7:00p	Los Angeles Clippers	105	Minnesota Timberwolves	109	Box Score		18024	2:26	Target Center	\
Sun Jan 14 2024	9:00p	Phoenix Suns	127	Portland Trail Blazers	116	Box Score		18071	2:13	Moda Center	\
Mon Jan 15 2024	1:00p	Houston Rockets	115	Philadelphia 76ers	124	Box Score		20822	2:25	Wells Fargo Center	\
Mon Jan 15 2024	2:30p	New Orleans Pelicans	120	Dallas Mavericks	125	Box Score		20010	2:29	American Airlines Center	\
Mon Jan 15 2024	3:00p	Orlando Magic	98	New York Knicks	94	Box Score		19812	2:16	Madison Square Garden (IV)	\
Mon Jan 15 2024	3:00p	Detroit Pistons	129	Washington Wizards	117	Box Score		15156	2:06	Capital One Arena	\
Mon Jan 15 2024	3:30p	San Antonio Spurs	99	Atlanta Hawks	109	Box Score		17447	2:17	State Farm Arena	\
Mon Jan 15 2024	6:00p	Golden State Warriors	107	Memphis Grizzlies	116	Box Score		16612	2:22	FedEx Forum	\
Mon Jan 15 2024	7:00p	Chicago Bulls	91	Cleveland Cavaliers	109	Box Score		19432	2:10	Rocket Mortgage Fieldhouse	\
Mon Jan 15 2024	7:30p	Miami Heat	96	Brooklyn Nets	95	Box Score	OT	17893	2:28	Barclays Center	\
Mon Jan 15 2024	7:30p	Boston Celtics	105	Toronto Raptors	96	Box Score		19278	2:06	Scotiabank Arena	\
Mon Jan 15 2024	9:00p	Indiana Pacers	105	Utah Jazz	132	Box Score		18206	2:15	Delta Center	\
Mon Jan 15 2024	10:30p	Oklahoma City Thunder	105	Los Angeles Lakers	112	Box Score		18997	2:05	Crypto.com Arena	\
Tue Jan 16 2024	7:30p	Denver Nuggets	121	Philadelphia 76ers	126	Box Score		19775	2:28	Wells Fargo Center	\
Tue Jan 16 2024	9:00p	Sacramento Kings	117	Phoenix Suns	119	Box Score		17071	2:14	Footprint Center	\
Tue Jan 16 2024	10:00p	Oklahoma City Thunder	117	Los Angeles Clippers	128	Box Score		19370	2:20	Crypto.com Arena	\
Wed Jan 17 2024	7:00p	Minnesota Timberwolves	124	Detroit Pistons	117	Box Score		16022	2:07	Little Caesars Arena	\
Wed Jan 17 2024	7:30p	Orlando Magic	104	Atlanta Hawks	106	Box Score		14541	2:14	State Farm Arena	\
Wed Jan 17 2024	7:30p	San Antonio Spurs	98	Boston Celtics	117	Box Score		19156	2:00	TD Garden	\
Wed Jan 17 2024	7:30p	Milwaukee Bucks	95	Cleveland Cavaliers	135	Box Score		19432	2:02	Rocket Mortgage Fieldhouse	\
Wed Jan 17 2024	7:30p	Houston Rockets	94	New York Knicks	109	Box Score		19439	2:15	Madison Square Garden (IV)	\
Wed Jan 17 2024	7:30p	Miami Heat	97	Toronto Raptors	121	Box Score		19631	2:01	Scotiabank Arena	\
Wed Jan 17 2024	8:00p	Charlotte Hornets	112	New Orleans Pelicans	132	Box Score		16093	2:04	Smoothie King Center	\
Wed Jan 17 2024	8:30p	Dallas Mavericks	110	Los Angeles Lakers	127	Box Score		18338	2:17	Crypto.com Arena	\
Wed Jan 17 2024	10:00p	Brooklyn Nets	103	Portland Trail Blazers	105	Box Score		17021	2:13	Moda Center	\
Thu Jan 18 2024	7:30p	Washington Wizards	109	New York Knicks	113	Box Score		19466	2:24	Madison Square Garden (IV)	\
Thu Jan 18 2024	7:30p	Chicago Bulls	116	Toronto Raptors	110	Box Score		19312	2:13	Scotiabank Arena	\
Thu Jan 18 2024	9:00p	Oklahoma City Thunder	134	Utah Jazz	129	Box Score		18206	2:24	Delta Center	\
Thu Jan 18 2024	10:00p	Memphis Grizzlies	103	Minnesota Timberwolves	118	Box Score		18024	2:15	Target Center	\
Thu Jan 18 2024	10:00p	Indiana Pacers	126	Sacramento Kings	121	Box Score		17832	2:24	Golden 1 Center	\
Fri Jan 19 2024	7:00p	San Antonio Spurs	120	Charlotte Hornets	124	Box Score		19093	2:10	Spectrum Center	\
Fri Jan 19 2024	7:00p	Philadelphia 76ers	124	Orlando Magic	109	Box Score		19063	2:16	Kia Center	\
Fri Jan 19 2024	7:30p	Denver Nuggets	102	Boston Celtics	100	Box Score		19156	2:12	TD Garden	\
Fri Jan 19 2024	8:00p	Atlanta Hawks	109	Miami Heat	108	Box Score		20040	2:34	Kaseya Center	\
Fri Jan 19 2024	8:00p	Phoenix Suns	123	New Orleans Pelicans	109	Box Score		18686	2:07	Smoothie King Center	\
Fri Jan 19 2024	10:00p	Indiana Pacers	115	Portland Trail Blazers	118	Box Score		18595	2:26	Moda Center	\
Fri Jan 19 2024	10:30p	Brooklyn Nets	130	Los Angeles Lakers	112	Box Score		18997	2:11	Crypto.com Arena	\
Sat Jan 20 2024	3:00p	Milwaukee Bucks	141	Detroit Pistons	135	Box Score		19996	2:27	Little Caesars Arena	\
Sat Jan 20 2024	7:00p	Philadelphia 76ers	97	Charlotte Hornets	89	Box Score		18261	2:09	Spectrum Center	\
Sat Jan 20 2024	7:00p	San Antonio Spurs	131	Washington Wizards	127	Box Score		17922	2:17	Capital One Arena	\
Sat Jan 20 2024	7:30p	Cleveland Cavaliers	116	Atlanta Hawks	95	Box Score		17047	2:04	State Farm Arena	\
Sat Jan 20 2024	7:30p	Toronto Raptors	100	New York Knicks	126	Box Score		19812	2:11	Madison Square Garden (IV)	\
Sat Jan 20 2024	8:00p	Memphis Grizzlies	96	Chicago Bulls	125	Box Score		21441	2:07	United Center	\
Sat Jan 20 2024	8:00p	Utah Jazz	126	Houston Rockets	127	Box Score	OT	16618	2:41	Toyota Center	\
Sat Jan 20 2024	8:00p	Oklahoma City Thunder	102	Minnesota Timberwolves	97	Box Score			2:24	Target Center	\
Sun Jan 21 2024	3:30p	Brooklyn Nets	114	Los Angeles Clippers	125	Box Score		19370	2:20	Crypto.com Arena	\
Sun Jan 21 2024	6:00p	Miami Heat	87	Orlando Magic	105	Box Score		18102	2:17	Kia Center	\
Sun Jan 21 2024	6:00p	Denver Nuggets	113	Washington Wizards	104	Box Score		17107	2:09	Capital One Arena	\
Sun Jan 21 2024	7:00p	Boston Celtics	116	Houston Rockets	107	Box Score		18055	2:09	Toyota Center	\
Sun Jan 21 2024	8:00p	Indiana Pacers	110	Phoenix Suns	117	Box Score		17071	2:19	Footprint Center	\
Sun Jan 21 2024	10:00p	Portland Trail Blazers	110	Los Angeles Lakers	134	Box Score		18997	2:04	Crypto.com Arena	\
Mon Jan 22 2024	7:00p	Milwaukee Bucks	122	Detroit Pistons	113	Box Score		17201	2:19	Little Caesars Arena	\
Mon Jan 22 2024	7:00p	Cleveland Cavaliers	126	Orlando Magic	99	Box Score		19301	2:12	Kia Center	\
Mon Jan 22 2024	7:00p	San Antonio Spurs	123	Philadelphia 76ers	133	Box Score		20511	2:19	Wells Fargo Center	\
Mon Jan 22 2024	7:30p	Memphis Grizzlies	108	Toronto Raptors	100	Box Score		18577	2:06	Scotiabank Arena	\
Mon Jan 22 2024	8:00p	Charlotte Hornets	128	Minnesota Timberwolves	125	Box Score		18024	2:11	Target Center	\
Mon Jan 22 2024	8:30p	Boston Celtics	119	Dallas Mavericks	110	Box Score		20277	2:07	American Airlines Center	\
Mon Jan 22 2024	9:00p	Chicago Bulls	113	Phoenix Suns	115	Box Score		17071	2:11	Footprint Center	\
Mon Jan 22 2024	10:00p	Atlanta Hawks	107	Sacramento Kings	122	Box Score		17832	2:13	Golden 1 Center	\
Tue Jan 23 2024	7:00p	Denver Nuggets	114	Indiana Pacers	109	Box Score		16004	2:16	Gainbridge Fieldhouse	\
Tue Jan 23 2024	7:30p	New York Knicks	108	Brooklyn Nets	103	Box Score		17732	2:12	Barclays Center	\
Tue Jan 23 2024	8:00p	Utah Jazz	124	New Orleans Pelicans	153	Box Score		16032	2:05	Smoothie King Center	\
Tue Jan 23 2024	8:00p	Portland Trail Blazers	109	Oklahoma City Thunder	111	Box Score		15874	2:11	Paycom Center	\
Tue Jan 23 2024	10:00p	Los Angeles Lakers	116	Los Angeles Clippers	127	Box Score		19370	2:10	Crypto.com Arena	\
Wed Jan 24 2024	7:00p	Charlotte Hornets	106	Detroit Pistons	113	Box Score		15020	2:10	Little Caesars Arena	\
Wed Jan 24 2024	7:00p	Minnesota Timberwolves	118	Washington Wizards	107	Box Score		15446	2:20	Capital One Arena	\
Wed Jan 24 2024	7:30p	Memphis Grizzlies	105	Miami Heat	96	Box Score		19600	2:13	Kaseya Center	\
Wed Jan 24 2024	8:00p	Portland Trail Blazers	137	Houston Rockets	131	Box Score	OT	18055	2:25	Toyota Center	\
Wed Jan 24 2024	8:00p	Cleveland Cavaliers	116	Milwaukee Bucks	126	Box Score		17510	2:09	Fiserv Forum	\
Wed Jan 24 2024	8:30p	Phoenix Suns	132	Dallas Mavericks	109	Box Score		20202	2:22	American Airlines Center	\
Wed Jan 24 2024	9:30p	Oklahoma City Thunder	140	San Antonio Spurs	114	Box Score		18130	2:13	Frost Bank Center	\
Wed Jan 24 2024	10:00p	Atlanta Hawks	112	Golden State Warriors	134	Box Score		18064	2:08	Chase Center	\
Thu Jan 25 2024	7:00p	Philadelphia 76ers	122	Indiana Pacers	134	Box Score		15699	2:30	Gainbridge Fieldhouse	\
Thu Jan 25 2024	7:00p	Utah Jazz	123	Washington Wizards	108	Box Score		14027	2:02	Capital One Arena	\
Thu Jan 25 2024	7:30p	Minnesota Timberwolves	96	Brooklyn Nets	94	Box Score		17732	2:15	Barclays Center	\
Thu Jan 25 2024	7:30p	Boston Celtics	143	Miami Heat	110	Box Score		20074	2:02	Kaseya Center	\
Thu Jan 25 2024	7:30p	Denver Nuggets	84	New York Knicks	122	Box Score		19812	2:05	Madison Square Garden (IV)	\
Thu Jan 25 2024	10:00p	Sacramento Kings	134	Golden State Warriors	133	Box Score		18064	2:24	Chase Center	\
Thu Jan 25 2024	10:30p	Chicago Bulls	132	Los Angeles Lakers	141	Box Score		18997	2:15	Crypto.com Arena	\
Fri Jan 26 2024	7:00p	Dallas Mavericks	148	Atlanta Hawks	143	Box Score		16149	2:24	State Farm Arena	\
Fri Jan 26 2024	7:00p	Houston Rockets	138	Charlotte Hornets	104	Box Score		16164	2:14	Spectrum Center	\
Fri Jan 26 2024	7:00p	Phoenix Suns	131	Indiana Pacers	133	Box Score		17274	2:17	Gainbridge Fieldhouse	\
Fri Jan 26 2024	7:30p	Los Angeles Clippers	127	Toronto Raptors	107	Box Score		19800	2:11	Scotiabank Arena	\
Fri Jan 26 2024	8:00p	Orlando Magic	106	Memphis Grizzlies	107	Box Score		16823	2:15	FedEx Forum	\
Fri Jan 26 2024	8:00p	Cleveland Cavaliers	112	Milwaukee Bucks	100	Box Score		17855	2:27	Fiserv Forum	\
Fri Jan 26 2024	8:00p	Oklahoma City Thunder	107	New Orleans Pelicans	83	Box Score		18624	2:00	Smoothie King Center	\
Fri Jan 26 2024	9:30p	Portland Trail Blazers	100	San Antonio Spurs	116	Box Score		17274	2:09	Frost Bank Center	\
Sat Jan 27 2024	12:00p	Washington Wizards	118	Detroit Pistons	104	Box Score		16922	2:08	Little Caesars Arena	\
Sat Jan 27 2024	3:00p	Miami Heat	109	New York Knicks	125	Box Score		19812	2:23	Madison Square Garden (IV)	\
Sat Jan 27 2024	5:30p	Philadelphia 76ers	105	Denver Nuggets	111	Box Score		19805	2:22	Ball Arena	\
Sat Jan 27 2024	6:00p	Houston Rockets	104	Brooklyn Nets	106	Box Score		17732	2:26	Barclays Center	\
Sat Jan 27 2024	7:00p	Los Angeles Clippers	115	Boston Celtics	96	Box Score		19156	2:03	TD Garden	\
Sat Jan 27 2024	7:00p	Utah Jazz	134	Charlotte Hornets	122	Box Score		17633	2:04	Spectrum Center	\
Sat Jan 27 2024	8:00p	New Orleans Pelicans	117	Milwaukee Bucks	141	Box Score		17940	2:14	Fiserv Forum	\
Sat Jan 27 2024	8:30p	Los Angeles Lakers	145	Golden State Warriors	144	Box Score	2OT	18064	3:17	Chase Center	\
Sat Jan 27 2024	8:30p	Minnesota Timberwolves	112	San Antonio Spurs	113	Box Score		17726	2:04	Frost Bank Center	\
Sat Jan 27 2024	9:00p	Sacramento Kings	120	Dallas Mavericks	115	Box Score		20373	2:23	American Airlines Center	\
Sun Jan 28 2024	2:00p	Oklahoma City Thunder	104	Detroit Pistons	120	Box Score		16861	1:56	Little Caesars Arena	\
Sun Jan 28 2024	3:30p	Memphis Grizzlies	110	Indiana Pacers	116	Box Score		16519	2:15	Gainbridge Fieldhouse	\
Sun Jan 28 2024	6:00p	Toronto Raptors	125	Atlanta Hawks	126	Box Score		15658	2:20	State Farm Arena	\
Sun Jan 28 2024	6:00p	Phoenix Suns	98	Orlando Magic	113	Box Score		18823	2:24	Kia Center	\
Sun Jan 28 2024	9:00p	Chicago Bulls	104	Portland Trail Blazers	96	Box Score		17899	2:11	Moda Center	\
Mon Jan 29 2024	7:00p	New York Knicks	113	Charlotte Hornets	92	Box Score		15546	2:03	Spectrum Center	\
Mon Jan 29 2024	7:00p	Los Angeles Clippers	108	Cleveland Cavaliers	118	Box Score		19432	2:18	Rocket Mortgage Fieldhouse	\
Mon Jan 29 2024	7:30p	New Orleans Pelicans	112	Boston Celtics	118	Box Score		19156	2:08	TD Garden	\
Mon Jan 29 2024	7:30p	Utah Jazz	114	Brooklyn Nets	147	Box Score		16054	2:10	Barclays Center	\
Mon Jan 29 2024	7:30p	Phoenix Suns	118	Miami Heat	105	Box Score		19600	2:12	Kaseya Center	\
Mon Jan 29 2024	8:00p	Los Angeles Lakers	119	Houston Rockets	135	Box Score		18055	2:12	Toyota Center	\
Mon Jan 29 2024	8:00p	Sacramento Kings	103	Memphis Grizzlies	94	Box Score		15333	2:00	FedEx Forum	\
Mon Jan 29 2024	8:00p	Minnesota Timberwolves	107	Oklahoma City Thunder	101	Box Score		16870	2:10	Paycom Center	\
Mon Jan 29 2024	8:00p	Washington Wizards	118	San Antonio Spurs	113	Box Score		17020	2:10	Frost Bank Center	\
Mon Jan 29 2024	8:30p	Orlando Magic	129	Dallas Mavericks	131	Box Score		20020	2:35	American Airlines Center	\
Mon Jan 29 2024	9:00p	Milwaukee Bucks	107	Denver Nuggets	113	Box Score		19801	2:19	Ball Arena	\
Mon Jan 29 2024	10:00p	Philadelphia 76ers	104	Portland Trail Blazers	130	Box Score		17128	2:12	Moda Center	\
Tue Jan 30 2024	7:30p	Los Angeles Lakers	122	Atlanta Hawks	138	Box Score		17871	2:06	State Farm Arena	\
Tue Jan 30 2024	7:30p	Indiana Pacers	124	Boston Celtics	129	Box Score		19156	2:25	TD Garden	\
Tue Jan 30 2024	7:30p	Utah Jazz	103	New York Knicks	118	Box Score		19133		Madison Square Garden (IV)	\
Tue Jan 30 2024	8:00p	Toronto Raptors	118	Chicago Bulls	107	Box Score		21259	2:16	United Center	\
Tue Jan 30 2024	10:00p	Philadelphia 76ers	107	Golden State Warriors	119	Box Score		18064	2:22	Chase Center	\
Wed Jan 31 2024	7:00p	Chicago Bulls	117	Charlotte Hornets	110	Box Score		13712	2:09	Spectrum Center	\
Wed Jan 31 2024	7:00p	Detroit Pistons	121	Cleveland Cavaliers	128	Box Score		19432	2:13	Rocket Mortgage Fieldhouse	\
Wed Jan 31 2024	7:00p	Los Angeles Clippers	125	Washington Wizards	109	Box Score		17201	2:06	Capital One Arena	\
Wed Jan 31 2024	7:30p	Sacramento Kings	106	Miami Heat	115	Box Score		19600	2:06	Kaseya Center	\
Wed Jan 31 2024	8:00p	New Orleans Pelicans	110	Houston Rockets	99	Box Score		18055	2:14	Toyota Center	\
Wed Jan 31 2024	8:00p	Dallas Mavericks	87	Minnesota Timberwolves	121	Box Score		18024	2:11	Target Center	\
Wed Jan 31 2024	8:00p	Denver Nuggets	100	Oklahoma City Thunder	105	Box Score		16723	2:16	Paycom Center	\
Wed Jan 31 2024	8:00p	Orlando Magic	108	San Antonio Spurs	98	Box Score		17081	2:11	Frost Bank Center	\
Wed Jan 31 2024	8:30p	Phoenix Suns	136	Brooklyn Nets	120	Box Score		17732	2:22	Barclays Center	\
Wed Jan 31 2024	10:00p	Milwaukee Bucks	116	Portland Trail Blazers	119	Box Score		19335	2:24	Moda Center	\
Thu Feb 1 2024	7:30p	Los Angeles Lakers	114	Boston Celtics	105	Box Score		19156	2:13	TD Garden	\
Thu Feb 1 2024	7:30p	Indiana Pacers	105	New York Knicks	109	Box Score		19812	2:17	Madison Square Garden (IV)	\
Thu Feb 1 2024	8:00p	Cleveland Cavaliers	108	Memphis Grizzlies	101	Box Score		15505	2:13	FedEx Forum	\
Thu Feb 1 2024	10:00p	Philadelphia 76ers	127	Utah Jazz	124	Box Score		18206	2:26	Delta Center	\
Fri Feb 2 2024	7:00p	Los Angeles Clippers	136	Detroit Pistons	125	Box Score		19122		Little Caesars Arena	\
Fri Feb 2 2024	7:00p	Miami Heat	110	Washington Wizards	102	Box Score		18308	2:23	Capital One Arena	\
Fri Feb 2 2024	7:30p	Phoenix Suns	120	Atlanta Hawks	129	Box Score		16536	2:10	State Farm Arena	\
Fri Feb 2 2024	7:30p	Sacramento Kings	133	Indiana Pacers	122	Box Score		17274	2:17	Gainbridge Fieldhouse	\
Fri Feb 2 2024	8:00p	Toronto Raptors	106	Houston Rockets	135	Box Score		18055	2:03	Toyota Center	\
Fri Feb 2 2024	8:00p	Golden State Warriors	121	Memphis Grizzlies	101	Box Score		17794	2:20	FedEx Forum	\
Fri Feb 2 2024	8:00p	Orlando Magic	108	Minnesota Timberwolves	106	Box Score		18024	2:16	Target Center	\
Fri Feb 2 2024	8:00p	Charlotte Hornets	106	Oklahoma City Thunder	126	Box Score		17552	2:04	Paycom Center	\
Fri Feb 2 2024	8:00p	New Orleans Pelicans	114	San Antonio Spurs	113	Box Score		17207	2:12	Frost Bank Center	\
Fri Feb 2 2024	9:00p	Portland Trail Blazers	108	Denver Nuggets	120	Box Score		19622	2:06	Ball Arena	\
Sat Feb 3 2024	6:00p	Brooklyn Nets	136	Philadelphia 76ers	121	Box Score		20673	2:11	Wells Fargo Center	\
Sat Feb 3 2024	7:30p	Golden State Warriors	134	Atlanta Hawks	141	Box Score	OT	17600	2:31	State Farm Arena	\
Sat Feb 3 2024	8:00p	Sacramento Kings	123	Chicago Bulls	115	Box Score		21579	2:14	United Center	\
Sat Feb 3 2024	8:30p	Milwaukee Bucks	129	Dallas Mavericks	117	Box Score		20377	2:18	American Airlines Center	\
Sat Feb 3 2024	8:30p	Los Angeles Lakers	113	New York Knicks	105	Box Score		19812	2:18	Madison Square Garden (IV)	\
Sat Feb 3 2024	8:30p	Cleveland Cavaliers	117	San Antonio Spurs	101	Box Score		18354	2:14	Frost Bank Center	\
Sun Feb 4 2024	3:00p	Orlando Magic	111	Detroit Pistons	99	Box Score		17982	2:08	Little Caesars Arena	\
Sun Feb 4 2024	3:30p	Phoenix Suns	140	Washington Wizards	112	Box Score		16984	2:10	Capital One Arena	\
Sun Feb 4 2024	6:00p	Memphis Grizzlies	91	Boston Celtics	131	Box Score		19156	1:57	TD Garden	\
Sun Feb 4 2024	6:00p	Indiana Pacers	115	Charlotte Hornets	99	Box Score		15687	2:14	Spectrum Center	\
Sun Feb 4 2024	6:00p	Los Angeles Clippers	103	Miami Heat	95	Box Score		19855	2:17	Kaseya Center	\
Sun Feb 4 2024	7:00p	Houston Rockets	90	Minnesota Timberwolves	111	Box Score		18024	2:15	Target Center	\
Sun Feb 4 2024	7:00p	Toronto Raptors	127	Oklahoma City Thunder	135	Box Score	2OT	17059	2:33	Paycom Center	\
Sun Feb 4 2024	8:00p	Milwaukee Bucks	108	Utah Jazz	123	Box Score		18206	2:15	Delta Center	\
Sun Feb 4 2024	8:30p	Portland Trail Blazers	103	Denver Nuggets	112	Box Score		19715	2:00	Ball Arena	\
Mon Feb 5 2024	7:00p	Los Angeles Lakers	124	Charlotte Hornets	118	Box Score		19375	2:02	Spectrum Center	\
Mon Feb 5 2024	7:00p	Sacramento Kings	110	Cleveland Cavaliers	136	Box Score		19432	2:08	Rocket Mortgage Fieldhouse	\
Mon Feb 5 2024	7:00p	Dallas Mavericks	118	Philadelphia 76ers	102	Box Score		19764	2:08	Wells Fargo Center	\
Mon Feb 5 2024	7:30p	Los Angeles Clippers	149	Atlanta Hawks	144	Box Score		17093	2:21	State Farm Arena	\
Mon Feb 5 2024	7:30p	Golden State Warriors	109	Brooklyn Nets	98	Box Score		17919	2:21	Barclays Center	\
Mon Feb 5 2024	8:00p	Toronto Raptors	100	New Orleans Pelicans	138	Box Score		17429	1:59	Smoothie King Center	\
Tue Feb 6 2024	7:00p	Houston Rockets	129	Indiana Pacers	132	Box Score		15571	2:09	Gainbridge Fieldhouse	\
Tue Feb 6 2024	7:30p	Dallas Mavericks	119	Brooklyn Nets	107	Box Score		17732	2:11	Barclays Center	\
Tue Feb 6 2024	7:30p	Orlando Magic	95	Miami Heat	121	Box Score		19600	2:08	Kaseya Center	\
Tue Feb 6 2024	7:30p	Memphis Grizzlies	113	New York Knicks	123	Box Score		19013	2:05	Madison Square Garden (IV)	\
Tue Feb 6 2024	8:00p	Minnesota Timberwolves	123	Chicago Bulls	129	Box Score	OT	20949	2:40	United Center	\
Tue Feb 6 2024	9:00p	Oklahoma City Thunder	117	Utah Jazz	124	Box Score		18206	2:08	Delta Center	\
Tue Feb 6 2024	10:00p	Milwaukee Bucks	106	Phoenix Suns	114	Box Score		17071	2:35	Footprint Center	\
Wed Feb 7 2024	7:00p	Toronto Raptors	123	Charlotte Hornets	117	Box Score		11720	2:12	Spectrum Center	\
Wed Feb 7 2024	7:00p	Cleveland Cavaliers	114	Washington Wizards	106	Box Score		15860	2:13	Capital One Arena	\
Wed Feb 7 2024	7:30p	Atlanta Hawks	117	Boston Celtics	125	Box Score		19156	1:58	TD Garden	\
Wed Feb 7 2024	7:30p	San Antonio Spurs	104	Miami Heat	116	Box Score		19652	2:09	Kaseya Center	\
Wed Feb 7 2024	7:30p	Golden State Warriors	127	Philadelphia 76ers	104	Box Score		19780	2:14	Wells Fargo Center	\
Wed Feb 7 2024	10:00p	New Orleans Pelicans	117	Los Angeles Clippers	106	Box Score		19370	2:17	Crypto.com Arena	\
Wed Feb 7 2024	10:00p	Detroit Pistons	133	Sacramento Kings	120	Box Score		17832	2:09	Golden 1 Center	\
Thu Feb 8 2024	7:00p	Golden State Warriors	131	Indiana Pacers	109	Box Score		17274	2:08	Gainbridge Fieldhouse	\
Thu Feb 8 2024	7:00p	San Antonio Spurs	111	Orlando Magic	127	Box Score		19074	2:15	Kia Center	\
Thu Feb 8 2024	7:30p	Cleveland Cavaliers	118	Brooklyn Nets	95	Box Score		17304	2:03	Barclays Center	\
Thu Feb 8 2024	7:30p	Dallas Mavericks	122	New York Knicks	108	Box Score		19812	2:12	Madison Square Garden (IV)	\
Thu Feb 8 2024	8:00p	Chicago Bulls	118	Memphis Grizzlies	110	Box Score		16285	2:13	FedEx Forum	\
Thu Feb 8 2024	8:00p	Minnesota Timberwolves	129	Milwaukee Bucks	105	Box Score		17577	2:05	Fiserv Forum	\
Thu Feb 8 2024	9:00p	Utah Jazz	115	Phoenix Suns	129	Box Score		17071	2:11	Footprint Center	\
Thu Feb 8 2024	10:00p	Denver Nuggets	114	Los Angeles Lakers	106	Box Score		18997	2:12	Crypto.com Arena	\
Thu Feb 8 2024	10:00p	Detroit Pistons	128	Portland Trail Blazers	122	Box Score	OT	18125	2:39	Moda Center	\
Fri Feb 9 2024	7:00p	Atlanta Hawks	127	Philadelphia 76ers	121	Box Score		19758	2:24	Wells Fargo Center	\
Fri Feb 9 2024	7:30p	Washington Wizards	129	Boston Celtics	133	Box Score		19156	2:14	TD Garden	\
Fri Feb 9 2024	7:30p	Houston Rockets	104	Toronto Raptors	107	Box Score		19800	2:19	Scotiabank Arena	\
Fri Feb 9 2024	8:00p	Charlotte Hornets	84	Milwaukee Bucks	120	Box Score		17690	2:08	Fiserv Forum	\
Fri Feb 9 2024	10:00p	Denver Nuggets	106	Sacramento Kings	135	Box Score		17832	2:10	Golden 1 Center	\
Fri Feb 9 2024	10:30p	New Orleans Pelicans	122	Los Angeles Lakers	139	Box Score		18997	2:13	Crypto.com Arena	\
Sat Feb 10 2024	3:00p	Oklahoma City Thunder	111	Dallas Mavericks	146	Box Score		20277	2:14	American Airlines Center	\
Sat Feb 10 2024	3:30p	Detroit Pistons	106	Los Angeles Clippers	112	Box Score		19370	2:13	Crypto.com Arena	\
Sat Feb 10 2024	6:00p	San Antonio Spurs	103	Brooklyn Nets	123	Box Score		18005	2:10	Barclays Center	\
Sat Feb 10 2024	7:00p	Memphis Grizzlies	106	Charlotte Hornets	115	Box Score		17259	1:56	Spectrum Center	\
Sat Feb 10 2024	7:00p	Chicago Bulls	108	Orlando Magic	114	Box Score	OT	19459	2:21	Kia Center	\
Sat Feb 10 2024	7:00p	Philadelphia 76ers	119	Washington Wizards	113	Box Score		20333	2:13	Capital One Arena	\
Sat Feb 10 2024	7:30p	Houston Rockets	113	Atlanta Hawks	122	Box Score		17503	2:19	State Farm Arena	\
Sat Feb 10 2024	7:30p	Indiana Pacers	125	New York Knicks	111	Box Score		19812	2:06	Madison Square Garden (IV)	\
Sat Feb 10 2024	7:30p	Cleveland Cavaliers	119	Toronto Raptors	95	Box Score		19800	2:03	Scotiabank Arena	\
Sat Feb 10 2024	8:30p	Phoenix Suns	112	Golden State Warriors	113	Box Score		18064	2:25	Chase Center	\
Sat Feb 10 2024	10:00p	New Orleans Pelicans	93	Portland Trail Blazers	84	Box Score		18226	2:02	Moda Center	\
Sun Feb 11 2024	2:00p	Boston Celtics	110	Miami Heat	106	Box Score		20049	2:21	Kaseya Center	\
Sun Feb 11 2024	3:00p	Sacramento Kings	113	Oklahoma City Thunder	127	Box Score		17092	2:12	Paycom Center	\
Mon Feb 12 2024	7:00p	Indiana Pacers	102	Charlotte Hornets	111	Box Score		12112	2:04	Spectrum Center	\
Mon Feb 12 2024	7:00p	Philadelphia 76ers	123	Cleveland Cavaliers	121	Box Score		19432	2:21	Rocket Mortgage Fieldhouse	\
Mon Feb 12 2024	7:30p	Chicago Bulls	136	Atlanta Hawks	126	Box Score		16524	2:15	State Farm Arena	\
Mon Feb 12 2024	7:30p	San Antonio Spurs	122	Toronto Raptors	99	Box Score		19800	2:05	Scotiabank Arena	\
Mon Feb 12 2024	8:00p	New York Knicks	103	Houston Rockets	105	Box Score		16790	2:22	Toyota Center	\
Mon Feb 12 2024	8:00p	New Orleans Pelicans	96	Memphis Grizzlies	87	Box Score		15823		FedEx Forum	\
Mon Feb 12 2024	8:00p	Denver Nuggets	95	Milwaukee Bucks	112	Box Score		17444	2:04	Fiserv Forum	\
Mon Feb 12 2024	8:30p	Washington Wizards	104	Dallas Mavericks	112	Box Score		19921	2:16	American Airlines Center	\
Mon Feb 12 2024	9:00p	Golden State Warriors	129	Utah Jazz	107	Box Score		18206	2:06	Delta Center	\
Mon Feb 12 2024	10:30p	Minnesota Timberwolves	121	Los Angeles Clippers	100	Box Score		19370	2:06	Crypto.com Arena	\
Tue Feb 13 2024	7:30p	Boston Celtics	118	Brooklyn Nets	110	Box Score		18053	2:14	Barclays Center	\
Tue Feb 13 2024	7:30p	Oklahoma City Thunder	127	Orlando Magic	113	Box Score		19301	2:18	Kia Center	\
Tue Feb 13 2024	8:00p	Miami Heat	123	Milwaukee Bucks	97	Box Score		17520	2:06	Fiserv Forum	\
Tue Feb 13 2024	10:00p	Sacramento Kings	125	Phoenix Suns	130	Box Score		17071	2:31	Footprint Center	\
Tue Feb 13 2024	10:00p	Minnesota Timberwolves	121	Portland Trail Blazers	109	Box Score		17906	2:12	Moda Center	\
Tue Feb 13 2024	10:30p	Detroit Pistons	111	Los Angeles Lakers	125	Box Score		18997	2:07	Crypto.com Arena	\
Wed Feb 14 2024	7:00p	Atlanta Hawks	99	Charlotte Hornets	122	Box Score		14336	2:06	Spectrum Center	\
Wed Feb 14 2024	7:00p	New York Knicks	100	Orlando Magic	118	Box Score		19259	2:08	Kia Center	\
Wed Feb 14 2024	7:00p	Miami Heat	109	Philadelphia 76ers	104	Box Score		20015	2:13	Wells Fargo Center	\
Wed Feb 14 2024	7:30p	Brooklyn Nets	86	Boston Celtics	136	Box Score		19156	1:54	TD Garden	\
Wed Feb 14 2024	7:30p	Chicago Bulls	105	Cleveland Cavaliers	108	Box Score		19432	2:20	Rocket Mortgage Fieldhouse	\
Wed Feb 14 2024	7:30p	Indiana Pacers	127	Toronto Raptors	125	Box Score		19800	2:13	Scotiabank Arena	\
Wed Feb 14 2024	8:00p	Houston Rockets	113	Memphis Grizzlies	121	Box Score		15012	2:22	FedEx Forum	\
Wed Feb 14 2024	8:00p	Washington Wizards	126	New Orleans Pelicans	133	Box Score		18316	2:30	Smoothie King Center	\
Wed Feb 14 2024	8:30p	San Antonio Spurs	93	Dallas Mavericks	116	Box Score		20311	1:58	American Airlines Center	\
Wed Feb 14 2024	9:00p	Sacramento Kings	102	Denver Nuggets	98	Box Score		19617	2:15	Ball Arena	\
Wed Feb 14 2024	9:00p	Detroit Pistons	100	Phoenix Suns	116	Box Score		17071	2:18	Footprint Center	\
Wed Feb 14 2024	9:00p	Los Angeles Lakers	138	Utah Jazz	122	Box Score		18206	2:06	Delta Center	\
Wed Feb 14 2024	10:00p	Los Angeles Clippers	130	Golden State Warriors	125	Box Score		18064	2:33	Chase Center	\
Thu Feb 15 2024	8:30p	Milwaukee Bucks	110	Memphis Grizzlies	113	Box Score		16544	2:28	FedEx Forum	\
Thu Feb 15 2024	9:00p	Golden State Warriors	140	Utah Jazz	137	Box Score		18206	2:14	Delta Center	\
Thu Feb 15 2024	10:00p	Minnesota Timberwolves	128	Portland Trail Blazers	91	Box Score		18606	2:10	Moda Center	\
Thu Feb 22 2024	7:00p	Orlando Magic	116	Cleveland Cavaliers	109	Box Score		19432	2:15	Rocket Mortgage Fieldhouse	\
Thu Feb 22 2024	7:00p	Detroit Pistons	115	Indiana Pacers	129	Box Score		16506	2:08	Gainbridge Fieldhouse	\
Thu Feb 22 2024	7:00p	New York Knicks	110	Philadelphia 76ers	96	Box Score		21094	2:13	Wells Fargo Center	\
Thu Feb 22 2024	7:00p	Brooklyn Nets	93	Toronto Raptors	121	Box Score		19800	2:13	Scotiabank Arena	\
Thu Feb 22 2024	7:30p	Phoenix Suns	113	Dallas Mavericks	123	Box Score		20377	2:25	American Airlines Center	\
Thu Feb 22 2024	8:00p	Boston Celtics	129	Chicago Bulls	112	Box Score		20313	2:03	United Center	\
Thu Feb 22 2024	8:00p	Houston Rockets	105	New Orleans Pelicans	127	Box Score		17421	2:18	Smoothie King Center	\
Thu Feb 22 2024	8:00p	Los Angeles Clippers	107	Oklahoma City Thunder	129	Box Score		18203	2:00	Paycom Center	\
Thu Feb 22 2024	9:00p	Washington Wizards	110	Denver Nuggets	130	Box Score		19621	2:03	Ball Arena	\
Thu Feb 22 2024	9:00p	Charlotte Hornets	115	Utah Jazz	107	Box Score		18206	2:14	Delta Center	\
Thu Feb 22 2024	10:00p	Los Angeles Lakers	110	Golden State Warriors	128	Box Score		18064	2:15	Chase Center	\
Thu Feb 22 2024	10:00p	San Antonio Spurs	122	Sacramento Kings	127	Box Score		18153	2:03	Golden 1 Center	\
Fri Feb 23 2024	7:30p	Toronto Raptors	123	Atlanta Hawks	121	Box Score		17625	2:09	State Farm Arena	\
Fri Feb 23 2024	7:30p	Cleveland Cavaliers	97	Philadelphia 76ers	104	Box Score		19938	2:19	Wells Fargo Center	\
Fri Feb 23 2024	8:00p	Phoenix Suns	110	Houston Rockets	114	Box Score		18055	2:32	Toyota Center	\
Fri Feb 23 2024	8:00p	Los Angeles Clippers	101	Memphis Grizzlies	95	Box Score		17255	2:12	FedEx Forum	\
Fri Feb 23 2024	8:00p	Miami Heat	106	New Orleans Pelicans	95	Box Score		18658	2:26	Smoothie King Center	\
Fri Feb 23 2024	8:00p	Washington Wizards	106	Oklahoma City Thunder	147	Box Score		18203	2:03	Paycom Center	\
Fri Feb 23 2024	10:00p	Charlotte Hornets	84	Golden State Warriors	97	Box Score		18064	2:08	Chase Center	\
Fri Feb 23 2024	10:00p	Milwaukee Bucks	112	Minnesota Timberwolves	107	Box Score		18024	2:17	Target Center	\
Fri Feb 23 2024	10:00p	Denver Nuggets	127	Portland Trail Blazers	112	Box Score		18898	2:08	Moda Center	\
Fri Feb 23 2024	10:30p	San Antonio Spurs	118	Los Angeles Lakers	123	Box Score		18997	2:12	Crypto.com Arena	\
Sat Feb 24 2024	8:00p	Orlando Magic	112	Detroit Pistons	109	Box Score		19388	2:09	Little Caesars Arena	\
Sat Feb 24 2024	8:30p	Boston Celtics	116	New York Knicks	102	Box Score		19812	2:07	Madison Square Garden (IV)	\
Sat Feb 24 2024	9:00p	Brooklyn Nets	86	Minnesota Timberwolves	101	Box Score		18024	2:20	Target Center	\
Sun Feb 25 2024	1:00p	Milwaukee Bucks	119	Philadelphia 76ers	98	Box Score		19831	2:14	Wells Fargo Center	\
Sun Feb 25 2024	3:30p	Los Angeles Lakers	113	Phoenix Suns	123	Box Score		17071	2:20	Footprint Center	\
Sun Feb 25 2024	5:00p	Dallas Mavericks	111	Indiana Pacers	133	Box Score		17274	2:05	Gainbridge Fieldhouse	\
Sun Feb 25 2024	6:00p	Cleveland Cavaliers	114	Washington Wizards	105	Box Score		17895	2:14	Capital One Arena	\
Sun Feb 25 2024	7:00p	Orlando Magic	92	Atlanta Hawks	109	Box Score		17173	2:06	State Farm Arena	\
Sun Feb 25 2024	7:00p	Denver Nuggets	119	Golden State Warriors	103	Box Score		18064	2:21	Chase Center	\
Sun Feb 25 2024	7:00p	Oklahoma City Thunder	123	Houston Rockets	110	Box Score		18055	2:11	Toyota Center	\
Sun Feb 25 2024	7:00p	Chicago Bulls	114	New Orleans Pelicans	106	Box Score		18684	2:05	Smoothie King Center	\
Sun Feb 25 2024	8:00p	San Antonio Spurs	109	Utah Jazz	128	Box Score		18206	2:13	Delta Center	\
Sun Feb 25 2024	9:00p	Charlotte Hornets	93	Portland Trail Blazers	80	Box Score		17888	1:56	Moda Center	\
Sun Feb 25 2024	9:30p	Sacramento Kings	123	Los Angeles Clippers	107	Box Score		19370	2:14	Crypto.com Arena	\
Mon Feb 26 2024	7:00p	Toronto Raptors	130	Indiana Pacers	122	Box Score		16026	2:19	Gainbridge Fieldhouse	\
Mon Feb 26 2024	7:30p	Detroit Pistons	111	New York Knicks	113	Box Score		19303	2:07	Madison Square Garden (IV)	\
Mon Feb 26 2024	8:00p	Brooklyn Nets	111	Memphis Grizzlies	86	Box Score		15417	2:13	FedEx Forum	\
Mon Feb 26 2024	10:00p	Miami Heat	121	Sacramento Kings	110	Box Score		17832	2:07	Golden 1 Center	\
Tue Feb 27 2024	7:00p	Dallas Mavericks	119	Cleveland Cavaliers	121	Box Score		19432	2:05	Rocket Mortgage Fieldhouse	\
Tue Feb 27 2024	7:00p	Brooklyn Nets	81	Orlando Magic	108	Box Score		17708	2:15	Kia Center	\
Tue Feb 27 2024	7:00p	Golden State Warriors	123	Washington Wizards	112	Box Score		20333	2:01	Capital One Arena	\
Tue Feb 27 2024	7:30p	Utah Jazz	97	Atlanta Hawks	124	Box Score		17129	2:05	State Farm Arena	\
Tue Feb 27 2024	7:30p	Philadelphia 76ers	99	Boston Celtics	117	Box Score		19156	2:16	TD Garden	\
Tue Feb 27 2024	7:30p	New Orleans Pelicans	115	New York Knicks	92	Box Score		19812	2:09	Madison Square Garden (IV)	\
Tue Feb 27 2024	8:00p	Detroit Pistons	105	Chicago Bulls	95	Box Score		21089	2:05	United Center	\
Tue Feb 27 2024	8:00p	Charlotte Hornets	85	Milwaukee Bucks	123	Box Score		17607	2:00	Fiserv Forum	\
Tue Feb 27 2024	8:00p	San Antonio Spurs	105	Minnesota Timberwolves	114	Box Score		18024	1:59	Target Center	\
Tue Feb 27 2024	10:00p	Houston Rockets	95	Oklahoma City Thunder	112	Box Score		17164	2:16	Paycom Center	\
Tue Feb 27 2024	10:00p	Miami Heat	106	Portland Trail Blazers	96	Box Score		18143	2:13	Moda Center	\
Wed Feb 28 2024	7:30p	New Orleans Pelicans	114	Indiana Pacers	123	Box Score		16010	2:16	Gainbridge Fieldhouse	\
Wed Feb 28 2024	7:30p	Dallas Mavericks	136	Toronto Raptors	125	Box Score		19800	2:09	Scotiabank Arena	\
Wed Feb 28 2024	8:00p	Cleveland Cavaliers	123	Chicago Bulls	132	Box Score	2OT	21700	2:43	United Center	\
Wed Feb 28 2024	8:00p	Memphis Grizzlies	101	Minnesota Timberwolves	110	Box Score		18024	2:16	Target Center	\
Wed Feb 28 2024	9:00p	Sacramento Kings	96	Denver Nuggets	117	Box Score		19628	2:04	Ball Arena	\
Wed Feb 28 2024	10:00p	Los Angeles Lakers	116	Los Angeles Clippers	112	Box Score		19370	2:16	Crypto.com Arena	\
Thu Feb 29 2024	7:00p	Milwaukee Bucks	111	Charlotte Hornets	99	Box Score		18463	2:10	Spectrum Center	\
Thu Feb 29 2024	7:00p	Utah Jazz	107	Orlando Magic	115	Box Score		17848	2:15	Kia Center	\
Thu Feb 29 2024	7:30p	Atlanta Hawks	97	Brooklyn Nets	124	Box Score		17284	2:05	Barclays Center	\
Thu Feb 29 2024	7:30p	Golden State Warriors	110	New York Knicks	99	Box Score		19812	2:18	Madison Square Garden (IV)	\
Thu Feb 29 2024	8:30p	Oklahoma City Thunder	118	San Antonio Spurs	132	Box Score		18392	2:10	Frost Bank Center	\
Thu Feb 29 2024	9:00p	Houston Rockets	105	Phoenix Suns	110	Box Score		17071	2:26	Footprint Center	\
Thu Feb 29 2024	10:00p	Miami Heat	97	Denver Nuggets	103	Box Score		19634	2:30	Ball Arena	\
Thu Feb 29 2024	10:30p	Washington Wizards	131	Los Angeles Lakers	134	Box Score	OT	18997	2:22	Crypto.com Arena	\
Fri Mar 1 2024	7:00p	Cleveland Cavaliers	110	Detroit Pistons	100	Box Score		19299	2:12	Little Caesars Arena	\
Fri Mar 1 2024	7:00p	Charlotte Hornets	114	Philadelphia 76ers	121	Box Score		19788	2:12	Wells Fargo Center	\
Fri Mar 1 2024	7:30p	Dallas Mavericks	110	Boston Celtics	138	Box Score		19156	2:08	TD Garden	\
Fri Mar 1 2024	7:30p	Golden State Warriors	120	Toronto Raptors	105	Box Score		19800	2:10	Scotiabank Arena	\
Fri Mar 1 2024	8:00p	Portland Trail Blazers	122	Memphis Grizzlies	92	Box Score		15493	2:08	FedEx Forum	\
Fri Mar 1 2024	8:00p	Sacramento Kings	124	Minnesota Timberwolves	120	Box Score	OT	18024	2:37	Target Center	\
Fri Mar 1 2024	8:00p	Indiana Pacers	102	New Orleans Pelicans	129	Box Score		17898	2:12	Smoothie King Center	\
Fri Mar 1 2024	10:00p	Milwaukee Bucks	113	Chicago Bulls	97	Box Score		21249	2:24	United Center	\
Fri Mar 1 2024	10:30p	Washington Wizards	115	Los Angeles Clippers	140	Box Score		19370	2:07	Crypto.com Arena	\
Sat Mar 2 2024	3:00p	Atlanta Hawks	102	Brooklyn Nets	114	Box Score		18075	2:18	Barclays Center	\
Sat Mar 2 2024	5:00p	Utah Jazz	120	Miami Heat	126	Box Score		19858	2:14	Kaseya Center	\
Sat Mar 2 2024	8:00p	Portland Trail Blazers	107	Memphis Grizzlies	100	Box Score	OT	16381	2:37	FedEx Forum	\
Sat Mar 2 2024	8:30p	Denver Nuggets	124	Los Angeles Lakers	114	Box Score		18997	2:02	Crypto.com Arena	\
Sat Mar 2 2024	9:00p	Houston Rockets	118	Phoenix Suns	109	Box Score		17071	2:34	Footprint Center	\
Sun Mar 3 2024	1:00p	Philadelphia 76ers	120	Dallas Mavericks	116	Box Score		20277	2:25	American Airlines Center	\
Sun Mar 3 2024	3:30p	Golden State Warriors	88	Boston Celtics	140	Box Score		19156	2:07	TD Garden	\
Sun Mar 3 2024	3:30p	Los Angeles Clippers	89	Minnesota Timberwolves	88	Box Score		18024	2:13	Target Center	\
Sun Mar 3 2024	6:00p	Detroit Pistons	91	Orlando Magic	113	Box Score		19459	2:10	Kia Center	\
Sun Mar 3 2024	6:00p	Charlotte Hornets	106	Toronto Raptors	111	Box Score		19512	2:14	Scotiabank Arena	\
Sun Mar 3 2024	7:00p	New York Knicks	107	Cleveland Cavaliers	98	Box Score		19432	2:07	Rocket Mortgage Fieldhouse	\
Sun Mar 3 2024	7:00p	Indiana Pacers	105	San Antonio Spurs	117	Box Score		18027	2:15	Frost Bank Center	\
Sun Mar 3 2024	9:30p	Oklahoma City Thunder	118	Phoenix Suns	110	Box Score		17071	2:21	Footprint Center	\
Mon Mar 4 2024	7:30p	Memphis Grizzlies	106	Brooklyn Nets	102	Box Score		15847	2:28	Barclays Center	\
Mon Mar 4 2024	8:00p	Los Angeles Clippers	106	Milwaukee Bucks	113	Box Score		17875	2:13	Fiserv Forum	\
Mon Mar 4 2024	8:00p	Portland Trail Blazers	114	Minnesota Timberwolves	119	Box Score		18024	2:17	Target Center	\
Mon Mar 4 2024	9:00p	Washington Wizards	115	Utah Jazz	127	Box Score		18206	2:07	Delta Center	\
Mon Mar 4 2024	10:00p	Chicago Bulls	113	Sacramento Kings	109	Box Score		17832	2:19	Golden 1 Center	\
Mon Mar 4 2024	10:30p	Oklahoma City Thunder	104	Los Angeles Lakers	116	Box Score		18997	2:04	Crypto.com Arena	\
Tue Mar 5 2024	7:00p	Orlando Magic	101	Charlotte Hornets	89	Box Score		15928	2:08	Spectrum Center	\
Tue Mar 5 2024	7:30p	Philadelphia 76ers	107	Brooklyn Nets	112	Box Score		17086	2:20	Barclays Center	\
Tue Mar 5 2024	7:30p	Boston Celtics	104	Cleveland Cavaliers	105	Box Score		19432	2:11	Rocket Mortgage Fieldhouse	\
Tue Mar 5 2024	7:30p	Detroit Pistons	110	Miami Heat	118	Box Score		19724	2:10	Kaseya Center	\
Tue Mar 5 2024	7:30p	Atlanta Hawks	116	New York Knicks	100	Box Score		19812	2:07	Madison Square Garden (IV)	\
Tue Mar 5 2024	7:30p	New Orleans Pelicans	139	Toronto Raptors	98	Box Score		18864	2:00	Scotiabank Arena	\
Tue Mar 5 2024	8:00p	San Antonio Spurs	101	Houston Rockets	114	Box Score		16734	2:06	Toyota Center	\
Tue Mar 5 2024	8:30p	Indiana Pacers	137	Dallas Mavericks	120	Box Score		20200	2:14	American Airlines Center	\
Tue Mar 5 2024	10:00p	Phoenix Suns	117	Denver Nuggets	107	Box Score	OT	19589	2:24	Ball Arena	\
Wed Mar 6 2024	7:00p	Orlando Magic	119	Washington Wizards	109	Box Score		16018	2:14	Capital One Arena	\
Wed Mar 6 2024	7:30p	Cleveland Cavaliers	101	Atlanta Hawks	112	Box Score		15841	2:03	State Farm Arena	\
Wed Mar 6 2024	7:30p	Los Angeles Clippers	122	Houston Rockets	116	Box Score		17033	2:19	Toyota Center	\
Wed Mar 6 2024	7:30p	Memphis Grizzlies	115	Philadelphia 76ers	109	Box Score		19757	2:22	Wells Fargo Center	\
Wed Mar 6 2024	9:00p	Chicago Bulls	119	Utah Jazz	117	Box Score		18206	2:13	Delta Center	\
Wed Mar 6 2024	10:00p	Milwaukee Bucks	90	Golden State Warriors	125	Box Score		18064	2:11	Chase Center	\
Wed Mar 6 2024	10:00p	Oklahoma City Thunder	128	Portland Trail Blazers	120	Box Score		17589	2:24	Moda Center	\
Wed Mar 6 2024	10:30p	Sacramento Kings	130	Los Angeles Lakers	120	Box Score		18498	2:16	Crypto.com Arena	\
Thu Mar 7 2024	7:00p	Brooklyn Nets	112	Detroit Pistons	118	Box Score		19011	2:14	Little Caesars Arena	\
Thu Mar 7 2024	7:00p	Minnesota Timberwolves	113	Indiana Pacers	111	Box Score		16580	2:23	Gainbridge Fieldhouse	\
Thu Mar 7 2024	7:30p	Miami Heat	108	Dallas Mavericks	114	Box Score		20221	2:23	American Airlines Center	\
Thu Mar 7 2024	9:00p	Toronto Raptors	113	Phoenix Suns	120	Box Score		17071	2:16	Footprint Center	\
Thu Mar 7 2024	10:00p	Boston Celtics	109	Denver Nuggets	115	Box Score		19855	2:24	Ball Arena	\
Thu Mar 7 2024	10:00p	Chicago Bulls	125	Golden State Warriors	122	Box Score		18064	2:17	Chase Center	\
Thu Mar 7 2024	10:00p	San Antonio Spurs	129	Sacramento Kings	131	Box Score		17968	2:16	Golden 1 Center	\
Fri Mar 8 2024	7:00p	New Orleans Pelicans	103	Philadelphia 76ers	95	Box Score		19777	2:15	Wells Fargo Center	\
Fri Mar 8 2024	7:00p	Charlotte Hornets	100	Washington Wizards	112	Box Score		18778	2:07	Capital One Arena	\
Fri Mar 8 2024	7:30p	Minnesota Timberwolves	104	Cleveland Cavaliers	113	Box Score	OT	19432	2:49	Rocket Mortgage Fieldhouse	\
Fri Mar 8 2024	7:30p	Orlando Magic	74	New York Knicks	98	Box Score		19812	2:03	Madison Square Garden (IV)	\
Fri Mar 8 2024	8:00p	Atlanta Hawks	99	Memphis Grizzlies	92	Box Score		16667	2:12	FedEx Forum	\
Fri Mar 8 2024	8:00p	Miami Heat	100	Oklahoma City Thunder	107	Box Score		18203	2:07	Paycom Center	\
Fri Mar 8 2024	10:00p	Milwaukee Bucks	122	Los Angeles Lakers	123	Box Score		18997	2:20	Crypto.com Arena	\
Fri Mar 8 2024	10:00p	Houston Rockets	123	Portland Trail Blazers	107	Box Score		18139	2:06	Moda Center	\
Sat Mar 9 2024	4:00p	Chicago Bulls	102	Los Angeles Clippers	112	Box Score		19370	2:11	Crypto.com Arena	\
Sat Mar 9 2024	7:00p	Brooklyn Nets	99	Charlotte Hornets	110	Box Score		19090	2:08	Spectrum Center	\
Sat Mar 9 2024	7:00p	Dallas Mavericks	142	Detroit Pistons	124	Box Score		20062	2:17	Little Caesars Arena	\
Sat Mar 9 2024	8:30p	San Antonio Spurs	126	Golden State Warriors	113	Box Score		18064	2:24	Chase Center	\
Sat Mar 9 2024	8:30p	Boston Celtics	117	Phoenix Suns	107	Box Score		17071	2:12	Footprint Center	\
Sat Mar 9 2024	9:00p	Utah Jazz	121	Denver Nuggets	142	Box Score		19632	2:12	Ball Arena	\
Sat Mar 9 2024	10:00p	Toronto Raptors	118	Portland Trail Blazers	128	Box Score	OT	18117	2:24	Moda Center	\
Sun Mar 10 2024	3:00p	Milwaukee Bucks	124	Los Angeles Clippers	117	Box Score		19370	2:19	Crypto.com Arena	\
Sun Mar 10 2024	6:00p	New Orleans Pelicans	116	Atlanta Hawks	103	Box Score		17695	2:02	State Farm Arena	\
Sun Mar 10 2024	6:00p	Washington Wizards	110	Miami Heat	108	Box Score		19730	2:13	Kaseya Center	\
Sun Mar 10 2024	6:00p	Indiana Pacers	111	Orlando Magic	97	Box Score		19481	2:19	Kia Center	\
Sun Mar 10 2024	6:00p	Houston Rockets	112	Sacramento Kings	104	Box Score		18022	2:18	Golden 1 Center	\
Sun Mar 10 2024	7:00p	Brooklyn Nets	120	Cleveland Cavaliers	101	Box Score		19432	2:05	Rocket Mortgage Fieldhouse	\
Sun Mar 10 2024	7:00p	Philadelphia 76ers	79	New York Knicks	73	Box Score		19812	2:18	Madison Square Garden (IV)	\
Sun Mar 10 2024	7:00p	Memphis Grizzlies	93	Oklahoma City Thunder	124	Box Score		18203	2:01	Paycom Center	\
Sun Mar 10 2024	9:30p	Minnesota Timberwolves	109	Los Angeles Lakers	120	Box Score		18997	2:15	Crypto.com Arena	\
Mon Mar 11 2024	7:00p	Charlotte Hornets	97	Detroit Pistons	114	Box Score		18003	2:07	Little Caesars Arena	\
Mon Mar 11 2024	7:30p	Phoenix Suns	117	Cleveland Cavaliers	111	Box Score		19432	2:10	Rocket Mortgage Fieldhouse	\
Mon Mar 11 2024	8:00p	Dallas Mavericks	127	Chicago Bulls	92	Box Score		21363	1:58	United Center	\
Mon Mar 11 2024	8:00p	Golden State Warriors	112	San Antonio Spurs	102	Box Score		18354	2:05	Frost Bank Center	\
Mon Mar 11 2024	9:00p	Toronto Raptors	119	Denver Nuggets	125	Box Score		19652	2:06	Ball Arena	\
Mon Mar 11 2024	10:30p	Boston Celtics	121	Portland Trail Blazers	99	Box Score		18480	1:53	Moda Center	\
Tue Mar 12 2024	7:30p	Philadelphia 76ers	79	New York Knicks	106	Box Score		19812	2:11	Madison Square Garden (IV)	\
Tue Mar 12 2024	8:00p	Washington Wizards	97	Memphis Grizzlies	109	Box Score		15291	2:04	FedEx Forum	\
Tue Mar 12 2024	8:00p	Indiana Pacers	121	Oklahoma City Thunder	111	Box Score		17118	2:04	Paycom Center	\
Tue Mar 12 2024	8:30p	Houston Rockets	103	San Antonio Spurs	101	Box Score		18751	2:14	Frost Bank Center	\
Tue Mar 12 2024	9:00p	Boston Celtics	123	Utah Jazz	107	Box Score		18206	2:00	Delta Center	\
Tue Mar 12 2024	10:00p	Minnesota Timberwolves	118	Los Angeles Clippers	100	Box Score		19370	2:17	Crypto.com Arena	\
Tue Mar 12 2024	10:00p	Milwaukee Bucks	94	Sacramento Kings	129	Box Score		17832	2:17	Golden 1 Center	\
Wed Mar 13 2024	7:00p	Toronto Raptors	104	Detroit Pistons	113	Box Score		19313	2:18	Little Caesars Arena	\
Wed Mar 13 2024	7:00p	Brooklyn Nets	106	Orlando Magic	114	Box Score		18846	2:19	Kia Center	\
Wed Mar 13 2024	7:30p	Chicago Bulls	132	Indiana Pacers	129	Box Score	OT	17274	2:44	Gainbridge Fieldhouse	\
Wed Mar 13 2024	7:30p	Denver Nuggets	100	Miami Heat	88	Box Score		19921	2:05	Kaseya Center	\
Wed Mar 13 2024	8:00p	Charlotte Hornets	110	Memphis Grizzlies	98	Box Score		16717	2:05	FedEx Forum	\
Wed Mar 13 2024	8:00p	Cleveland Cavaliers	116	New Orleans Pelicans	95	Box Score		17727	1:57	Smoothie King Center	\
Wed Mar 13 2024	8:30p	Golden State Warriors	99	Dallas Mavericks	109	Box Score		20411	2:13	American Airlines Center	\
Wed Mar 13 2024	10:00p	Atlanta Hawks	102	Portland Trail Blazers	106	Box Score		18064	2:11	Moda Center	\
Wed Mar 13 2024	10:00p	Los Angeles Lakers	107	Sacramento Kings	120	Box Score		18332	2:14	Golden 1 Center	\
Thu Mar 14 2024	7:30p	Phoenix Suns	112	Boston Celtics	127	Box Score		19156	2:02	TD Garden	\
Thu Mar 14 2024	8:00p	Los Angeles Clippers	126	Chicago Bulls	111	Box Score		21219	2:00	United Center	\
Thu Mar 14 2024	8:00p	Washington Wizards	119	Houston Rockets	135	Box Score		18055	2:05	Toyota Center	\
Thu Mar 14 2024	8:00p	Philadelphia 76ers	105	Milwaukee Bucks	114	Box Score		17635	2:15	Fiserv Forum	\
Thu Mar 14 2024	10:00p	Dallas Mavericks	119	Oklahoma City Thunder	126	Box Score		18203	2:27	Paycom Center	\
Thu Mar 14 2024	10:00p	New York Knicks	105	Portland Trail Blazers	93	Box Score		17768	2:05	Moda Center	\
Fri Mar 15 2024	7:00p	Phoenix Suns	107	Charlotte Hornets	96	Box Score		18613	2:07	Spectrum Center	\
Fri Mar 15 2024	7:00p	Miami Heat	108	Detroit Pistons	95	Box Score		19894	2:01	Little Caesars Arena	\
Fri Mar 15 2024	7:30p	Orlando Magic	113	Toronto Raptors	103	Box Score		19800	2:14	Scotiabank Arena	\
Fri Mar 15 2024	8:00p	Los Angeles Clippers	104	New Orleans Pelicans	112	Box Score		18865	2:09	Smoothie King Center	\
Fri Mar 15 2024	8:30p	Denver Nuggets	117	San Antonio Spurs	106	Box Score		16223	2:07	Moody Center	\
Fri Mar 15 2024	9:30p	Atlanta Hawks	122	Utah Jazz	124	Box Score		18206	2:12	Delta Center	\
Sat Mar 16 2024	5:00p	Cleveland Cavaliers	103	Houston Rockets	117	Box Score		18055	2:01	Toyota Center	\
Sat Mar 16 2024	7:00p	Brooklyn Nets	100	Indiana Pacers	121	Box Score		17009	2:14	Gainbridge Fieldhouse	\
Sat Mar 16 2024	7:00p	Portland Trail Blazers	107	New Orleans Pelicans	126	Box Score		17725	2:09	Smoothie King Center	\
Sat Mar 16 2024	7:00p	Charlotte Hornets	98	Philadelphia 76ers	109	Box Score		19957	2:15	Wells Fargo Center	\
Sat Mar 16 2024	8:00p	Washington Wizards	98	Chicago Bulls	127	Box Score		21697	2:17	United Center	\
Sat Mar 16 2024	8:00p	Oklahoma City Thunder	118	Memphis Grizzlies	112	Box Score		17012	2:18	FedEx Forum	\
Sat Mar 16 2024	8:30p	Golden State Warriors	128	Los Angeles Lakers	121	Box Score		18997	2:25	Crypto.com Arena	\
Sat Mar 16 2024	9:30p	Minnesota Timberwolves	119	Utah Jazz	100	Box Score		18206	2:08	Delta Center	\
Sat Mar 16 2024	10:00p	New York Knicks	98	Sacramento Kings	91	Box Score		18311	2:21	Golden 1 Center	\
Sun Mar 17 2024	1:00p	Phoenix Suns	129	Milwaukee Bucks	140	Box Score		17783	2:10	Fiserv Forum	\
Sun Mar 17 2024	3:00p	Miami Heat	104	Detroit Pistons	101	Box Score		20004	2:03	Little Caesars Arena	\
Sun Mar 17 2024	3:30p	Denver Nuggets	105	Dallas Mavericks	107	Box Score		20377	2:20	American Airlines Center	\
Sun Mar 17 2024	6:00p	Toronto Raptors	96	Orlando Magic	111	Box Score		18846	2:10	Kia Center	\
Sun Mar 17 2024	6:00p	Boston Celtics	130	Washington Wizards	104	Box Score		20333	2:12	Capital One Arena	\
Sun Mar 17 2024	7:00p	Brooklyn Nets	115	San Antonio Spurs	122	Box Score	OT	16057	2:35	Moody Center	\
Sun Mar 17 2024	9:30p	Atlanta Hawks	110	Los Angeles Clippers	93	Box Score		19370	2:08	Crypto.com Arena	\
Mon Mar 18 2024	7:00p	Cleveland Cavaliers	108	Indiana Pacers	103	Box Score		17274	2:17	Gainbridge Fieldhouse	\
Mon Mar 18 2024	7:30p	Detroit Pistons	94	Boston Celtics	119	Box Score		19156	1:53	TD Garden	\
Mon Mar 18 2024	7:30p	Miami Heat	91	Philadelphia 76ers	98	Box Score		19782	2:19	Wells Fargo Center	\
Mon Mar 18 2024	8:00p	Portland Trail Blazers	107	Chicago Bulls	110	Box Score		20293	2:19	United Center	\
Mon Mar 18 2024	9:00p	Minnesota Timberwolves	114	Utah Jazz	104	Box Score		18206	2:02	Delta Center	\
Mon Mar 18 2024	10:00p	New York Knicks	119	Golden State Warriors	112	Box Score		18064	2:18	Chase Center	\
Mon Mar 18 2024	10:00p	Memphis Grizzlies	111	Sacramento Kings	121	Box Score	OT	17832	2:44	Golden 1 Center	\
Mon Mar 18 2024	10:30p	Atlanta Hawks	105	Los Angeles Lakers	136	Box Score		18997	1:57	Crypto.com Arena	\
Tue Mar 19 2024	7:00p	Charlotte Hornets	92	Orlando Magic	112	Box Score		18846	2:01	Kia Center	\
Tue Mar 19 2024	7:00p	Houston Rockets	137	Washington Wizards	114	Box Score		14137	2:11	Capital One Arena	\
Tue Mar 19 2024	7:30p	New Orleans Pelicans	104	Brooklyn Nets	91	Box Score		17732	2:05	Barclays Center	\
Tue Mar 19 2024	8:00p	Dallas Mavericks	113	San Antonio Spurs	107	Box Score		18354	2:13	Frost Bank Center	\
Tue Mar 19 2024	9:00p	Denver Nuggets	115	Minnesota Timberwolves	112	Box Score		18024	2:12	Target Center	\
Wed Mar 20 2024	7:00p	Miami Heat	107	Cleveland Cavaliers	104	Box Score		19432	2:14	Rocket Mortgage Fieldhouse	\
Wed Mar 20 2024	7:00p	Indiana Pacers	122	Detroit Pistons	103	Box Score		19897	2:09	Little Caesars Arena	\
Wed Mar 20 2024	7:30p	Milwaukee Bucks	119	Boston Celtics	122	Box Score		19156	2:24	TD Garden	\
Wed Mar 20 2024	7:30p	Sacramento Kings	123	Toronto Raptors	89	Box Score		18641	2:05	Scotiabank Arena	\
Wed Mar 20 2024	8:00p	Utah Jazz	107	Oklahoma City Thunder	119	Box Score		18203	2:15	Paycom Center	\
Wed Mar 20 2024	10:00p	Memphis Grizzlies	116	Golden State Warriors	137	Box Score		18064	2:12	Chase Center	\
Wed Mar 20 2024	10:00p	Philadelphia 76ers	102	Phoenix Suns	115	Box Score		17071	2:05	Footprint Center	\
Wed Mar 20 2024	10:00p	Los Angeles Clippers	116	Portland Trail Blazers	103	Box Score		17504	1:58	Moda Center	\
Thu Mar 21 2024	7:00p	New Orleans Pelicans	106	Orlando Magic	121	Box Score		17094	2:09	Kia Center	\
Thu Mar 21 2024	7:00p	Sacramento Kings	102	Washington Wizards	109	Box Score		14495	2:15	Capital One Arena	\
Thu Mar 21 2024	8:00p	Chicago Bulls	117	Houston Rockets	127	Box Score		17016	2:19	Toyota Center	\
Thu Mar 21 2024	8:00p	Brooklyn Nets	108	Milwaukee Bucks	115	Box Score		17341	2:17	Fiserv Forum	\
Thu Mar 21 2024	8:30p	Utah Jazz	97	Dallas Mavericks	113	Box Score		20277	2:19	American Airlines Center	\
Thu Mar 21 2024	9:00p	New York Knicks	100	Denver Nuggets	113	Box Score		19811	2:13	Ball Arena	\
Thu Mar 21 2024	10:30p	Atlanta Hawks	115	Phoenix Suns	128	Box Score		17071	2:21	Footprint Center	\
Fri Mar 22 2024	7:00p	Boston Celtics	129	Detroit Pistons	102	Box Score		19994	1:59	Little Caesars Arena	\
Fri Mar 22 2024	7:00p	Oklahoma City Thunder	123	Toronto Raptors	103	Box Score		19601	2:01	Scotiabank Arena	\
Fri Mar 22 2024	8:00p	New Orleans Pelicans	111	Miami Heat	88	Box Score		19727	1:57	Kaseya Center	\
Fri Mar 22 2024	8:00p	Cleveland Cavaliers	91	Minnesota Timberwolves	104	Box Score		18024	2:02	Target Center	\
Fri Mar 22 2024	8:00p	Memphis Grizzlies	99	San Antonio Spurs	97	Box Score		17408	2:20	Frost Bank Center	\
Fri Mar 22 2024	10:00p	Indiana Pacers	123	Golden State Warriors	111	Box Score		18064	2:13	Chase Center	\
Fri Mar 22 2024	10:00p	Los Angeles Clippers	125	Portland Trail Blazers	117	Box Score		18660	2:05	Moda Center	\
Fri Mar 22 2024	10:30p	Philadelphia 76ers	94	Los Angeles Lakers	101	Box Score		18997	2:18	Crypto.com Arena	\
Sat Mar 23 2024	1:00p	Brooklyn Nets	93	New York Knicks	105	Box Score		19812	2:00	Madison Square Garden (IV)	\
Sat Mar 23 2024	7:00p	Sacramento Kings	109	Orlando Magic	107	Box Score		18307	2:18	Kia Center	\
Sat Mar 23 2024	7:30p	Charlotte Hornets	91	Atlanta Hawks	132	Box Score		17900	1:59	State Farm Arena	\
Sat Mar 23 2024	8:00p	Boston Celtics	124	Chicago Bulls	113	Box Score		21198	2:00	United Center	\
Sat Mar 23 2024	8:00p	Utah Jazz	119	Houston Rockets	147	Box Score		18055	2:10	Toyota Center	\
Sat Mar 23 2024	8:00p	Phoenix Suns	131	San Antonio Spurs	106	Box Score		18354	1:59	Frost Bank Center	\
Sat Mar 23 2024	8:00p	Toronto Raptors	109	Washington Wizards	112	Box Score		15746	2:20	Capital One Arena	\
Sat Mar 23 2024	10:00p	Denver Nuggets	114	Portland Trail Blazers	111	Box Score		18629	2:22	Moda Center	\
Sun Mar 24 2024	3:00p	New Orleans Pelicans	114	Detroit Pistons	101	Box Score		19922	2:08	Little Caesars Arena	\
Sun Mar 24 2024	3:30p	Philadelphia 76ers	121	Los Angeles Clippers	107	Box Score		19370	2:01	Crypto.com Arena	\
Sun Mar 24 2024	6:00p	Cleveland Cavaliers	84	Miami Heat	121	Box Score		19645	2:06	Kaseya Center	\
Sun Mar 24 2024	7:00p	Oklahoma City Thunder	93	Milwaukee Bucks	118	Box Score		17877	2:08	Fiserv Forum	\
Sun Mar 24 2024	7:00p	Golden State Warriors	110	Minnesota Timberwolves	114	Box Score		18024	2:19	Target Center	\
Sun Mar 24 2024	10:00p	Indiana Pacers	145	Los Angeles Lakers	150	Box Score		18997	2:20	Crypto.com Arena	\
Mon Mar 25 2024	7:00p	Charlotte Hornets	92	Cleveland Cavaliers	115	Box Score		19432	2:04	Rocket Mortgage Fieldhouse	\
Mon Mar 25 2024	7:30p	Boston Celtics	118	Atlanta Hawks	120	Box Score		17405	2:11	State Farm Arena	\
Mon Mar 25 2024	7:30p	Detroit Pistons	99	New York Knicks	124	Box Score		19812	2:11	Madison Square Garden (IV)	\
Mon Mar 25 2024	7:30p	Brooklyn Nets	96	Toronto Raptors	88	Box Score		18376	2:07	Scotiabank Arena	\
Mon Mar 25 2024	8:00p	Washington Wizards	107	Chicago Bulls	105	Box Score		21726	2:19	United Center	\
Mon Mar 25 2024	8:00p	Portland Trail Blazers	92	Houston Rockets	110	Box Score		16537	2:09	Toyota Center	\
Mon Mar 25 2024	8:00p	Phoenix Suns	102	San Antonio Spurs	104	Box Score		18044	2:08	Frost Bank Center	\
Mon Mar 25 2024	9:00p	Memphis Grizzlies	103	Denver Nuggets	128	Box Score		19536	2:13	Ball Arena	\
Mon Mar 25 2024	9:00p	Dallas Mavericks	115	Utah Jazz	105	Box Score		18206	2:05	Delta Center	\
Mon Mar 25 2024	10:00p	Philadelphia 76ers	96	Sacramento Kings	108	Box Score		17832	2:21	Golden 1 Center	\
Mon Mar 25 2024	10:30p	Indiana Pacers	133	Los Angeles Clippers	116	Box Score		19370	2:06	Crypto.com Arena	\
Tue Mar 26 2024	7:30p	Golden State Warriors	113	Miami Heat	92	Box Score		19813	2:10	Kaseya Center	\
Tue Mar 26 2024	7:30p	Los Angeles Lakers	128	Milwaukee Bucks	124	Box Score	2OT	18085	3:04	Fiserv Forum	\
Tue Mar 26 2024	8:00p	Oklahoma City Thunder	119	New Orleans Pelicans	112	Box Score		17436	2:10	Smoothie King Center	\
Tue Mar 26 2024	10:00p	Dallas Mavericks	132	Sacramento Kings	96	Box Score		17832	2:10	Golden 1 Center	\
Wed Mar 27 2024	7:00p	Cleveland Cavaliers	111	Charlotte Hornets	118	Box Score		15303	2:10	Spectrum Center	\
Wed Mar 27 2024	7:00p	Golden State Warriors	101	Orlando Magic	93	Box Score		19210	2:11	Kia Center	\
Wed Mar 27 2024	7:00p	Brooklyn Nets	122	Washington Wizards	119	Box Score	OT	15159	2:23	Capital One Arena	\
Wed Mar 27 2024	7:30p	Portland Trail Blazers	106	Atlanta Hawks	120	Box Score		16059	2:07	State Farm Arena	\
Wed Mar 27 2024	7:30p	Los Angeles Clippers	108	Philadelphia 76ers	107	Box Score		21022	2:23	Wells Fargo Center	\
Wed Mar 27 2024	7:30p	New York Knicks	145	Toronto Raptors	101	Box Score		19133	2:06	Scotiabank Arena	\
Wed Mar 27 2024	8:00p	Indiana Pacers	99	Chicago Bulls	125	Box Score		22018	2:12	United Center	\
Wed Mar 27 2024	8:00p	Los Angeles Lakers	136	Memphis Grizzlies	124	Box Score		17794	2:16	FedEx Forum	\
Wed Mar 27 2024	8:00p	Detroit Pistons	91	Minnesota Timberwolves	106	Box Score		18024	2:02	Target Center	\
Wed Mar 27 2024	8:00p	Houston Rockets	132	Oklahoma City Thunder	126	Box Score	OT	17438	2:33	Paycom Center	\
Wed Mar 27 2024	9:00p	San Antonio Spurs	118	Utah Jazz	111	Box Score		18206	2:12	Delta Center	\
Wed Mar 27 2024	10:00p	Phoenix Suns	104	Denver Nuggets	97	Box Score		19827	2:19	Ball Arena	\
Thu Mar 28 2024	7:30p	Boston Celtics	122	Atlanta Hawks	123	Box Score	OT	17743	2:24	State Farm Arena	\
Thu Mar 28 2024	8:00p	Milwaukee Bucks	100	New Orleans Pelicans	107	Box Score		17484	2:20	Smoothie King Center	\
Fri Mar 29 2024	7:00p	Golden State Warriors	115	Charlotte Hornets	97	Box Score		19487	2:03	Spectrum Center	\
Fri Mar 29 2024	7:00p	Los Angeles Lakers	90	Indiana Pacers	109	Box Score		17274	2:06	Gainbridge Fieldhouse	\
Fri Mar 29 2024	7:00p	Los Angeles Clippers	100	Orlando Magic	97	Box Score		19452	2:10	Kia Center	\
Fri Mar 29 2024	7:00p	Detroit Pistons	96	Washington Wizards	87	Box Score		15023	2:06	Capital One Arena	\
Fri Mar 29 2024	7:30p	Chicago Bulls	108	Brooklyn Nets	125	Box Score		17894	2:13	Barclays Center	\
Fri Mar 29 2024	7:30p	Philadelphia 76ers	114	Cleveland Cavaliers	117	Box Score		19432	2:19	Rocket Mortgage Fieldhouse	\
Fri Mar 29 2024	8:00p	Portland Trail Blazers	82	Miami Heat	142	Box Score		19839	1:58	Kaseya Center	\
Fri Mar 29 2024	8:00p	Phoenix Suns	103	Oklahoma City Thunder	128	Box Score		18203	2:10	Paycom Center	\
Fri Mar 29 2024	8:00p	New York Knicks	126	San Antonio Spurs	130	Box Score	OT	18604	2:37	Frost Bank Center	\
Fri Mar 29 2024	9:00p	Minnesota Timberwolves	111	Denver Nuggets	98	Box Score		19844	2:14	Ball Arena	\
Fri Mar 29 2024	9:30p	Houston Rockets	101	Utah Jazz	100	Box Score		18206	2:12	Delta Center	\
Fri Mar 29 2024	10:00p	Dallas Mavericks	107	Sacramento Kings	103	Box Score		17832	2:13	Golden 1 Center	\
Sat Mar 30 2024	5:00p	Boston Celtics	104	New Orleans Pelicans	92	Box Score		17932	2:01	Smoothie King Center	\
Sat Mar 30 2024	7:00p	Memphis Grizzlies	88	Orlando Magic	118	Box Score		18009	2:06	Kia Center	\
Sat Mar 30 2024	7:30p	Milwaukee Bucks	122	Atlanta Hawks	113	Box Score		17700	2:26	State Farm Arena	\
Sun Mar 31 2024	3:30p	Cleveland Cavaliers	101	Denver Nuggets	130	Box Score		19621	2:07	Ball Arena	\
Sun Mar 31 2024	6:00p	Los Angeles Lakers	116	Brooklyn Nets	104	Box Score		18162	2:08	Barclays Center	\
Sun Mar 31 2024	6:00p	Los Angeles Clippers	130	Charlotte Hornets	118	Box Score		15941	2:12	Spectrum Center	\
Sun Mar 31 2024	6:00p	Philadelphia 76ers	135	Toronto Raptors	120	Box Score		19114	2:09	Scotiabank Arena	\
Sun Mar 31 2024	6:00p	Miami Heat	119	Washington Wizards	107	Box Score		16039	2:11	Capital One Arena	\
Sun Mar 31 2024	7:00p	Dallas Mavericks	125	Houston Rockets	107	Box Score		18055	1:58	Toyota Center	\
Sun Mar 31 2024	7:00p	Chicago Bulls	109	Minnesota Timberwolves	101	Box Score		18024	2:07	Target Center	\
Sun Mar 31 2024	7:00p	Oklahoma City Thunder	113	New York Knicks	112	Box Score		19812	2:33	Madison Square Garden (IV)	\
Sun Mar 31 2024	7:00p	Golden State Warriors	117	San Antonio Spurs	113	Box Score		18718	2:10	Frost Bank Center	\
Sun Mar 31 2024	9:00p	Utah Jazz	106	Sacramento Kings	127	Box Score		18332	2:13	Golden 1 Center	\
Mon Apr 1 2024	7:00p	Boston Celtics	118	Charlotte Hornets	104	Box Score		19238	1:54	Spectrum Center	\
Mon Apr 1 2024	7:00p	Memphis Grizzlies	110	Detroit Pistons	108	Box Score		19999	2:08	Little Caesars Arena	\
Mon Apr 1 2024	7:00p	Brooklyn Nets	111	Indiana Pacers	133	Box Score		16522	2:20	Gainbridge Fieldhouse	\
Mon Apr 1 2024	7:00p	Portland Trail Blazers	103	Orlando Magic	104	Box Score		19004	2:11	Kia Center	\
Mon Apr 1 2024	8:00p	Atlanta Hawks	113	Chicago Bulls	101	Box Score		21114	2:07	United Center	\
Mon Apr 1 2024	8:00p	Phoenix Suns	124	New Orleans Pelicans	111	Box Score		17753	2:14	Smoothie King Center	\
Tue Apr 2 2024	7:00p	Los Angeles Lakers	128	Toronto Raptors	111	Box Score		19800	2:06	Scotiabank Arena	\
Tue Apr 2 2024	7:00p	Milwaukee Bucks	113	Washington Wizards	117	Box Score		16492	2:13	Capital One Arena	\
Tue Apr 2 2024	7:30p	New York Knicks	99	Miami Heat	109	Box Score		19857	2:16	Kaseya Center	\
Tue Apr 2 2024	7:30p	Oklahoma City Thunder	105	Philadelphia 76ers	109	Box Score		20733	2:22	Wells Fargo Center	\
Tue Apr 2 2024	8:00p	Houston Rockets	106	Minnesota Timberwolves	113	Box Score		18024	2:13	Target Center	\
Tue Apr 2 2024	9:00p	San Antonio Spurs	105	Denver Nuggets	110	Box Score		19741	2:10	Ball Arena	\
Tue Apr 2 2024	9:00p	Cleveland Cavaliers	129	Utah Jazz	113	Box Score		18206	2:05	Delta Center	\
Tue Apr 2 2024	10:00p	Dallas Mavericks	100	Golden State Warriors	104	Box Score		18064	2:20	Chase Center	\
Tue Apr 2 2024	10:00p	Los Angeles Clippers	95	Sacramento Kings	109	Box Score		17832	2:12	Golden 1 Center	\
Wed Apr 3 2024	7:00p	Portland Trail Blazers	89	Charlotte Hornets	86	Box Score		14209	2:06	Spectrum Center	\
Wed Apr 3 2024	7:00p	Los Angeles Lakers	125	Washington Wizards	120	Box Score		20333	2:14	Capital One Arena	\
Wed Apr 3 2024	7:30p	Detroit Pistons	113	Atlanta Hawks	121	Box Score		17899	2:07	State Farm Arena	\
Wed Apr 3 2024	7:30p	Oklahoma City Thunder	100	Boston Celtics	135	Box Score		19156	2:14	TD Garden	\
Wed Apr 3 2024	7:30p	Indiana Pacers	111	Brooklyn Nets	115	Box Score		17732	2:15	Barclays Center	\
Wed Apr 3 2024	8:00p	Memphis Grizzlies	111	Milwaukee Bucks	101	Box Score		17420	2:05	Fiserv Forum	\
Wed Apr 3 2024	8:00p	Toronto Raptors	85	Minnesota Timberwolves	133	Box Score		18024	2:00	Target Center	\
Wed Apr 3 2024	8:00p	Orlando Magic	117	New Orleans Pelicans	108	Box Score		16427		Smoothie King Center	\
Wed Apr 3 2024	10:00p	Cleveland Cavaliers	101	Phoenix Suns	122	Box Score		17071	2:14	Footprint Center	\
Thu Apr 4 2024	7:30p	Atlanta Hawks	95	Dallas Mavericks	109	Box Score		20211	2:09	American Airlines Center	\
Thu Apr 4 2024	7:30p	Philadelphia 76ers	109	Miami Heat	105	Box Score		19719	2:07	Kaseya Center	\
Thu Apr 4 2024	7:30p	Sacramento Kings	109	New York Knicks	120	Box Score		19812	2:28	Madison Square Garden (IV)	\
Thu Apr 4 2024	8:00p	Golden State Warriors	133	Houston Rockets	110	Box Score		18055	2:13	Toyota Center	\
Thu Apr 4 2024	10:00p	Denver Nuggets	100	Los Angeles Clippers	102	Box Score		19370	2:33	Crypto.com Arena	\
Fri Apr 5 2024	7:00p	Orlando Magic	115	Charlotte Hornets	124	Box Score		16374	2:13	Spectrum Center	\
Fri Apr 5 2024	7:00p	Oklahoma City Thunder	112	Indiana Pacers	126	Box Score		17274	2:12	Gainbridge Fieldhouse	\
Fri Apr 5 2024	7:00p	Portland Trail Blazers	108	Washington Wizards	102	Box Score		18079	2:16	Capital One Arena	\
Fri Apr 5 2024	7:30p	Sacramento Kings	100	Boston Celtics	101	Box Score		19156	2:03	TD Garden	\
Fri Apr 5 2024	8:00p	New York Knicks	100	Chicago Bulls	108	Box Score		21599	2:17	United Center	\
Fri Apr 5 2024	8:00p	Miami Heat	119	Houston Rockets	104	Box Score		18055	2:03	Toyota Center	\
Fri Apr 5 2024	8:00p	Detroit Pistons	90	Memphis Grizzlies	108	Box Score		16745	2:01	FedEx Forum	\
Fri Apr 5 2024	8:00p	Toronto Raptors	117	Milwaukee Bucks	111	Box Score		17750	2:21	Fiserv Forum	\
Fri Apr 5 2024	8:00p	San Antonio Spurs	111	New Orleans Pelicans	109	Box Score		17422	2:01	Smoothie King Center	\
Fri Apr 5 2024	8:30p	Golden State Warriors	106	Dallas Mavericks	108	Box Score		20425	2:21	American Airlines Center	\
Fri Apr 5 2024	10:00p	Minnesota Timberwolves	87	Phoenix Suns	97	Box Score		17071	2:08	Footprint Center	\
Fri Apr 5 2024	10:30p	Utah Jazz	102	Los Angeles Clippers	131	Box Score		19370	2:04	Crypto.com Arena	\
Sat Apr 6 2024	3:30p	Cleveland Cavaliers	97	Los Angeles Lakers	116	Box Score		18997	2:04	Crypto.com Arena	\
Sat Apr 6 2024	7:00p	Detroit Pistons	103	Brooklyn Nets	113	Box Score		17732	2:07	Barclays Center	\
Sat Apr 6 2024	8:00p	Philadelphia 76ers	116	Memphis Grizzlies	96	Box Score		17794	2:15	FedEx Forum	\
Sat Apr 6 2024	9:00p	Atlanta Hawks	110	Denver Nuggets	142	Box Score		19639	2:10	Ball Arena	\
Sun Apr 7 2024	3:30p	Houston Rockets	136	Dallas Mavericks	147	Box Score	OT	20317	2:48	American Airlines Center	\
Sun Apr 7 2024	3:30p	Cleveland Cavaliers	118	Los Angeles Clippers	120	Box Score		19370	2:19	Crypto.com Arena	\
Sun Apr 7 2024	5:00p	Miami Heat	115	Indiana Pacers	117	Box Score		17274	2:28	Gainbridge Fieldhouse	\
Sun Apr 7 2024	6:00p	Portland Trail Blazers	107	Boston Celtics	124	Box Score		19156	1:51	TD Garden	\
Sun Apr 7 2024	6:00p	Oklahoma City Thunder	121	Charlotte Hornets	118	Box Score		16556	2:12	Spectrum Center	\
Sun Apr 7 2024	6:00p	Chicago Bulls	98	Orlando Magic	113	Box Score		19276	2:11	Kia Center	\
Sun Apr 7 2024	6:00p	New Orleans Pelicans	113	Phoenix Suns	105	Box Score		17071	2:13	Footprint Center	\
Sun Apr 7 2024	6:00p	Washington Wizards	122	Toronto Raptors	130	Box Score		19502	2:23	Scotiabank Arena	\
Sun Apr 7 2024	7:00p	New York Knicks	122	Milwaukee Bucks	109	Box Score		17536	2:15	Fiserv Forum	\
Sun Apr 7 2024	7:00p	Philadelphia 76ers	133	San Antonio Spurs	126	Box Score	2OT	18046	2:52	Frost Bank Center	\
Sun Apr 7 2024	7:30p	Sacramento Kings	107	Brooklyn Nets	77	Box Score		17732	2:06	Barclays Center	\
Sun Apr 7 2024	8:30p	Utah Jazz	110	Golden State Warriors	118	Box Score		18064	2:07	Chase Center	\
Sun Apr 7 2024	10:00p	Minnesota Timberwolves	127	Los Angeles Lakers	117	Box Score		18997	2:05	Crypto.com Arena	\
Tue Apr 9 2024	7:00p	Dallas Mavericks	130	Charlotte Hornets	104	Box Score		17425	2:01	Spectrum Center	\
Tue Apr 9 2024	7:00p	Detroit Pistons	102	Philadelphia 76ers	120	Box Score		19796	2:15	Wells Fargo Center	\
Tue Apr 9 2024	7:00p	Indiana Pacers	140	Toronto Raptors	123	Box Score		19325	2:17	Scotiabank Arena	\
Tue Apr 9 2024	7:30p	Miami Heat	117	Atlanta Hawks	111	Box Score	2OT	17049	2:35	State Farm Arena	\
Tue Apr 9 2024	7:30p	Boston Celtics	91	Milwaukee Bucks	104	Box Score		17493	1:57	Fiserv Forum	\
Tue Apr 9 2024	8:00p	New York Knicks	128	Chicago Bulls	117	Box Score		21648	2:12	United Center	\
Tue Apr 9 2024	8:00p	Orlando Magic	106	Houston Rockets	118	Box Score		18055	2:11	Toyota Center	\
Tue Apr 9 2024	8:00p	San Antonio Spurs	102	Memphis Grizzlies	87	Box Score		16108	1:55	FedEx Forum	\
Tue Apr 9 2024	8:00p	Washington Wizards	121	Minnesota Timberwolves	130	Box Score		18024	2:12	Target Center	\
Tue Apr 9 2024	8:00p	Sacramento Kings	105	Oklahoma City Thunder	112	Box Score		17509	2:17	Paycom Center	\
Tue Apr 9 2024	9:00p	Denver Nuggets	111	Utah Jazz	95	Box Score		18206	1:58	Delta Center	\
Tue Apr 9 2024	10:00p	Golden State Warriors	134	Los Angeles Lakers	120	Box Score		18997	2:15	Crypto.com Arena	\
Tue Apr 9 2024	10:00p	Los Angeles Clippers	105	Phoenix Suns	92	Box Score		17071	2:11	Footprint Center	\
Tue Apr 9 2024	10:00p	New Orleans Pelicans	110	Portland Trail Blazers	100	Box Score		18341	2:01	Moda Center	\
Wed Apr 10 2024	7:00p	Memphis Grizzlies	98	Cleveland Cavaliers	110	Box Score		19432	2:10	Rocket Mortgage Fieldhouse	\
Wed Apr 10 2024	7:30p	Charlotte Hornets	115	Atlanta Hawks	114	Box Score		16158	2:09	State Farm Arena	\
Wed Apr 10 2024	7:30p	Toronto Raptors	102	Brooklyn Nets	106	Box Score		17732	2:20	Barclays Center	\
Wed Apr 10 2024	7:30p	Dallas Mavericks	111	Miami Heat	92	Box Score		19660	2:10	Kaseya Center	\
Wed Apr 10 2024	8:00p	Orlando Magic	99	Milwaukee Bucks	117	Box Score		17563	2:12	Fiserv Forum	\
Wed Apr 10 2024	8:00p	San Antonio Spurs	89	Oklahoma City Thunder	127	Box Score		17229	1:57	Paycom Center	\
Wed Apr 10 2024	10:00p	Minnesota Timberwolves	107	Denver Nuggets	116	Box Score		19845	2:21	Ball Arena	\
Wed Apr 10 2024	10:30p	Phoenix Suns	124	Los Angeles Clippers	108	Box Score		19370	2:02	Crypto.com Arena	\
Thu Apr 11 2024	7:00p	Chicago Bulls	127	Detroit Pistons	105	Box Score		20013	2:03	Little Caesars Arena	\
Thu Apr 11 2024	7:30p	New York Knicks	118	Boston Celtics	109	Box Score		19156	2:04	TD Garden	\
Thu Apr 11 2024	9:00p	Houston Rockets	121	Utah Jazz	124	Box Score		18206	2:18	Delta Center	\
Thu Apr 11 2024	10:00p	Golden State Warriors	100	Portland Trail Blazers	92	Box Score		19335	2:04	Moda Center	\
Thu Apr 11 2024	10:00p	New Orleans Pelicans	135	Sacramento Kings	123	Box Score		17832	2:17	Golden 1 Center	\
Fri Apr 12 2024	7:00p	Orlando Magic	113	Philadelphia 76ers	125	Box Score		20149	2:21	Wells Fargo Center	\
Fri Apr 12 2024	7:00p	Chicago Bulls	129	Washington Wizards	127	Box Score		20333	2:20	Capital One Arena	\
Fri Apr 12 2024	7:30p	Charlotte Hornets	98	Boston Celtics	131	Box Score		19156	1:56	TD Garden	\
Fri Apr 12 2024	7:30p	Indiana Pacers	120	Cleveland Cavaliers	129	Box Score		19432	2:11	Rocket Mortgage Fieldhouse	\
Fri Apr 12 2024	7:30p	Brooklyn Nets	107	New York Knicks	111	Box Score		19812	2:15	Madison Square Garden (IV)	\
Fri Apr 12 2024	8:00p	Los Angeles Lakers	123	Memphis Grizzlies	120	Box Score		17794	2:20	FedEx Forum	\
Fri Apr 12 2024	8:00p	Toronto Raptors	103	Miami Heat	125	Box Score		19600	2:07	Kaseya Center	\
Fri Apr 12 2024	8:00p	Atlanta Hawks	106	Minnesota Timberwolves	109	Box Score		18024	2:22	Target Center	\
Fri Apr 12 2024	8:00p	Milwaukee Bucks	107	Oklahoma City Thunder	125	Box Score		18203	206:00	Paycom Center	\
Fri Apr 12 2024	8:00p	Denver Nuggets	120	San Antonio Spurs	121	Box Score		18665	2:07	Frost Bank Center	\
Fri Apr 12 2024	8:30p	Detroit Pistons	107	Dallas Mavericks	89	Box Score		20274	1:55	American Airlines Center	\
Fri Apr 12 2024	10:00p	New Orleans Pelicans	114	Golden State Warriors	109	Box Score		18064	2:13	Chase Center	\
Fri Apr 12 2024	10:00p	Houston Rockets	116	Portland Trail Blazers	107	Box Score		18630	2:07	Moda Center	\
Fri Apr 12 2024	10:30p	Utah Jazz	110	Los Angeles Clippers	109	Box Score		19370	2:07	Crypto.com Arena	\
Fri Apr 12 2024	10:30p	Phoenix Suns	108	Sacramento Kings	107	Box Score		17832	2:16	Golden 1 Center	\
Sun Apr 14 2024	1:00p	Washington Wizards	122	Boston Celtics	132	Box Score		19156	2:01	TD Garden	\
Sun Apr 14 2024	1:00p	Charlotte Hornets	120	Cleveland Cavaliers	110	Box Score		19432	1:48	Rocket Mortgage Fieldhouse	\
Sun Apr 14 2024	1:00p	Atlanta Hawks	115	Indiana Pacers	157	Box Score		17274	2:04	Gainbridge Fieldhouse	\
Sun Apr 14 2024	1:00p	Toronto Raptors	103	Miami Heat	118	Box Score		19600	2:06	Kaseya Center	\
Sun Apr 14 2024	1:00p	Chicago Bulls	119	New York Knicks	120	Box Score	OT	19812	2:35	Madison Square Garden (IV)	\
Sun Apr 14 2024	1:00p	Milwaukee Bucks	88	Orlando Magic	113	Box Score		18846	2:08	Kia Center	\
Sun Apr 14 2024	1:00p	Brooklyn Nets	86	Philadelphia 76ers	107	Box Score		20246	2:01	Wells Fargo Center	\
Sun Apr 14 2024	3:30p	Utah Jazz	116	Golden State Warriors	123	Box Score		18064	2:04	Chase Center	\
Sun Apr 14 2024	3:30p	Houston Rockets	116	Los Angeles Clippers	105	Box Score		19370	1:55	Crypto.com Arena	\
Sun Apr 14 2024	3:30p	Denver Nuggets	126	Memphis Grizzlies	111	Box Score		17544	2:09	FedEx Forum	\
Sun Apr 14 2024	3:30p	Phoenix Suns	125	Minnesota Timberwolves	106	Box Score		18024	2:11	Target Center	\
Sun Apr 14 2024	3:30p	Los Angeles Lakers	124	New Orleans Pelicans	108	Box Score		18633	2:16	Smoothie King Center	\
Sun Apr 14 2024	3:30p	Dallas Mavericks	86	Oklahoma City Thunder	135	Box Score		18203	1:56	Paycom Center	\
Sun Apr 14 2024	3:30p	Portland Trail Blazers	82	Sacramento Kings	121	Box Score		18037	2:06	Golden 1 Center	\
Sun Apr 14 2024	3:30p	Detroit Pistons	95	San Antonio Spurs	123	Box Score		18516	1:54	Frost Bank Center	\
}
