# Supplementary material for: Bayesian Rank-Clustering
Source: Psychometrika. 2025 Jun 16;90(3):904–31. doi: 10.1017/psy.2025.10014 (PMC12483714; doi:10.1017/psy.2025.10014)
Supplement: Pearce and Erosheva supplementary material [file S0033312325100148sup001.zip › 3.1 PSSF Prior/main.R]

library(ggplot2)
library(cowplot)
library(ggExtra)

J <- 2
partitions <- matrix(c(1,1,1,2),byrow=T,ncol=2)
get_plot1 <- function(dist,probs){
  pssf <- t(replicate(20000,{
    g <- partitions[sample(nrow(partitions),1,prob=probs),]
    K <- max(g)
    nu <- dist(K)
    omega <- nu[g]
    omega
  }))
  pssf <- as.data.frame(pssf)
  pssf$Equal <- apply(pssf,1,function(x){x[1]==x[2]})
  pssf$Component <- ifelse(pssf$Equal,"Spike","Slab")
  
  p1<-ggplot(pssf,aes(V1,V2,color=Component))+
    theme_bw(base_size=15)+
    geom_point(alpha=.1,size=.75)+
    scale_color_manual(values=c("navy","orange"))+
    scale_x_continuous(breaks=c(-3,0,3),limits = c(-3,3))+
    scale_y_continuous(breaks=c(-3,0,3),limits = c(-3,3))+
    labs(x=expression(omega[1]),y=expression(omega[2]),
         color=element_blank())+
    guides(color = guide_legend(override.aes = list(size=5,alpha=1)))+
    theme(panel.grid=element_blank(),
          legend.position="bottom")
  legend <- get_plot_component(p1, 'guide-box-bottom', return_all = TRUE)
  
  p1 <- ggMarginal(p1+theme(legend.position = "none"), type = "density")
  return(list(p1=p1,legend=legend))
}
get_plot2 <- function(dist,probs){
  pssf <- t(replicate(20000,{
    g <- partitions[sample(nrow(partitions),1,prob=probs),]
    K <- max(g)
    nu <- dist(K)
    omega <- nu[g]
    omega
  }))
  pssf <- as.data.frame(pssf)
  pssf$Equal <- apply(pssf,1,function(x){x[1]==x[2]})
  pssf$Component <- ifelse(pssf$Equal,"Spike","Slab")
  
  p1 <- ggplot(pssf,aes(V1,V2,color=Component))+
    theme_bw(base_size=15)+
    geom_point(alpha=.1,size=.75)+
    scale_color_manual(values=c("navy","orange"))+
    scale_x_continuous(breaks=c(0,3,6),limits = c(0,6))+
    scale_y_continuous(breaks=c(0,3,6),limits = c(0,6))+
    labs(x=expression(omega[1]),y=expression(omega[2]))+
    theme(panel.grid=element_blank(),legend.position="bottom")
  legend <- get_plot_component(p1, 'guide-box-bottom', return_all = TRUE)
  
  p1 <- ggMarginal(p1+theme(legend.position = "none"), type = "density")
  return(list(p1=p1,legend=legend))
}

res1<-get_plot1(function(n){rnorm(n,mean=0,sd=1)},c(.1,.9))
res2<-get_plot1(function(n){rnorm(n,mean=0,sd=1)},c(.5,.5))
res3<-get_plot1(function(n){rnorm(n,mean=0,sd=1)},c(.9,.1))
res4<-get_plot2(function(n){rgamma(n,5,3)},c(.1,.9))
res5<-get_plot2(function(n){rgamma(n,5,3)},c(.5,.5))
res6<-get_plot2(function(n){rgamma(n,5,3)},c(.9,.1))

row1 <- plot_grid(res1$p1,res2$p1,res3$p1,nrow=1)
row2 <- plot_grid(res4$p1,res5$p1,res6$p1,nrow=1)

p1 <-ggplot()+theme_void()+
  annotate("text",x=25,y=50,size=4,label="Prior Rank-Cluster Probability")
p1a<-ggplot()+theme_void()+
  annotate("text",x=25,y=50,size=3,label="    0.1")
p1b <- ggplot()+theme_void()+
  annotate("text",x=25,y=50,size=3,label="    0.5")
p1c <- ggplot()+theme_void()+
  annotate("text",x=25,y=50,size=3,label="    0.9")
p2a<-ggplot()+theme_void()+
  annotate("text",x=1,y=50,size=4,label="     Normal(0,1)",angle=90)
p2b<-ggplot()+theme_void()+
  annotate("text",x=1,y=50,size=4,label="     Gamma(5,3)",angle=90)


g1 <- plot_grid(NULL,p2a,p2b,NULL,nrow=4,rel_heights = c(.14,.40,.40,.08))
g2 <- plot_grid(p1,plot_grid(p1a,p1b,p1c,ncol=3),row1,row2,res1$legend,
                nrow=5,rel_heights = c(.08,.06,.4,.4,.08))
g <- plot_grid(g1,g2,ncol=2,rel_widths = c(.06,.94))
save_plot("Figures/pssf_prior.png",g,base_width=9,base_height=6)


get_plot3 <- function(dist,probs){
  pssf <- t(replicate(800000,{
    g <- partitions[sample(nrow(partitions),1,prob=probs),]
    K <- max(g)
    nu <- dist(K)
    omega <- nu[g]
    omega
  }))
  pssf <- as.data.frame(pssf)
  pssf$Equal <- apply(pssf,1,function(x){x[1]==x[2]})
  pssf$Component <- ifelse(pssf$Equal,"Spike","Slab")
  
  p1<-ggplot(pssf[pssf$Equal==FALSE,],aes(x=V2-V1))+
    theme_bw(base_size=15)+
    geom_density(color="navy",size=2)+
    scale_x_continuous(breaks=c(-2,0,2),limits = c(-3,3))+
    scale_y_continuous(breaks=c(0,.5,1)/(1-probs[2]),labels=c(0,.5,1),limits=c(0,1)/(1-probs[2]))+
    labs(x=expression(omega[2]-omega[1]),y="Density",
         color=element_blank())+
    guides(color = guide_legend(override.aes = list(size=5,alpha=1)))+
    theme(panel.grid.major.x =element_blank(),panel.grid.minor.x = element_blank(),
          legend.position="bottom",
          axis.title.y = element_text(size=12)) + 
    geom_linerange(x=0,ymin=0,ymax=probs[2]/(1-probs[2]),color="orange",size=2)
  p1
  return(p1)
}
res7<-get_plot3(function(n){rnorm(n,mean=0,sd=1)},c(.1,.9))
res8<-get_plot3(function(n){rnorm(n,mean=0,sd=1)},c(.5,.5))
res9<-get_plot3(function(n){rnorm(n,mean=0,sd=1)},c(.9,.1))
res10<-get_plot3(function(n){rgamma(n,5,3)},c(.1,.9))
res11<-get_plot3(function(n){rgamma(n,5,3)},c(.5,.5))
res12<-get_plot3(function(n){rgamma(n,5,3)},c(.9,.1))
row1 <- plot_grid(res9+labs(x=element_blank()),
                  res8+labs(x=element_blank(),y=element_blank()),
                  res7+labs(x=element_blank(),y=element_blank()),nrow=1)
row2 <- plot_grid(res12,res11+labs(y=element_blank()),res10+labs(y=element_blank()),nrow=1)
g1 <- plot_grid(NULL,p2a,p2b,NULL,nrow=4,rel_heights = c(.12,.40,.40,.1))
g2 <- plot_grid(p1,plot_grid(NULL,p1a,p1b,p1c,ncol=4,rel_widths = c(.04,.32,.32,.32)),row1,row2,res1$legend,
                nrow=5,rel_heights = c(.08,.06,.4,.4,.08))
g <- plot_grid(g1,g2,ncol=2,rel_widths = c(.06,.94))
save_plot("Figures/pdiff.png",g,base_width=9,base_height=6)
