# Supplementary material for: Bayesian Rank-Clustering
Source: Psychometrika. 2025 Jun 16;90(3):904–31. doi: 10.1017/psy.2025.10014 (PMC12483714; doi:10.1017/psy.2025.10014)
Supplement: Pearce and Erosheva supplementary material [file S0033312325100148sup001.zip › 4.2 Numerical Simulation/main.R]

library(rankclust)
library(tidyverse)
library(cowplot)

### Code to Run Simulation (faster if parallelized)
for(iter in 1:240){
  J <- 8
  a_gamma <- 5
  b_gamma <- 3
  T1 <- 5000
  T2 <- 2
  burn_prop <- 0.5
  chains <- 1
  
  scenarios <- expand.grid(K = c(1,2,4,8), lambda = c(0.1,2,4,8), I = c(50,200,800), 
                           R = c(2,4,8), S = c(2, 4, 8))
  scenarios <- scenarios[!(scenarios$S < 8 & scenarios$R < scenarios$S) & scenarios$R<=scenarios$S,]
  
  results <- matrix(NA,nrow=0,ncol=9)
  for(seed in 1:20){
    
    K <- scenarios[iter,"K"]
    lambda <- scenarios[iter,"lambda"]
    I <- scenarios[iter,"I"]
    R <- scenarios[iter,"R"]
    S <- scenarios[iter,"S"]
    set.seed(seed)
    print(unlist(c(scenarios[iter,],seed)))
    
    if(K==1){omega <- rep(4^0,J)}
    if(K==2){omega <- rep(4^(0:1),each=J/2)}
    if(K==4){omega <- rep(4^(0:3),each=J/4)}
    if(K==8){omega <- 4^(0:7)}
    
    Pi <- matrix(NA,nrow=I,ncol=R)
    for(i in 1:I){
      S_i <- sort(sample(1:J,S,replace=F))
      omega_i <- omega
      omega_i[setdiff(1:J,S_i)] <- 0
      Pi[i,] <- sample(1:J,R,replace=FALSE,prob=omega_i)
    }
    if(S<J){groupwise=TRUE}else{groupwise=FALSE}
    res <- mcmc_RCBTL(Pi=Pi,J=J,a_gamma=a_gamma,b_gamma=b_gamma,lambda=lambda,
                      nu0=NULL,num_iters=T1,nu_reps=T2,groupwise=groupwise,
                      chains=1,burn_prop=burn_prop,thin=1,normalize_omega=TRUE)
    
    MAE_omega <- mean(abs(apply(res[,grep("omega",names(res))],2,mean) - omega/sum(omega)))
    ties <- c(); seps <- c()
    post_g <- res[,paste0("G",1:J)]
    for(m in 1:(J-1)){for(n in (m+1):J){
      if(omega[m]==omega[n]){ties <- c(ties,post_g[,m]==post_g[,n])
      }else{seps <- c(seps,post_g[,m]==post_g[,n])}
    }}
    if(K == 1){tie_prob <- mean(ties); sep_prob <- NA
    }else if(K == J){tie_prob <- NA; sep_prob <- mean(seps)
    }else{tie_prob <- mean(ties); sep_prob <- mean(seps)}
    results <- rbind(results,c(K,lambda,I,R,S,seed,c(MAE_omega,tie_prob,sep_prob)))
  }
  results <- as.data.frame(results)
  names(results) <- c("K","lambda","I","R","S","seed","MAE_omega","tie_prob","sep_prob")
  save(results,file=paste0("4.2 Numerical Simulation/Simulation Results/sim_",iter,".RData"))
}

### Figure Creation
load("4.2 Numerical Simulation/Simulation Results/sim_1.RData")
results_all <- results
for(iter in 2:240){
  tryCatch({load(paste0("4.2 Numerical Simulation/Simulation Results/sim_",iter,".RData"))
  results_all <- rbind(results_all,results)},error=function(e){print(iter)})
}
results <- results_all; rm(results_all)


results$RS <- factor(paste0(results$R,"_",results$S),levels=c("2_2","4_4","2_8","4_8","8_8"),
                     labels=c("R=2\nS=2", "R=4\nS=4", "R=2,\nS=8","R=4,\nS=8","R=8\nS=8"))
results$lambda <- factor(results$lambda,levels=c(.1,2,4,8),
                                  labels=c(expression(lambda~"= 0.1"),expression(lambda~"= 2"),
                                           expression(lambda~"= 4"),expression(lambda~"= 8")))
results$K <- factor(results$K,levels=c(1,2,4,8),
                             labels=c(expression(K~"= 1"),expression(K~"= 2"),
                                      expression(K~"= 4"),expression(K~"= 8")))
g1<-ggplot(results,aes(x=RS,y=MAE_omega,color=factor(I)))+
  theme_bw()+
  theme(legend.position="bottom",panel.grid.minor = element_blank(),
        panel.grid.major.x = element_blank())+
  geom_boxplot(outlier.alpha=0.2)+
  scale_color_manual(values=c("#A1D99B","#41AB5D","#00441B"))+
  labs(color="Number of Judges, I",x=element_blank(),y="Posterior Mean Absolute Error")+
  facet_grid(lambda~K,labeller = label_parsed)
g2<-ggplot(results[results$K != "K ~ \"= 1\"",],aes(x=RS,y=sep_prob,color=factor(I)))+
  theme_bw()+
  theme(legend.position="bottom",panel.grid.minor = element_blank(),
        panel.grid.major.x = element_blank())+
  geom_boxplot(outlier.alpha=0.2)+scale_y_continuous(limits=c(0,1))+
  scale_color_manual(values=c("#A1D99B","#41AB5D","#00441B"))+
  labs(color="Number of Judges, I",x=element_blank(),y="Posterior Clustering Probability\n(Independent Objects)")+
  facet_grid(lambda~K,labeller = label_parsed)
g3<-ggplot(results[results$K != "K ~ \"= 8\"",],aes(x=RS,y=tie_prob,color=factor(I)))+
  theme_bw()+
  theme(legend.position="bottom",panel.grid.minor = element_blank(),
        panel.grid.major.x = element_blank())+
  geom_boxplot(outlier.alpha=0.2)+scale_y_continuous(limits=c(0,1))+
  scale_color_manual(values=c("#A1D99B","#41AB5D","#00441B"))+
  labs(color="Number of Judges, I",x=element_blank(),y="Posterior Clustering Probability\n(Rank-Clustered Objects)")+
  facet_grid(lambda~K,labeller = label_parsed)
legend = cowplot::get_plot_component(g2, 'guide-box-bottom', return_all = TRUE)

save_plot("Figures/sim_MAE.pdf",g1,base_width=8,base_height=4)
save_plot("Figures/sim_RCProb.pdf",
          plot_grid(plot_grid(g3+theme(legend.position = "none"),g2+theme(legend.position = "none")), legend,
                    nrow=2, rel_heights = c(.9,.1)),
          base_width=12,base_height=4.5)
