# Supplementary material for: Bayesian Rank-Clustering
Source: Psychometrika. 2025 Jun 16;90(3):904–31. doi: 10.1017/psy.2025.10014 (PMC12483714; doi:10.1017/psy.2025.10014)
Supplement: Pearce and Erosheva supplementary material [file S0033312325100148sup001.zip › 5.1 Sushi/sushi3-2016/README-stat-ja.txt]

□■□■□■□■□■□■□■□■□■□■
■□■                            □■□
□■□  順位法による解答の統計量  ■□■
■□■                            □■□
□■□■□■□■□■□■□■□■□■□■

◆ 寿司の表示順序との順位相関
sushi3a.5000.10.order       0.00443
sushi3b.5000.10.order       0.010162
※ ほとんど無相関で，寿司の表示順序の影響はうけていない

◆ sushi3b.5000.10.order で評価された寿司で，sushi3a.order にも含まれる数
                        平均値      標準偏差
sushi3b.5000.10.order   2.577800    1.222108

◆ 順序の対の間で共有される対象対の数
順序長          ※1             ※2             ※3
10              0.114373        0.421922        1.792866

※1 被験者対で共有される対象数が0の被験者対の数 / 総被験者対の数
※2 被験者対で共有される対象数が1以下の被験者対の数 / 総被験者対の数
※3 被験者対で共有される対象数 / 総被験者対の数

◆ 順位法とSD法で評価に矛盾が生じる割合
1) 同じ被験者の評価で矛盾があったアイテム対の割合
0.0541244444444444

2) 評価に全く矛盾がない被験者の割合  
0.3172

3) 評価に全く矛盾がない被験者の解答を除いた場合についての 1)の割合
0.0792683720627482

□■□■□■□■□■□■□■□■□■□■
■□■                            □■□
□■□  採点法による解答の統計量  ■□■
■□■                            □■□
□■□■□■□■□■□■□■□■□■□■

◆ 5段階評価の評価値の平均値

・全被験者の全評価値をまとめて平均をとった
平均 3.725840   標準偏差 1.269975

・各被験者で平均をとったあと，全被験者の平均をとった
平均 3.725840   標準偏差 0.616425

◆ 5段階評価値で選ばれた評価値のヒストグラム
評価値         0       1       2       3       4
            嫌い            中間            好き
度数        3998    4585   11311   11339   18767
割合      7.996%  9.170% 22.622% 22.678% 37.534%

エントロピー      2.108648 bit
        log2(5) = 2.321928 bit

□■□■□■□■□■□■□■□■□■□■□■□
■□■                                  ■□■
□■□  sushi3.udata で各属性値の度数   □■□
■□■                                  ■□■
□■□■□■□■□■□■□■□■□■□■□■□

### 性別 ###
男性 2373       女性 2627

### 年齢 ###
19以下 315      20代   1396     30代   1930     40代   970
50代   308      60以上 81

### 回答時間 ###
1分未満         2分未満         3分未満  160    4分未満  1339
5分未満  1549   6分未満  913    7分未満  482    8分未満  232
9分未満  145    10分未満 66     11分未満 48     12分未満 29
13分未満 15     14分未満 16     15分未満 6      15分以上 

### 子供のときの県 ###
北海道    258   青森県    39    岩手県    39    秋田県    39
宮城県    79    山形県    34    福島県    50    新潟県    80
茨城県    89    栃木県    55    群馬県    62    埼玉県    277
千葉県    226   東京都    746   神奈川県  380   山梨県    27
静岡県    133   長野県    78    愛知県    313   岐阜県    74
富山県    48    石川県    44    福井県    24    滋賀県    41
三重県    64    京都府    117   大阪府    468   奈良県    47
和歌山県  32    兵庫県    278   岡山県    80    広島県    91
鳥取県    21    島根県    17    山口県    65    愛媛県    58
香川県    37    徳島県    20    高知県    20    福岡県    134
長崎県    42    佐賀県    17    熊本県    35    鹿児島県  43
宮崎県    27    大分県    36    沖縄県    16    海外      0

### 子供のときの地域 ###
北海道     258  東北       280  北陸       196  関東+静岡  1968
長野+山梨  105  中京       451  近畿       983  中国       274
四国       135  九州       334  沖縄       16   海外       0

### 子供のときの東西 ###
東日本 3258     西日本 1742

### 今の県 ###
北海道    224   青森県    25    岩手県    22    秋田県    22
宮城県    67    山形県    19    福島県    31    新潟県    48
茨城県    71    栃木県    50    群馬県    48    埼玉県    358
千葉県    310   東京都    896   神奈川県  547   山梨県    27
静岡県    117   長野県    60    愛知県    300   岐阜県    63
富山県    37    石川県    38    福井県    19    滋賀県    44
三重県    49    京都府    124   大阪府    474   奈良県    57
和歌山県  24    兵庫県    255   岡山県    66    広島県    88
鳥取県    9     島根県    14    山口県    36    愛媛県    37
香川県    23    徳島県    15    高知県    13    福岡県    129
長崎県    21    佐賀県    15    熊本県    21    鹿児島県  26
宮崎県    20    大分県    22    沖縄県    19    海外      0

### 今の地域 ###
北海道     224  東北       186  北陸       142  関東+静岡  2397
長野+山梨  87   中京       412  近畿       978  中国       213
四国       88   九州       254  沖縄       19   海外       0

### 今の東西 ###
東日本 3448     西日本 1552

### 同じ県に在住 ###
同じ県 3208     違う県 1792
