# Supplementary material for: Bayesian Rank-Clustering
Source: Psychometrika. 2025 Jun 16;90(3):904–31. doi: 10.1017/psy.2025.10014 (PMC12483714; doi:10.1017/psy.2025.10014)
Supplement: Pearce and Erosheva supplementary material [file S0033312325100148sup001.zip › 5.1 Sushi/sushi3-2016/sushi3.idata]

0	ebi	1	0	6	2.72897800776197	2.13842173350582	1.83841991341991	0.84
1	anago	1	0	3	0.926384364820847	1.99022801302932	1.99245867768595	0.88
2	maguro	1	0	1	1.76955903271693	2.34850640113798	1.87472451790634	0.88
3	ika	1	0	5	2.68840082361016	2.04323953328758	1.51515151515152	0.92
4	uni	1	0	8	0.81304347826087	1.64347826086957	3.28728191000918	0.88
5	tako	1	0	5	3.08845888044229	1.71734623358673	1.38433014354067	0.76
6	ikura	1	0	7	1.26487252124646	1.97946175637394	2.69536271808999	0.88
7	tamago	1	1	9	2.36807095343681	1.86622320768662	1.03246753246753	0.84
8	toro	1	0	1	0.551854655563967	2.05753217259652	4.48545454545455	0.8
9	amaebi	1	0	6	1.91398713826367	2.06832797427653	1.92497341839447	0.76
10	hotategai	1	0	4	2.34541249036237	1.78565921356978	1.77219564061669	0.76
11	tai	1	0	2	2.99093157460841	1.70074196207749	2.26124401913876	0.76
12	akagai	1	0	4	2.51675041876047	1.32747068676717	3.33244949494949	0.72
13	hamachi	1	0	0	1.25849731663685	1.87477638640429	1.67305871212121	0.64
14	awabi	1	0	4	2.52697841726619	1.08902877697842	3.64640151515151	0.64
15	samon	1	0	1	1.2711234911792	2.04549675023213	1.51177398989899	0.64
16	kazunoko	1	0	7	2.68181818181818	1.17094861660079	2.37676767676768	0.6
17	shako	1	0	6	2.57185039370079	0.993110236220472	1.85656565656566	0.6
18	saba	1	0	0	1.91632231404959	1.3853305785124	1.48290043290043	0.56
19	chu_toro	1	0	1	0.795193312434692	2.03448275862069	3.16756854256854	0.56
20	hirame	1	0	2	2.99361022364217	1.61661341853035	3.06915584415584	0.56
21	aji	1	0	0	2.32380952380952	1.6021164021164	2.08131313131313	0.56
22	kani	1	0	6	2.82373271889401	1.47465437788018	2.03787878787879	0.52
23	kohada	1	0	0	2.7024504084014	1.14819136522754	1.05244755244755	0.52
24	torigai	1	0	4	2.53507728894174	1.11058263971463	2.125	0.48
25	unagi	1	0	3	0.544273907910272	1.42621015348288	2.23724747474747	0.48
26	tekka_maki	0	0	1	2.24713375796178	1.87898089171975	1.57983682983683	0.44
27	kanpachi	1	0	0	1.58322580645161	1.57290322580645	2.46143250688705	0.44
28	mirugai	1	0	4	2.39055793991416	1	2.47916666666667	0.4
29	kappa_maki	0	1	11	3.73054755043228	1.45677233429395	1.02	0.4
30	geso	1	0	5	2.33189655172414	1.15086206896552	1.01818181818182	0.4
31	katsuo	1	0	1	1.90791599353796	1.48465266558966	1.46481481481481	0.36
32	iwashi	1	0	0	2.11328125	1.345703125	1.34090909090909	0.32
33	hokkigai	1	0	4	2.56966490299824	1.08465608465608	2.29356060606061	0.32
34	shimaaji	1	0	0	2.22857142857143	1.24464285714286	2.68831168831169	0.28
35	kanimiso	1	0	8	0.910091743119266	1.02385321100917	1.83333333333333	0.32
36	engawa	1	0	2	2.202	1.406	2.00865800865801	0.28
37	negi_toro	1	0	1	1.25563909774436	2.07518796992481	2.47294372294372	0.28
38	nattou_maki	0	1	11	1.65225933202358	1.3811394891945	1	0.28
39	sayori	1	0	0	2.80132450331126	1.02207505518764	1.81944444444444	0.24
40	takuwan_maki	0	1	11	3.33025404157044	1.01154734411085	1.03333333333333	0.24
41	botanebi	1	0	6	1.98717948717949	1.56623931623932	3.04747474747475	0.24
42	tobiko	1	0	7	2.24697336561743	0.871670702179177	1.40037878787879	0.24
43	inari	1	1	11	1.58383233532934	1.62574850299401	1	0.2
44	mentaiko	1	0	7	1.8125	1.02380952380952	1.49636363636364	0.2
45	sarada	1	1	11	2.47706422018349	1.46177370030581	1.2	0.2
46	suzuki	1	0	2	2.6536312849162	1.12011173184358	3.13333333333333	0.2
47	tarabagani	1	0	6	2.68032786885246	1.29508196721311	3.41515151515152	0.2
48	ume_shiso_maki	0	1	11	3.37752161383285	1.12968299711816	1.04	0.2
49	komochi_konbu	1	0	7	2.24425287356322	0.78735632183908	2.16666666666667	0.2
50	tarako	1	0	7	1.87887323943662	0.946478873239437	1.16	0.2
51	sazae	1	0	4	2.41038961038961	0.896103896103896	1.44666666666667	0.2
52	aoyagi	1	0	4	2.49825783972125	0.9198606271777	1.7	0.16
53	toro_samon	1	0	1	0.691489361702128	1.75177304964539	2.62310606060606	0.16
54	sanma	1	0	0	1.80519480519481	1.23376623376623	1.51111111111111	0.12
55	hamo	1	0	2	2.5678391959799	0.834170854271357	1.5	0.12
56	nasu	1	1	11	3.18224299065421	0.668224299065421	1.16666666666667	0.12
57	shirauo	1	0	2	3.08256880733945	1.46788990825688	1.33333333333333	0.12
58	nattou	1	1	11	1.53424657534247	1.337899543379	1.29166666666667	0.12
59	ankimo	1	0	8	0.745762711864407	0.61864406779661	1.75	0.12
60	kanpyo_maki	0	1	11	2.82191780821918	1.21461187214612	1	0.12
61	negi_toro_maki	0	0	1	1.26068376068376	2	2.36207184628237	0.12
62	gyusashi	1	1	10	1.14553990610329	0.873239436619718	2.03636363636364	0.12
63	hamaguri	1	0	4	2.29302325581395	0.925581395348837	2	0.12
64	basashi	1	1	10	1.47863247863248	0.747863247863248	2.38888888888889	0.12
65	fugu	1	0	2	3.12903225806452	0.748387096774194	2.33333333333333	0.08
66	tsubugai	1	0	4	2.40140845070423	1.16197183098592	1.85	0.08
67	ana_kyu_maki	0	0	3	2.22463768115942	0.956521739130435	1.58333333333333	0.08
68	hiragai	1	0	4	2.4962962962963	0.948148148148148	2.5	0.08
69	okura	1	1	11	2.3741935483871	0.625806451612903	1	0.08
70	ume_maki	0	1	11	3.29787234042553	1.22695035460993	1	0.08
71	sarada_maki	0	1	11	2.09146341463415	1.49390243902439	1	0.08
72	mentaiko_maki	0	0	7	1.8698224852071	1.01775147928994	1.25	0.08
73	buri	1	0	0	0.962406015037594	1.62406015037594	1.625	0.08
74	shiso_maki	0	1	11	3.4969696969697	1.04848484848485	1	0.08
75	ika_nattou	1	0	5	1.58108108108108	1.08108108108108	1.09090909090909	0.08
76	zuke	1	0	1	1.48611111111111	1.375	2.125	0.08
77	himo	1	0	4	2.25954198473282	0.793893129770992	1	0.08
78	kaiware	1	1	11	3.41333333333333	0.793333333333333	1.15	0.08
79	kurumaebi	1	0	6	2.42483660130719	1.68627450980392	3.2	0.08
80	mekabu	1	1	11	3.05128205128205	0.807692307692308	1	0.04
81	kue	1	0	2	1.97014925373134	0.432835820895522	3	0.04
82	sawara	1	0	2	2.375	0.897727272727273	2.66666666666667	0.04
83	sasami	1	1	10	2.8	0.66	1	0.04
84	kujira	1	1	10	1.25757575757576	0.545454545454545	2	0.04
85	kamo	1	1	10	1.2875	0.5625	1.5	0.04
86	himo_kyu_maki	0	0	4	2.71153846153846	0.5	1.5	0.04
87	tobiuo	1	0	0	2.49350649350649	0.688311688311688	1.5	0.04
88	ishigakidai	1	0	2	2.65882352941176	1.10588235294118	2	0.04
89	mamakari	1	0	0	2.3452380952381	0.523809523809524	2	0.04
90	hoya	1	0	8	2.24324324324324	0.675675675675676	1	0.04
91	battera	1	0	0	1.675	1.1875	1	0.04
92	kyabia	1	0	7	1.32894736842105	0.407894736842105	1	0.04
93	karasumi	1	0	7	1.70666666666667	0.466666666666667	1.72727272727273	0.04
94	uni_kurage	1	0	8	1.44444444444444	0.569444444444444	1	0.04
95	karei	1	0	2	2.6	1.09473684210526	1	0.04
96	hiramasa	1	0	0	1.97058823529412	1	1	0.04
97	namako	1	0	8	1.93670886075949	0.443037974683544	1.5	0.04
98	shishamo	1	0	0	2.16	0.613333333333333	1	0.04
99	kaki	1	0	4	1.77922077922078	0.727272727272727	1.25	0.04
