# Supplementary material for: Bayesian Rank-Clustering
Source: Psychometrika. 2025 Jun 16;90(3):904–31. doi: 10.1017/psy.2025.10014 (PMC12483714; doi:10.1017/psy.2025.10014)
Supplement: Pearce and Erosheva supplementary material [file S0033312325100148sup001.zip › 5.1 Sushi/sushi3-2016/sushi3.udata]

6371	0	2	355	0	0	0	0	0	0	0
10007	1	1	214	26	6	1	26	6	1	0
1777	1	2	363	29	6	1	26	6	1	1
3613	0	4	395	40	9	1	26	6	1	1
8081	1	1	707	26	6	1	36	8	1	1
1462	1	2	276	12	3	0	13	3	0	1
5367	0	3	241	0	0	0	0	0	0	0
1084	1	2	196	0	0	0	13	3	0	1
6861	0	2	336	42	9	1	39	9	1	1
9458	1	0	308	18	5	0	18	5	0	0
9077	1	1	623	27	6	1	27	6	1	0
9614	1	1	416	13	3	0	13	3	0	0
8768	1	2	191	26	6	1	26	6	1	0
7155	0	3	195	16	3	0	16	3	0	0
1112	1	2	234	10	3	0	8	3	0	1
5281	0	2	192	18	5	0	13	3	0	1
9733	1	2	431	31	7	1	11	3	0	1
5695	0	2	222	40	9	1	12	3	0	1
5085	0	2	296	10	3	0	10	3	0	0
1834	1	2	380	32	7	1	14	3	0	1
1314	0	1	238	13	3	0	13	3	0	0
3725	0	3	378	15	4	0	15	4	0	0
1595	0	3	289	40	9	1	40	9	1	0
1513	0	3	273	30	7	1	30	7	1	0
5273	0	2	502	4	1	0	14	3	0	1
5175	0	3	329	39	9	1	39	9	1	0
6277	0	2	296	0	0	0	14	3	0	1
8864	1	2	212	13	3	0	13	3	0	0
9434	1	2	513	25	6	1	25	6	1	0
7167	0	2	282	11	3	0	12	3	0	1
8270	1	1	219	13	3	0	13	3	0	0
10085	1	2	446	13	3	0	13	3	0	0
5211	0	1	260	11	3	0	11	3	0	0
5111	0	5	446	40	9	1	40	9	1	0
7021	0	4	390	35	8	1	35	8	1	0
6665	0	3	421	30	7	1	30	7	1	0
4145	0	1	300	26	6	1	25	6	1	1
1140	1	2	418	29	6	1	29	6	1	0
8665	1	3	310	14	3	0	43	9	1	1
8053	1	3	259	24	5	0	24	5	0	0
9944	1	2	310	0	0	0	0	0	0	0
1131	0	1	246	23	6	1	23	6	1	0
5189	0	2	305	7	2	0	7	2	0	0
6823	0	3	249	30	7	1	30	7	1	0
1398	1	3	391	4	1	0	4	1	0	0
5019	0	0	264	13	3	0	13	3	0	0
6031	0	3	268	26	6	1	26	6	1	0
8688	1	2	251	34	7	1	31	7	1	1
1072	0	1	286	13	3	0	13	3	0	0
9824	1	0	285	17	4	0	17	4	0	0
1610	1	1	326	24	5	0	24	5	0	0
9065	1	1	319	13	3	0	13	3	0	0
6863	0	2	227	31	7	1	31	7	1	0
9924	1	2	291	32	7	1	25	6	1	1
5213	0	1	209	35	8	1	39	9	1	1
3523	0	3	288	36	8	1	24	5	0	1
3173	0	3	248	18	5	0	18	5	0	0
8975	1	2	331	13	3	0	14	3	0	1
4769	0	2	287	31	7	1	14	3	0	1
5483	0	1	252	26	6	1	26	6	1	0
4881	0	1	206	42	9	1	42	9	1	0
8615	1	1	294	19	5	0	13	3	0	1
8470	1	1	272	13	3	0	31	7	1	1
1585	1	3	214	43	9	1	45	9	1	1
10053	1	1	362	11	3	0	13	3	0	1
3413	0	2	413	39	9	1	13	3	0	1
3311	0	2	356	46	10	1	46	10	1	0
9320	1	4	412	18	5	0	26	6	1	1
4989	0	3	281	13	3	0	13	3	0	0
4361	0	2	239	29	6	1	18	5	0	1
5743	0	2	258	13	3	0	10	3	0	1
8242	1	2	223	0	0	0	18	5	0	1
1123	1	3	383	26	6	1	29	6	1	1
4603	0	2	303	29	6	1	29	6	1	0
8979	1	2	191	11	3	0	11	3	0	0
9997	1	1	355	4	1	0	12	3	0	1
1708	1	2	496	14	3	0	14	3	0	0
1556	0	1	352	13	3	0	13	3	0	0
9779	1	0	245	26	6	1	26	6	1	0
6211	0	2	399	9	3	0	9	3	0	0
6535	0	4	290	25	6	1	18	5	0	1
1975	1	1	222	30	7	1	12	3	0	1
1344	1	0	328	29	6	1	29	6	1	0
9416	1	1	326	29	6	1	33	7	1	1
8449	1	2	320	1	1	0	1	1	0	0
5331	0	0	197	13	3	0	13	3	0	0
4101	0	2	295	11	3	0	9	3	0	1
9938	1	2	421	14	3	0	14	3	0	0
4225	0	4	316	13	3	0	13	3	0	0
8254	1	2	548	43	9	1	43	9	1	0
3477	0	3	399	16	3	0	16	3	0	0
5515	0	0	334	0	0	0	13	3	0	1
3219	0	3	285	35	8	1	35	8	1	0
1703	1	1	279	14	3	0	14	3	0	0
10114	1	2	509	13	3	0	29	6	1	1
1102	1	3	214	0	0	0	0	0	0	0
8759	1	2	231	13	3	0	13	3	0	0
9994	1	0	179	29	6	1	29	6	1	0
8505	1	2	292	13	3	0	13	3	0	0
3213	0	1	320	34	7	1	31	7	1	1
3073	0	2	270	13	3	0	13	3	0	0
6971	0	3	362	3	1	0	3	1	0	0
9286	1	2	196	17	4	0	17	4	0	0
3349	0	0	338	27	6	1	27	6	1	0
6135	0	2	293	8	3	0	29	6	1	1
8357	1	2	292	14	3	0	13	3	0	1
8103	1	1	248	14	3	0	14	3	0	0
9929	1	4	279	39	9	1	39	9	1	0
1931	1	0	364	18	5	0	18	5	0	0
5209	0	0	208	9	3	0	9	3	0	0
3903	0	2	686	4	1	0	4	1	0	0
9394	1	0	259	7	2	0	7	2	0	0
4365	0	4	341	40	9	1	39	9	1	1
7115	0	3	252	4	1	0	4	1	0	0
6245	0	3	353	21	2	0	9	3	0	1
5435	0	4	406	18	5	0	18	5	0	0
3443	0	0	332	14	3	0	14	3	0	0
3729	0	1	202	30	7	1	29	6	1	1
9507	1	2	327	30	7	1	30	7	1	0
6107	0	1	280	13	3	0	13	3	0	0
3647	0	2	264	30	7	1	30	7	1	0
9591	1	1	247	13	3	0	13	3	0	0
6079	0	2	207	7	2	0	7	2	0	0
4573	0	1	274	14	3	0	14	3	0	0
1805	1	1	215	17	4	0	15	4	0	1
10049	1	0	202	16	3	0	16	3	0	0
9866	1	2	230	20	2	0	31	7	1	1
8226	1	2	281	31	7	1	26	6	1	1
9681	1	1	261	23	6	1	23	6	1	0
1380	0	5	489	13	3	0	14	3	0	1
1789	0	1	215	43	9	1	43	9	1	0
3513	0	1	269	21	2	0	21	2	0	0
6849	0	2	187	11	3	0	11	3	0	0
1358	1	2	201	13	3	0	13	3	0	0
10004	1	1	561	46	10	1	46	10	1	0
6265	0	2	322	9	3	0	9	3	0	0
9584	1	1	230	25	6	1	25	6	1	0
8790	1	2	397	18	5	0	18	5	0	0
6387	0	3	209	19	5	0	19	5	0	0
1569	1	3	314	0	0	0	0	0	0	0
8750	1	2	222	29	6	1	29	6	1	0
9316	1	1	301	11	3	0	11	3	0	0
10104	1	2	207	25	6	1	26	6	1	1
3015	0	5	366	4	1	0	4	1	0	0
6157	0	1	252	26	6	1	26	6	1	0
6111	0	2	320	13	3	0	13	3	0	0
1773	0	1	266	26	6	1	26	6	1	0
5987	0	1	213	14	3	0	14	3	0	0
6261	0	3	321	12	3	0	12	3	0	0
1979	0	3	270	26	6	1	26	6	1	0
8439	1	2	258	34	7	1	31	7	1	1
9558	1	2	213	14	3	0	13	3	0	1
8735	1	2	206	10	3	0	6	1	0	1
6493	0	2	218	12	3	0	12	3	0	0
3973	0	2	392	5	1	0	18	5	0	1
10079	1	1	259	18	5	0	18	5	0	0
5097	0	4	305	13	3	0	13	3	0	0
4405	0	2	429	12	3	0	12	3	0	0
9049	1	3	211	18	5	0	18	5	0	0
6773	0	1	304	43	9	1	43	9	1	0
8943	1	3	241	39	9	1	26	6	1	1
3687	0	1	222	26	6	1	26	6	1	0
1645	1	2	241	13	3	0	13	3	0	0
8703	1	1	264	31	7	1	8	3	0	1
8479	1	4	523	18	5	0	14	3	0	1
5863	0	3	284	16	3	0	16	3	0	0
8085	1	3	290	20	2	0	20	2	0	0
3971	0	3	191	29	6	1	29	6	1	0
5671	0	0	336	11	3	0	11	3	0	0
9057	1	4	335	26	6	1	13	3	0	1
6463	0	1	234	11	3	0	11	3	0	0
1178	0	3	360	18	5	0	18	5	0	0
5109	0	2	245	25	6	1	25	6	1	0
1782	0	2	276	18	5	0	18	5	0	0
4549	0	4	425	13	3	0	13	3	0	0
7107	0	3	288	13	3	0	11	3	0	1
1143	0	2	315	6	1	0	6	1	0	0
5407	0	1	211	18	5	0	18	5	0	0
1730	1	1	379	39	9	1	39	9	1	0
9000	1	0	270	43	9	1	43	9	1	0
4353	0	4	182	39	9	1	13	3	0	1
5635	0	3	259	13	3	0	12	3	0	1
1696	1	1	316	16	3	0	13	3	0	1
4245	0	3	286	6	1	0	13	3	0	1
9605	1	2	216	23	6	1	23	6	1	0
3809	0	3	207	45	9	1	13	3	0	1
4159	0	4	406	42	9	1	26	6	1	1
1177	0	3	275	39	9	1	36	8	1	1
5431	0	1	219	29	6	1	29	6	1	0
5705	0	1	199	13	3	0	13	3	0	0
5965	0	3	322	16	3	0	16	3	0	0
4485	0	2	277	18	5	0	18	5	0	0
6515	0	4	348	16	3	0	14	3	0	1
1239	1	2	272	2	1	0	8	3	0	1
9076	1	2	194	29	6	1	29	6	1	0
9827	1	0	318	14	3	0	14	3	0	0
8705	1	2	221	26	6	1	0	0	0	1
9631	1	2	318	12	3	0	21	2	0	1
6333	0	3	302	25	6	1	46	10	1	1
10092	1	2	508	14	3	0	14	3	0	0
8177	1	1	207	13	3	0	11	3	0	1
10059	1	0	170	26	6	1	26	6	1	0
1910	1	1	280	26	6	1	27	6	1	1
4301	0	4	306	29	6	1	29	6	1	0
7007	0	1	260	18	5	0	10	3	0	1
9427	1	2	267	25	6	1	25	6	1	0
9329	1	2	316	27	6	1	26	6	1	1
3261	0	4	315	27	6	1	27	6	1	0
1815	1	2	208	11	3	0	11	3	0	0
4067	0	1	220	29	6	1	29	6	1	0
9984	1	1	238	26	6	1	26	6	1	0
1858	0	3	218	36	8	1	26	6	1	1
8823	1	4	345	13	3	0	13	3	0	0
5847	0	1	462	18	5	0	18	5	0	0
6949	0	4	298	0	0	0	12	3	0	1
9857	1	3	316	19	5	0	19	5	0	0
9644	1	2	246	15	4	0	0	0	0	1
1989	1	1	283	40	9	1	40	9	1	0
5379	0	2	323	26	6	1	26	6	1	0
1847	0	2	251	26	6	1	23	6	1	1
4391	0	3	385	13	3	0	20	2	0	1
1265	0	2	226	28	6	1	28	6	1	0
9393	1	1	190	0	0	0	13	3	0	1
9935	1	2	259	16	3	0	13	3	0	1
8216	1	2	233	13	3	0	14	3	0	1
8380	1	3	303	25	6	1	25	6	1	0
4297	0	2	167	25	6	1	25	6	1	0
6453	0	3	492	45	9	1	45	9	1	0
6727	0	2	323	26	6	1	26	6	1	0
8326	1	1	315	43	9	1	43	9	1	0
4457	0	4	309	13	3	0	13	3	0	0
9130	1	3	298	0	0	0	0	0	0	0
8229	1	2	238	26	6	1	26	6	1	0
10012	1	2	357	8	3	0	8	3	0	0
1624	1	2	220	30	7	1	30	7	1	0
9820	1	1	205	39	9	1	39	9	1	0
6077	0	2	236	11	3	0	11	3	0	0
3019	0	2	299	26	6	1	26	6	1	0
3925	0	2	231	13	3	0	13	3	0	0
5235	0	0	287	44	9	1	44	9	1	0
4849	0	3	303	0	0	0	0	0	0	0
3519	0	3	296	18	5	0	18	5	0	0
1282	1	2	275	8	3	0	14	3	0	1
9593	1	3	244	13	3	0	14	3	0	1
8430	1	3	304	7	2	0	7	2	0	0
8484	1	2	367	16	3	0	13	3	0	1
5271	0	1	283	25	6	1	25	6	1	0
3719	0	3	302	18	5	0	18	5	0	0
9075	1	2	328	18	5	0	18	5	0	0
8345	1	1	312	34	7	1	34	7	1	0
1305	0	5	349	17	4	0	17	4	0	0
8879	1	1	219	13	3	0	29	6	1	1
5433	0	3	413	42	9	1	13	3	0	1
4793	0	5	373	14	3	0	13	3	0	1
9845	1	0	246	12	3	0	12	3	0	0
8219	1	1	230	26	6	1	26	6	1	0
6573	0	1	330	16	3	0	16	3	0	0
9966	1	0	433	25	6	1	25	6	1	0
5335	0	3	238	13	3	0	24	5	0	1
3567	0	3	350	35	8	1	35	8	1	0
1345	0	1	171	13	3	0	13	3	0	0
9805	1	2	646	29	6	1	26	6	1	1
9129	1	1	429	43	9	1	43	9	1	0
4187	0	3	244	2	1	0	8	3	0	1
9041	1	2	284	34	7	1	31	7	1	1
1064	1	3	431	14	3	0	14	3	0	0
4747	0	3	312	42	9	1	42	9	1	0
3935	0	1	260	31	7	1	31	7	1	0
6293	0	4	656	43	9	1	43	9	1	0
6203	0	3	444	11	3	0	11	3	0	0
1579	1	3	177	7	2	0	7	2	0	0
9548	1	3	453	13	3	0	24	5	0	1
9008	1	3	190	12	3	0	12	3	0	0
8059	1	0	226	26	6	1	26	6	1	0
3601	0	2	192	0	0	0	0	0	0	0
1017	0	1	221	25	6	1	25	6	1	0
3365	0	2	239	6	1	0	6	1	0	0
3693	0	2	338	7	2	0	11	3	0	1
5903	0	3	415	29	6	1	27	6	1	1
9541	1	2	242	16	3	0	16	3	0	0
9975	1	0	282	12	3	0	12	3	0	0
1493	1	1	248	36	8	1	36	8	1	0
8913	1	2	243	14	3	0	14	3	0	0
4633	0	2	446	13	3	0	13	3	0	0
1321	0	1	210	14	3	0	14	3	0	0
1186	0	1	253	5	1	0	29	6	1	1
5775	0	2	274	17	4	0	17	4	0	0
1864	1	2	318	18	5	0	14	3	0	1
9992	1	3	227	26	6	1	26	6	1	0
6225	0	1	215	11	3	0	11	3	0	0
9880	1	1	313	1	1	0	13	3	0	1
3541	0	2	362	13	3	0	13	3	0	0
9391	1	2	425	19	5	0	19	5	0	0
9345	1	2	291	30	7	1	40	9	1	1
1551	0	3	229	13	3	0	13	3	0	0
5241	0	0	229	23	6	1	23	6	1	0
9618	1	2	245	14	3	0	14	3	0	0
1403	1	1	192	31	7	1	31	7	1	0
7245	0	1	223	25	6	1	25	6	1	0
1009	1	0	280	13	3	0	13	3	0	0
8779	1	1	239	26	6	1	26	6	1	0
8295	1	1	246	18	5	0	18	5	0	0
8492	1	2	283	11	3	0	12	3	0	1
4607	0	1	193	27	6	1	27	6	1	0
5381	0	2	371	3	1	0	3	1	0	0
1813	0	4	678	11	3	0	11	3	0	0
1851	0	2	244	17	4	0	17	4	0	0
1127	1	2	331	13	3	0	14	3	0	1
8962	1	1	269	26	6	1	26	6	1	0
1442	0	1	215	10	3	0	11	3	0	1
9671	1	2	266	20	2	0	13	3	0	1
8440	1	3	498	7	2	0	18	5	0	1
8573	1	2	221	14	3	0	14	3	0	0
1422	0	3	206	0	0	0	0	0	0	0
5885	0	4	743	30	7	1	30	7	1	0
9616	1	1	222	16	3	0	18	5	0	1
1716	1	1	252	10	3	0	10	3	0	0
3067	0	5	329	6	1	0	11	3	0	1
3695	0	2	253	14	3	0	14	3	0	0
5559	0	2	233	14	3	0	14	3	0	0
5665	0	2	226	13	3	0	13	3	0	0
1455	1	2	284	26	6	1	26	6	1	0
0	0	2	785	26	6	1	8	3	0	1
1575	0	4	445	26	6	1	26	6	1	0
3515	0	2	241	31	7	1	14	3	0	1
1356	1	1	222	26	6	1	26	6	1	0
5831	0	3	210	0	0	0	0	0	0	0
6593	0	2	318	4	1	0	4	1	0	0
6103	0	1	224	17	4	0	17	4	0	0
3385	0	1	173	19	5	0	19	5	0	0
3539	0	0	240	10	3	0	10	3	0	0
9759	1	0	268	16	3	0	16	3	0	0
9947	1	2	348	13	3	0	13	3	0	0
8113	1	2	312	10	3	0	10	3	0	0
1987	0	1	261	12	3	0	12	3	0	0
9664	1	2	179	39	9	1	25	6	1	1
5113	0	1	265	8	3	0	4	1	0	1
9206	1	0	260	18	5	0	18	5	0	0
8217	1	3	261	18	5	0	18	5	0	0
9035	1	1	233	8	3	0	8	3	0	0
9694	1	2	252	39	9	1	39	9	1	0
5399	0	3	326	30	7	1	29	6	1	1
4433	0	1	204	0	0	0	0	0	0	0
8566	1	2	236	13	3	0	13	3	0	0
1567	1	1	185	7	2	0	14	3	0	1
9055	1	1	290	24	5	0	24	5	0	0
9566	1	2	294	22	2	0	22	2	0	0
8072	1	2	380	14	3	0	13	3	0	1
6739	0	2	228	40	9	1	18	5	0	1
1868	0	2	348	6	1	0	12	3	0	1
9818	1	0	521	13	3	0	13	3	0	0
9504	1	3	317	19	5	0	18	5	0	1
8230	1	3	306	13	3	0	25	6	1	1
1174	1	3	257	29	6	1	26	6	1	1
4671	0	3	219	21	2	0	21	2	0	0
6509	0	1	327	43	9	1	43	9	1	0
1369	1	2	478	12	3	0	12	3	0	0
3579	0	3	225	19	5	0	19	5	0	0
3779	0	2	290	29	6	1	13	3	0	1
1259	0	1	239	18	5	0	18	5	0	0
9456	1	1	243	13	3	0	13	3	0	0
1734	1	1	264	15	4	0	13	3	0	1
4843	0	3	260	14	3	0	14	3	0	0
8377	1	1	329	13	3	0	13	3	0	0
1514	1	1	257	12	3	0	12	3	0	0
8845	1	1	180	43	9	1	43	9	1	0
1677	1	1	346	43	9	1	43	9	1	0
4783	0	2	310	29	6	1	26	6	1	1
8340	1	2	506	17	4	0	14	3	0	1
8664	1	3	279	13	3	0	14	3	0	1
8456	1	2	255	13	3	0	13	3	0	0
9656	1	2	215	16	3	0	16	3	0	0
6123	0	1	224	14	3	0	14	3	0	0
6689	0	2	369	12	3	0	12	3	0	0
4981	0	0	349	24	5	0	24	5	0	0
5081	0	3	228	26	6	1	29	6	1	1
9339	1	1	364	18	5	0	18	5	0	0
8736	1	2	165	36	8	1	11	3	0	1
9308	1	0	250	11	3	0	4	1	0	1
1604	1	2	346	13	3	0	11	3	0	1
8536	1	1	209	26	6	1	26	6	1	0
1197	1	2	221	16	3	0	14	3	0	1
8278	1	1	212	13	3	0	13	3	0	0
6191	0	4	372	26	6	1	25	6	1	1
4021	0	1	263	26	6	1	26	6	1	0
3147	0	1	165	11	3	0	11	3	0	0
9626	1	4	550	26	6	1	26	6	1	0
8073	1	2	238	26	6	1	26	6	1	0
1680	1	1	507	0	0	0	12	3	0	1
8342	1	1	259	14	3	0	14	3	0	0
8837	1	2	238	18	5	0	18	5	0	0
4501	0	5	311	13	3	0	13	3	0	0
3281	0	4	366	13	3	0	12	3	0	1
9690	1	1	304	35	8	1	30	7	1	1
1855	0	3	318	26	6	1	26	6	1	0
1889	1	4	291	13	3	0	12	3	0	1
9002	1	3	306	13	3	0	13	3	0	0
4757	0	2	179	29	6	1	29	6	1	0
9561	1	3	302	26	6	1	26	6	1	0
1991	1	2	239	18	5	0	18	5	0	0
6733	0	3	219	11	3	0	11	3	0	0
9588	1	2	254	26	6	1	26	6	1	0
9734	1	0	182	8	3	0	8	3	0	0
5709	0	2	361	27	6	1	26	6	1	1
1402	1	1	299	13	3	0	4	1	0	1
1251	1	1	415	31	7	1	31	7	1	0
7177	0	3	331	0	0	0	0	0	0	0
1465	1	2	426	37	8	1	14	3	0	1
6467	0	1	191	39	9	1	39	9	1	0
5065	0	2	305	18	5	0	18	5	0	0
9192	1	1	271	0	0	0	18	5	0	1
5191	0	4	472	0	0	0	0	0	0	0
8341	1	1	294	31	7	1	31	7	1	0
1478	0	1	188	17	4	0	13	3	0	1
4023	0	2	342	16	3	0	16	3	0	0
8500	1	1	330	40	9	1	13	3	0	1
1453	0	1	229	13	3	0	14	3	0	1
8415	1	4	302	19	5	0	19	5	0	0
4375	0	4	253	18	5	0	18	5	0	0
9717	1	0	199	30	7	1	30	7	1	0
6701	0	3	225	0	0	0	0	0	0	0
8306	1	2	280	26	6	1	26	6	1	0
5763	0	3	354	1	1	0	1	1	0	0
6833	0	2	283	30	7	1	30	7	1	0
9295	1	2	196	6	1	0	11	3	0	1
8240	1	2	253	27	6	1	27	6	1	0
1527	1	1	433	13	3	0	13	3	0	0
1937	1	2	281	12	3	0	12	3	0	0
1924	1	4	336	26	6	1	27	6	1	1
5139	0	1	292	11	3	0	11	3	0	0
4169	0	2	206	13	3	0	13	3	0	0
9877	1	0	353	31	7	1	31	7	1	0
1008	1	1	382	18	5	0	18	5	0	0
9443	1	1	234	26	6	1	26	6	1	0
5981	0	3	308	29	6	1	29	6	1	0
6879	0	2	241	13	3	0	8	3	0	1
1103	1	3	308	11	3	0	11	3	0	0
6069	0	2	216	26	6	1	26	6	1	0
1327	0	2	293	26	6	1	26	6	1	0
9610	1	1	166	13	3	0	13	3	0	0
1571	1	2	307	18	5	0	18	5	0	0
1973	1	3	206	29	6	1	29	6	1	0
3331	0	4	244	13	3	0	12	3	0	1
9828	1	2	198	26	6	1	26	6	1	0
9946	1	1	274	8	3	0	13	3	0	1
4393	0	2	279	13	3	0	14	3	0	1
5717	0	3	262	14	3	0	14	3	0	0
9767	1	2	179	18	5	0	18	5	0	0
8209	1	2	303	18	5	0	14	3	0	1
5653	0	2	286	26	6	1	26	6	1	0
8830	1	2	178	14	3	0	14	3	0	0
1228	1	1	329	14	3	0	14	3	0	0
9481	1	1	219	4	1	0	4	1	0	0
3715	0	2	244	11	3	0	13	3	0	1
6009	0	2	434	39	9	1	12	3	0	1
2002	1	2	244	26	6	1	12	3	0	1
5095	0	2	459	34	7	1	13	3	0	1
8675	1	1	262	34	7	1	39	9	1	1
10060	1	2	293	27	6	1	26	6	1	1
8849	1	2	244	8	3	0	12	3	0	1
1529	1	1	246	27	6	1	27	6	1	0
3661	0	2	309	13	3	0	14	3	0	1
6133	0	0	328	39	9	1	39	9	1	0
5585	0	2	206	16	3	0	16	3	0	0
6497	0	2	391	12	3	0	14	3	0	1
1294	0	2	255	17	4	0	13	3	0	1
7083	0	2	266	39	9	1	13	3	0	1
9006	1	2	273	13	3	0	13	3	0	0
8947	1	1	181	31	7	1	31	7	1	0
3041	0	2	249	13	3	0	13	3	0	0
8774	1	1	258	2	1	0	2	1	0	0
1553	1	2	400	26	6	1	13	3	0	1
4045	0	3	341	4	1	0	4	1	0	0
6921	0	2	309	14	3	0	14	3	0	0
1988	1	1	191	14	3	0	33	7	1	1
4111	0	2	257	31	7	1	29	6	1	1
8246	1	1	290	13	3	0	13	3	0	0
6439	0	2	207	8	3	0	8	3	0	0
1193	0	0	202	13	3	0	13	3	0	0
5477	0	3	231	13	3	0	26	6	1	1
5455	0	3	280	18	5	0	18	5	0	0
6989	0	2	274	14	3	0	14	3	0	0
3149	0	3	222	0	0	0	0	0	0	0
8529	1	2	358	16	3	0	13	3	0	1
3557	0	0	338	13	3	0	13	3	0	0
8321	1	2	346	13	3	0	13	3	0	0
9581	1	2	179	14	3	0	14	3	0	0
4277	0	4	348	13	3	0	29	6	1	1
3005	0	3	264	20	2	0	12	3	0	1
10043	1	1	222	0	0	0	0	0	0	0
8614	1	1	217	0	0	0	0	0	0	0
8037	1	2	232	12	3	0	12	3	0	0
3229	0	2	222	26	6	1	26	6	1	0
1833	0	3	401	18	5	0	18	5	0	0
9171	1	1	298	42	9	1	44	9	1	1
9613	1	1	370	30	7	1	4	1	0	1
9563	1	3	325	13	3	0	14	3	0	1
8833	1	3	246	12	3	0	2	1	0	1
1649	1	1	242	9	3	0	9	3	0	0
1447	1	1	252	40	9	1	13	3	0	1
6703	0	0	275	14	3	0	13	3	0	1
8584	1	3	251	14	3	0	14	3	0	0
3907	0	2	620	26	6	1	26	6	1	0
5255	0	2	502	13	3	0	13	3	0	0
9220	1	1	304	26	6	1	14	3	0	1
7129	0	1	315	18	5	0	18	5	0	0
5633	0	1	179	24	5	0	24	5	0	0
3677	0	5	748	13	3	0	12	3	0	1
3823	0	1	544	7	2	0	7	2	0	0
8483	1	3	376	14	3	0	14	3	0	0
4929	0	3	425	14	3	0	13	3	0	1
5177	0	2	210	0	0	0	0	0	0	0
9919	1	1	269	34	7	1	39	9	1	1
5157	0	3	231	1	1	0	12	3	0	1
3621	0	3	212	13	3	0	13	3	0	0
9822	1	3	374	26	6	1	7	2	0	1
9692	1	2	258	11	3	0	11	3	0	0
7071	0	0	237	16	3	0	16	3	0	0
5985	0	1	176	26	6	1	26	6	1	0
1354	1	1	281	23	6	1	26	6	1	1
8185	1	1	211	24	5	0	24	5	0	0
9838	1	2	210	11	3	0	5	1	0	1
1272	1	0	192	0	0	0	0	0	0	0
4855	0	3	409	21	2	0	13	3	0	1
4547	0	1	373	35	8	1	35	8	1	0
1055	0	0	338	26	6	1	26	6	1	0
9756	1	3	288	24	5	0	24	5	0	0
9111	1	2	358	13	3	0	11	3	0	1
9977	1	1	165	18	5	0	18	5	0	0
3781	0	3	399	21	2	0	21	2	0	0
1095	1	1	339	14	3	0	14	3	0	0
6399	0	2	332	13	3	0	13	3	0	0
8728	1	1	171	43	9	1	43	9	1	0
1684	0	0	189	26	6	1	26	6	1	0
9648	1	3	332	13	3	0	18	5	0	1
1739	0	2	183	0	0	0	0	0	0	0
3619	0	2	235	11	3	0	14	3	0	1
1783	1	0	381	25	6	1	25	6	1	0
8298	1	2	351	13	3	0	13	3	0	0
6357	0	2	249	18	5	0	18	5	0	0
4137	0	2	287	10	3	0	10	3	0	0
5931	0	1	190	6	1	0	13	3	0	1
8597	1	1	301	4	1	0	32	7	1	1
9253	1	1	317	39	9	1	27	6	1	1
6177	0	1	280	13	3	0	13	3	0	0
2004	0	2	335	18	5	0	18	5	0	0
3047	0	3	276	16	3	0	16	3	0	0
10121	1	3	189	20	2	0	21	2	0	1
8364	1	1	224	25	6	1	14	3	0	1
3863	0	2	247	26	6	1	26	6	1	0
5859	0	3	304	26	6	1	26	6	1	0
6719	0	3	275	29	6	1	14	3	0	1
8200	1	1	244	13	3	0	13	3	0	0
9446	1	5	293	13	3	0	13	3	0	0
6483	0	3	289	9	3	0	11	3	0	1
1959	1	2	207	29	6	1	29	6	1	0
4753	0	2	345	18	5	0	18	5	0	0
9729	1	1	225	30	7	1	30	7	1	0
1482	1	2	395	26	6	1	26	6	1	0
9307	1	0	207	30	7	1	30	7	1	0
9116	1	2	229	40	9	1	40	9	1	0
1460	1	3	288	13	3	0	13	3	0	0
3599	0	2	257	14	3	0	13	3	0	1
8836	1	2	202	26	6	1	26	6	1	0
9969	1	0	195	12	3	0	12	3	0	0
9366	1	1	197	29	6	1	13	3	0	1
3703	0	3	282	11	3	0	11	3	0	0
1795	0	0	249	16	3	0	0	0	0	1
4789	0	1	225	26	6	1	26	6	1	0
1720	0	1	263	14	3	0	14	3	0	0
8814	1	1	217	7	2	0	13	3	0	1
8386	1	1	333	26	6	1	26	6	1	0
9222	1	1	200	12	3	0	14	3	0	1
8897	1	2	216	13	3	0	13	3	0	0
4307	0	1	166	29	6	1	29	6	1	0
3249	0	0	187	17	4	0	17	4	0	0
9204	1	3	456	31	7	1	31	7	1	0
1628	1	2	225	25	6	1	26	6	1	1
2015	0	1	223	29	6	1	11	3	0	1
1226	1	1	228	12	3	0	12	3	0	0
5035	0	2	289	34	7	1	34	7	1	0
1293	0	0	170	35	8	1	35	8	1	0
6969	0	1	179	26	6	1	26	6	1	0
1760	1	1	276	11	3	0	14	3	0	1
6587	0	1	232	13	3	0	13	3	0	0
8711	1	1	663	7	2	0	13	3	0	1
1857	1	2	333	13	3	0	7	2	0	1
9703	1	3	214	18	5	0	18	5	0	0
1933	0	5	677	40	9	1	26	6	1	1
1717	1	1	270	26	6	1	26	6	1	0
3803	0	2	262	19	5	0	18	5	0	1
8469	1	2	207	0	0	0	0	0	0	0
9668	1	2	618	13	3	0	14	3	0	1
9045	1	2	222	12	3	0	14	3	0	1
1243	0	2	249	11	3	0	11	3	0	0
8900	1	3	242	26	6	1	27	6	1	1
1523	0	3	256	8	3	0	8	3	0	0
6819	0	2	375	17	4	0	17	4	0	0
10048	1	4	413	26	6	1	25	6	1	1
5497	0	3	280	18	5	0	18	5	0	0
1297	0	4	412	18	5	0	18	5	0	0
9806	1	0	255	26	6	1	23	6	1	1
5149	0	4	315	4	1	0	4	1	0	0
8451	1	3	270	26	6	1	27	6	1	1
3431	0	1	259	4	1	0	4	1	0	0
8561	1	1	293	27	6	1	29	6	1	1
5351	0	3	312	4	1	0	6	1	0	1
1155	0	1	182	34	7	1	34	7	1	0
8607	1	1	185	39	9	1	39	9	1	0
3341	0	4	305	29	6	1	30	7	1	1
6545	0	3	439	7	2	0	7	2	0	0
5487	0	2	273	12	3	0	11	3	0	1
5703	0	1	236	3	1	0	3	1	0	0
8738	1	1	303	25	6	1	25	6	1	0
9355	1	1	265	20	2	0	13	3	0	1
9172	1	1	261	13	3	0	11	3	0	1
1	0	2	553	18	5	0	8	3	0	1
8773	1	2	308	13	3	0	12	3	0	1
5689	0	3	278	18	5	0	13	3	0	1
1771	1	3	473	28	6	1	13	3	0	1
3035	0	1	220	24	5	0	24	5	0	0
8118	1	2	258	44	9	1	44	9	1	0
8721	1	4	291	13	3	0	13	3	0	0
10119	1	3	410	29	6	1	29	6	1	0
3237	0	2	320	11	3	0	13	3	0	1
4013	0	3	289	14	3	0	14	3	0	0
8834	1	2	252	18	5	0	18	5	0	0
10038	1	1	483	11	3	0	11	3	0	0
8090	1	4	457	2	1	0	0	0	0	1
6785	0	1	196	26	6	1	26	6	1	0
9736	1	2	284	3	1	0	3	1	0	0
6141	0	1	351	40	9	1	40	9	1	0
5231	0	1	237	29	6	1	27	6	1	1
4047	0	2	307	26	6	1	13	3	0	1
5519	0	1	237	7	2	0	11	3	0	1
9466	1	3	390	31	7	1	31	7	1	0
9847	1	3	389	14	3	0	14	3	0	0
5683	0	5	277	29	6	1	43	9	1	1
8502	1	4	351	29	6	1	29	6	1	0
3383	0	2	302	5	1	0	13	3	0	1
9727	1	4	330	13	3	0	13	3	0	0
9787	1	2	448	29	6	1	29	6	1	0
5797	0	4	425	12	3	0	14	3	0	1
3573	0	1	184	14	3	0	20	2	0	1
1900	1	1	239	10	3	0	10	3	0	0
8041	1	2	236	12	3	0	12	3	0	0
5631	0	2	387	13	3	0	34	7	1	1
4399	0	2	407	13	3	0	13	3	0	0
9167	1	2	368	25	6	1	26	6	1	1
9214	1	0	280	7	2	0	7	2	0	0
4085	0	3	595	28	6	1	11	3	0	1
8468	1	1	219	11	3	0	11	3	0	0
1056	0	3	531	11	3	0	11	3	0	0
3399	0	4	309	44	9	1	13	3	0	1
9260	1	4	300	14	3	0	14	3	0	0
1065	1	1	187	0	0	0	0	0	0	0
9013	1	2	303	8	3	0	11	3	0	1
9291	1	1	313	26	6	1	26	6	1	0
6651	0	4	313	20	2	0	0	0	0	1
10030	1	1	245	9	3	0	9	3	0	0
3845	0	3	308	13	3	0	13	3	0	0
9007	1	1	245	13	3	0	13	3	0	0
5103	0	1	269	24	5	0	24	5	0	0
1118	0	4	276	23	6	1	23	6	1	0
3145	0	4	356	30	7	1	31	7	1	1
1347	1	2	332	26	6	1	29	6	1	1
9809	1	0	205	46	10	1	46	10	1	0
9294	1	2	221	13	3	0	13	3	0	0
9498	1	3	215	0	0	0	0	0	0	0
8412	1	2	298	17	4	0	17	4	0	0
3121	0	4	259	13	3	0	13	3	0	0
1599	1	2	426	14	3	0	14	3	0	0
3569	0	1	215	18	5	0	18	5	0	0
3533	0	1	182	24	5	0	24	5	0	0
8507	1	2	355	18	5	0	18	5	0	0
8650	1	1	252	7	2	0	7	2	0	0
8249	1	2	339	26	6	1	26	6	1	0
1371	1	2	239	6	1	0	6	1	0	0
9689	1	1	246	12	3	0	12	3	0	0
9894	1	2	435	13	3	0	13	3	0	0
8698	1	2	241	24	5	0	18	5	0	1
6419	0	3	328	18	5	0	18	5	0	0
3859	0	3	219	37	8	1	26	6	1	1
5481	0	1	210	3	1	0	13	3	0	1
5829	0	2	280	13	3	0	18	5	0	1
1148	1	3	248	29	6	1	13	3	0	1
3307	0	3	263	13	3	0	13	3	0	0
4233	0	2	214	24	5	0	24	5	0	0
1400	1	2	282	29	6	1	29	6	1	0
1949	1	1	288	18	5	0	18	5	0	0
1655	0	2	207	22	2	0	22	2	0	0
9188	1	1	184	14	3	0	14	3	0	0
10123	1	2	427	39	9	1	39	9	1	0
8039	1	2	261	13	3	0	11	3	0	1
8917	1	1	333	26	6	1	26	6	1	0
8733	1	2	230	13	3	0	13	3	0	0
1826	1	3	544	17	4	0	17	4	0	0
8732	1	2	274	13	3	0	13	3	0	0
9210	1	0	283	25	6	1	25	6	1	0
4095	0	2	401	23	6	1	25	6	1	1
1566	1	1	460	46	10	1	46	10	1	0
3723	0	1	303	12	3	0	12	3	0	0
9758	1	4	261	26	6	1	16	3	0	1
9574	1	1	287	13	3	0	14	3	0	1
7157	0	2	287	11	3	0	11	3	0	0
4401	0	3	323	13	3	0	13	3	0	0
3857	0	2	249	13	3	0	11	3	0	1
5333	0	2	224	34	7	1	26	6	1	1
1918	1	1	189	0	0	0	0	0	0	0
10127	1	2	232	17	4	0	13	3	0	1
1101	0	1	233	14	3	0	14	3	0	0
8666	1	2	279	22	2	0	22	2	0	0
6049	0	2	199	11	3	0	11	3	0	0
10108	1	1	246	12	3	0	12	3	0	0
8931	1	1	307	39	9	1	39	9	1	0
6041	0	2	580	5	1	0	12	3	0	1
5595	0	1	873	29	6	1	29	6	1	0
9392	1	1	307	13	3	0	13	3	0	0
9775	1	1	216	11	3	0	8	3	0	1
9203	1	2	198	13	3	0	13	3	0	0
1229	0	2	207	5	1	0	5	1	0	0
5983	0	3	188	13	3	0	12	3	0	1
5301	0	1	212	29	6	1	29	6	1	0
1927	0	3	284	31	7	1	31	7	1	0
8208	1	2	299	18	5	0	18	5	0	0
8510	1	3	273	39	9	1	39	9	1	0
9250	1	2	317	11	3	0	15	4	0	1
1667	1	2	356	16	3	0	16	3	0	0
3587	0	1	231	44	9	1	44	9	1	0
5207	0	2	322	22	2	0	29	6	1	1
4767	0	3	366	18	5	0	18	5	0	0
1491	1	1	330	12	3	0	12	3	0	0
5715	0	4	328	7	2	0	7	2	0	0
8285	1	1	196	4	1	0	4	1	0	0
8658	1	2	306	12	3	0	12	3	0	0
6391	0	1	427	7	2	0	14	3	0	1
4873	0	3	284	18	5	0	18	5	0	0
8684	1	3	218	13	3	0	13	3	0	0
1666	1	3	442	14	3	0	14	3	0	0
8404	1	1	609	14	3	0	14	3	0	0
4567	0	2	242	13	3	0	14	3	0	1
4359	0	2	255	29	6	1	29	6	1	0
8101	1	2	252	19	5	0	19	5	0	0
6909	0	2	219	13	3	0	13	3	0	0
7113	0	4	235	26	6	1	26	6	1	0
1190	1	2	434	11	3	0	11	3	0	0
8346	1	1	221	20	2	0	20	2	0	0
4275	0	3	279	39	9	1	39	9	1	0
1483	1	1	579	20	2	0	21	2	0	1
8291	1	1	226	17	4	0	17	4	0	0
1218	1	2	325	26	6	1	29	6	1	1
3581	0	4	248	16	3	0	16	3	0	0
4063	0	1	240	14	3	0	14	3	0	0
9521	1	1	319	29	6	1	29	6	1	0
8695	1	1	281	40	9	1	40	9	1	0
5681	0	1	321	11	3	0	11	3	0	0
9493	1	1	244	43	9	1	13	3	0	1
8638	1	2	279	21	2	0	13	3	0	1
6251	0	4	387	14	3	0	14	3	0	0
2001	0	1	227	11	3	0	11	3	0	0
4231	0	2	240	23	6	1	23	6	1	0
1166	0	3	415	29	6	1	29	6	1	0
3243	0	2	188	20	2	0	20	2	0	0
6717	0	4	281	31	7	1	39	9	1	1
3571	0	3	264	13	3	0	13	3	0	0
10073	1	3	313	13	3	0	13	3	0	0
8727	1	2	319	15	4	0	12	3	0	1
3273	0	2	219	24	5	0	18	5	0	1
4397	0	2	173	26	6	1	26	6	1	0
4845	0	1	173	4	1	0	18	5	0	1
9430	1	4	391	40	9	1	39	9	1	1
6165	0	1	211	26	6	1	26	6	1	0
1338	1	1	334	9	3	0	13	3	0	1
4601	0	2	353	14	3	0	14	3	0	0
6053	0	1	224	44	9	1	44	9	1	0
6345	0	3	378	0	0	0	0	0	0	0
10147	1	2	292	12	3	0	12	3	0	0
8289	1	3	224	26	6	1	26	6	1	0
8704	1	1	211	16	3	0	13	3	0	1
3247	0	2	273	13	3	0	13	3	0	0
4465	0	3	252	15	4	0	15	4	0	0
9444	1	2	254	18	5	0	18	5	0	0
9457	1	1	242	13	3	0	13	3	0	0
4215	0	1	229	29	6	1	29	6	1	0
6389	0	1	270	14	3	0	14	3	0	0
8313	1	1	214	13	3	0	13	3	0	0
8396	1	2	325	37	8	1	18	5	0	1
9255	1	2	175	40	9	1	40	9	1	0
1614	1	2	281	3	1	0	13	3	0	1
1269	1	1	245	12	3	0	12	3	0	0
6413	0	3	276	1	1	0	1	1	0	0
9241	1	1	261	8	3	0	14	3	0	1
4823	0	4	235	13	3	0	13	3	0	0
5567	0	2	251	18	5	0	18	5	0	0
9963	1	2	269	26	6	1	26	6	1	0
3063	0	1	274	12	3	0	13	3	0	1
8635	1	1	277	13	3	0	13	3	0	0
1074	1	2	263	13	3	0	13	3	0	0
1935	1	2	365	11	3	0	14	3	0	1
9399	1	2	168	13	3	0	13	3	0	0
5719	0	2	296	12	3	0	8	3	0	1
6521	0	4	612	0	0	0	0	0	0	0
1657	1	2	195	25	6	1	26	6	1	1
3711	0	2	283	27	6	1	27	6	1	0
9238	1	5	537	19	5	0	26	6	1	1
8010	1	2	205	26	6	1	26	6	1	0
2035	0	3	214	0	0	0	0	0	0	0
10116	1	1	238	11	3	0	11	3	0	0
2019	1	2	330	13	3	0	13	3	0	0
5727	0	1	255	34	7	1	31	7	1	1
3327	0	3	229	13	3	0	13	3	0	0
8694	1	2	251	29	6	1	13	3	0	1
1360	1	0	273	13	3	0	13	3	0	0
1083	1	3	290	39	9	1	16	3	0	1
10058	1	0	228	8	3	0	8	3	0	0
5857	0	2	262	14	3	0	14	3	0	0
8108	1	3	206	29	6	1	11	3	0	1
4213	0	1	257	14	3	0	10	3	0	1
8141	1	2	255	14	3	0	14	3	0	0
8976	1	2	344	16	3	0	16	3	0	0
1844	1	3	664	29	6	1	29	6	1	0
8093	1	1	249	29	6	1	26	6	1	1
9048	1	3	214	13	3	0	12	3	0	1
8343	1	1	269	12	3	0	12	3	0	0
1726	1	2	252	26	6	1	26	6	1	0
8293	1	2	241	26	6	1	26	6	1	0
1894	1	2	361	11	3	0	15	4	0	1
9109	1	1	222	8	3	0	8	3	0	0
6571	0	2	199	14	3	0	14	3	0	0
9871	1	2	293	0	0	0	17	4	0	1
1939	0	4	244	26	6	1	26	6	1	0
8303	1	2	321	13	3	0	13	3	0	0
6517	0	2	170	30	7	1	30	7	1	0
4051	0	2	202	44	9	1	39	9	1	1
9674	1	0	291	16	3	0	16	3	0	0
9585	1	2	365	14	3	0	14	3	0	0
3827	0	1	358	17	4	0	26	6	1	1
6015	0	2	239	26	6	1	26	6	1	0
8620	1	1	332	18	5	0	18	5	0	0
9133	1	1	259	42	9	1	42	9	1	0
9665	1	2	241	13	3	0	13	3	0	0
5183	0	3	627	21	2	0	21	2	0	0
3997	0	2	288	14	3	0	14	3	0	0
3879	0	2	249	29	6	1	26	6	1	1
4609	0	0	356	39	9	1	39	9	1	0
7117	0	2	166	26	6	1	26	6	1	0
6285	0	3	222	26	6	1	26	6	1	0
3653	0	3	289	16	3	0	16	3	0	0
3467	0	3	235	36	8	1	35	8	1	1
6209	0	3	317	13	3	0	13	3	0	0
5105	0	3	248	29	6	1	29	6	1	0
8304	1	1	284	27	6	1	26	6	1	1
9678	1	4	488	14	3	0	14	3	0	0
5257	0	3	319	13	3	0	12	3	0	1
9826	1	2	265	29	6	1	13	3	0	1
6617	0	5	488	2	1	0	0	0	0	1
8335	1	2	317	40	9	1	40	9	1	0
3969	0	3	187	13	3	0	14	3	0	1
1761	1	0	325	39	9	1	29	6	1	1
9918	1	1	216	31	7	1	31	7	1	0
1878	1	2	373	44	9	1	14	3	0	1
9510	1	2	271	18	5	0	18	5	0	0
9840	1	2	190	11	3	0	11	3	0	0
5669	0	1	208	14	3	0	14	3	0	0
6605	0	2	312	14	3	0	11	3	0	1
9715	1	4	442	11	3	0	11	3	0	0
9927	1	2	228	8	3	0	12	3	0	1
1865	1	1	486	24	5	0	24	5	0	0
4243	0	5	395	13	3	0	14	3	0	1
6675	0	1	271	16	3	0	16	3	0	0
8909	1	2	226	12	3	0	14	3	0	1
9512	1	3	292	0	0	0	14	3	0	1
9464	1	2	275	10	3	0	10	3	0	0
8378	1	1	557	9	3	0	9	3	0	0
1596	1	3	315	26	6	1	26	6	1	0
1290	0	2	376	5	1	0	11	3	0	1
1212	1	2	247	14	3	0	14	3	0	0
9442	1	2	258	1	1	0	12	3	0	1
9036	1	2	244	17	4	0	17	4	0	0
9083	1	2	307	1	1	0	13	3	0	1
10008	1	0	351	14	3	0	11	3	0	1
4865	0	1	225	26	6	1	26	6	1	0
5679	0	2	177	8	3	0	20	2	0	1
5463	0	0	244	29	6	1	29	6	1	0
1820	1	1	332	9	3	0	13	3	0	1
5569	0	5	245	13	3	0	13	3	0	0
8268	1	2	389	35	8	1	35	8	1	0
4563	0	3	631	10	3	0	10	3	0	0
9990	1	3	555	14	3	0	14	3	0	0
9804	1	1	237	39	9	1	39	9	1	0
9086	1	2	183	12	3	0	12	3	0	0
8702	1	2	297	31	7	1	18	5	0	1
3763	0	4	340	13	3	0	14	3	0	1
8786	1	1	280	14	3	0	1	1	0	1
8486	1	2	374	26	6	1	26	6	1	0
6139	0	3	320	18	5	0	18	5	0	0
8645	1	1	269	18	5	0	18	5	0	0
5551	0	1	241	0	0	0	0	0	0	0
8906	1	2	310	14	3	0	14	3	0	0
4861	0	4	228	24	5	0	24	5	0	0
9989	1	2	391	18	5	0	18	5	0	0
8237	1	1	303	26	6	1	26	6	1	0
8061	1	1	183	26	6	1	26	6	1	0
9455	1	2	531	24	5	0	25	6	1	1
8121	1	2	332	42	9	1	14	3	0	1
4097	0	1	284	13	3	0	13	3	0	0
8402	1	3	215	11	3	0	0	0	0	1
8625	1	1	192	13	3	0	11	3	0	1
9038	1	2	233	0	0	0	0	0	0	0
1108	0	3	206	18	5	0	18	5	0	0
6423	0	2	174	0	0	0	0	0	0	0
9424	1	1	314	16	3	0	16	3	0	0
10044	1	2	838	39	9	1	18	5	0	1
3075	0	2	346	14	3	0	27	6	1	1
9019	1	2	368	26	6	1	26	6	1	0
3295	0	3	282	25	6	1	25	6	1	0
9155	1	2	706	11	3	0	11	3	0	0
5221	0	3	428	26	6	1	25	6	1	1
5765	0	4	294	26	6	1	26	6	1	0
9916	1	1	452	18	5	0	26	6	1	1
6937	0	2	415	14	3	0	14	3	0	0
3831	0	3	253	13	3	0	13	3	0	0
6745	0	2	228	1	1	0	13	3	0	1
6753	0	4	350	29	6	1	26	6	1	1
4431	0	3	249	13	3	0	12	3	0	1
6843	0	2	419	45	9	1	25	6	1	1
1544	1	1	264	13	3	0	13	3	0	0
3651	0	3	229	16	3	0	16	3	0	0
4897	0	1	385	26	6	1	26	6	1	0
3989	0	3	566	13	3	0	13	3	0	0
1976	0	3	519	26	6	1	26	6	1	0
8047	1	2	176	13	3	0	13	3	0	0
1802	1	2	444	14	3	0	14	3	0	0
1534	0	2	275	25	6	1	25	6	1	0
6607	0	3	296	13	3	0	11	3	0	1
9448	1	1	322	8	3	0	8	3	0	0
6259	0	3	310	13	3	0	13	3	0	0
9437	1	1	221	12	3	0	12	3	0	0
1287	0	2	210	6	1	0	6	1	0	0
8482	1	4	304	26	6	1	26	6	1	0
10035	1	1	230	26	6	1	26	6	1	0
3807	0	2	191	6	1	0	13	3	0	1
9232	1	2	233	18	5	0	18	5	0	0
9954	1	2	271	0	0	0	0	0	0	0
8944	1	1	355	26	6	1	26	6	1	0
1606	1	2	207	26	6	1	13	3	0	1
6529	0	2	322	13	3	0	13	3	0	0
1788	1	1	215	0	0	0	0	0	0	0
8088	1	1	274	39	9	1	39	9	1	0
1972	0	2	246	16	3	0	31	7	1	1
10100	1	1	311	14	3	0	14	3	0	0
1464	1	2	287	29	6	1	29	6	1	0
1882	0	2	235	5	1	0	5	1	0	0
5989	0	2	290	13	3	0	12	3	0	1
3897	0	1	225	39	9	1	39	9	1	0
8795	1	2	533	13	3	0	11	3	0	1
3883	0	2	260	39	9	1	26	6	1	1
9233	1	1	344	34	7	1	34	7	1	0
6695	0	3	353	26	6	1	26	6	1	0
6945	0	0	202	4	1	0	4	1	0	0
1770	1	0	325	20	2	0	20	2	0	0
3791	0	2	642	8	3	0	8	3	0	0
8622	1	1	196	26	6	1	14	3	0	1
8375	1	2	425	13	3	0	12	3	0	1
4467	0	3	384	29	6	1	29	6	1	0
8629	1	1	193	18	5	0	16	3	0	1
7033	0	1	295	0	0	0	13	3	0	1
1254	1	2	289	13	3	0	11	3	0	1
1030	0	5	359	13	3	0	14	3	0	1
1609	0	1	225	8	3	0	8	3	0	0
8019	1	1	220	13	3	0	13	3	0	0
6295	0	4	324	13	3	0	13	3	0	0
1835	1	1	214	26	6	1	26	6	1	0
7069	0	3	434	16	3	0	26	6	1	1
6221	0	2	238	22	2	0	12	3	0	1
9052	1	2	339	29	6	1	14	3	0	1
8018	1	2	382	13	3	0	13	3	0	0
3977	0	1	208	14	3	0	14	3	0	0
1584	0	3	358	39	9	1	31	7	1	1
5285	0	2	298	14	3	0	8	3	0	1
5393	0	4	338	34	7	1	31	7	1	1
9909	1	1	384	13	3	0	11	3	0	1
3039	0	2	223	13	3	0	14	3	0	1
8347	1	3	210	14	3	0	14	3	0	0
6159	0	3	369	15	4	0	8	3	0	1
8576	1	2	302	30	7	1	30	7	1	0
4829	0	2	234	13	3	0	13	3	0	0
5995	0	3	209	28	6	1	36	8	1	1
4947	0	2	558	14	3	0	14	3	0	0
9695	1	1	280	13	3	0	11	3	0	1
8828	1	0	382	29	6	1	29	6	1	0
5005	0	0	250	29	6	1	25	6	1	1
8387	1	1	267	37	8	1	13	3	0	1
6355	0	3	229	17	4	0	14	3	0	1
4785	0	2	309	6	1	0	6	1	0	0
1891	1	2	188	26	6	1	26	6	1	0
10094	1	2	278	0	0	0	0	0	0	0
9731	1	1	215	14	3	0	14	3	0	0
9651	1	3	472	45	9	1	31	7	1	1
1710	1	2	220	29	6	1	29	6	1	0
4737	0	0	258	34	7	1	34	7	1	0
6187	0	2	392	12	3	0	14	3	0	1
1781	1	2	276	14	3	0	11	3	0	1
9646	1	3	388	14	3	0	14	3	0	0
3561	0	3	482	18	5	0	18	5	0	0
9402	1	0	243	16	3	0	16	3	0	0
8822	1	1	229	13	3	0	13	3	0	0
1884	1	4	180	31	7	1	12	3	0	1
9492	1	2	493	14	3	0	14	3	0	0
1205	1	4	364	44	9	1	14	3	0	1
10024	1	2	683	26	6	1	26	6	1	0
3709	0	2	186	26	6	1	26	6	1	0
9531	1	1	473	13	3	0	13	3	0	0
5021	0	2	325	26	6	1	16	3	0	1
4423	0	2	364	18	5	0	18	5	0	0
8767	1	1	180	20	2	0	20	2	0	0
1332	1	0	206	19	5	0	19	5	0	0
4341	0	2	212	6	1	0	7	2	0	1
8920	1	1	220	12	3	0	12	3	0	0
8256	1	2	394	14	3	0	14	3	0	0
1299	0	4	384	17	4	0	17	4	0	0
4937	0	2	264	14	3	0	14	3	0	0
8896	1	1	364	0	0	0	0	0	0	0
9258	1	3	401	44	9	1	16	3	0	1
9738	1	2	374	26	6	1	23	6	1	1
1306	0	3	508	13	3	0	13	3	0	0
6161	0	4	367	13	3	0	13	3	0	0
6269	0	3	291	26	6	1	26	6	1	0
6903	0	3	222	3	1	0	3	1	0	0
7043	0	2	242	31	7	1	31	7	1	0
4205	0	3	289	20	2	0	20	2	0	0
4125	0	2	231	18	5	0	12	3	0	1
4565	0	1	212	24	5	0	14	3	0	1
8258	1	2	347	12	3	0	14	3	0	1
8329	1	3	352	16	3	0	16	3	0	0
2008	0	0	367	14	3	0	14	3	0	0
6579	0	2	234	18	5	0	19	5	0	1
9436	1	1	250	1	1	0	14	3	0	1
8678	1	1	283	13	3	0	13	3	0	0
9777	1	0	235	13	3	0	13	3	0	0
6101	0	2	432	14	3	0	14	3	0	0
4413	0	2	289	14	3	0	5	1	0	1
9333	1	2	184	26	6	1	11	3	0	1
9017	1	2	250	6	1	0	6	1	0	0
8094	1	1	206	39	9	1	0	0	0	1
9310	1	0	289	7	2	0	7	2	0	0
3137	0	4	253	17	4	0	17	4	0	0
1942	1	2	382	11	3	0	11	3	0	0
6895	0	4	229	14	3	0	14	3	0	0
6841	0	2	237	16	3	0	11	3	0	1
1094	0	5	393	39	9	1	39	9	1	0
5033	0	2	338	3	1	0	3	1	0	0
4765	0	2	214	8	3	0	13	3	0	1
9976	1	1	234	3	1	0	3	1	0	0
8840	1	2	174	12	3	0	12	3	0	0
8394	1	2	220	29	6	1	26	6	1	1
9152	1	0	237	13	3	0	13	3	0	0
1157	1	1	395	18	5	0	18	5	0	0
1206	1	2	219	12	3	0	12	3	0	0
7019	0	1	220	12	3	0	12	3	0	0
9707	1	2	325	26	6	1	26	6	1	0
1450	0	1	255	10	3	0	10	3	0	0
9518	1	1	265	12	3	0	12	3	0	0
6501	0	3	458	26	6	1	26	6	1	0
1486	0	2	362	29	6	1	36	8	1	1
8166	1	2	206	29	6	1	29	6	1	0
1073	0	3	278	13	3	0	13	3	0	0
5383	0	1	269	0	0	0	0	0	0	0
8152	1	2	388	0	0	0	0	0	0	0
4149	0	4	314	13	3	0	4	1	0	1
6489	0	2	232	21	2	0	21	2	0	0
1767	1	3	411	29	6	1	29	6	1	0
8160	1	1	201	35	8	1	35	8	1	0
2016	0	1	366	34	7	1	34	7	1	0
5445	0	1	344	11	3	0	11	3	0	0
1821	0	2	327	13	3	0	14	3	0	1
8619	1	2	332	11	3	0	11	3	0	0
8091	1	2	244	14	3	0	14	3	0	0
10077	1	1	297	34	7	1	23	6	1	1
10150	1	4	233	26	6	1	29	6	1	1
8104	1	3	256	0	0	0	0	0	0	0
5507	0	2	293	13	3	0	13	3	0	0
6471	0	3	386	29	6	1	29	6	1	0
1916	1	2	245	8	3	0	13	3	0	1
9973	1	2	270	17	4	0	17	4	0	0
1619	0	2	314	11	3	0	11	3	0	0
5779	0	2	669	13	3	0	11	3	0	1
1144	0	2	260	7	2	0	7	2	0	0
6525	0	1	399	26	6	1	26	6	1	0
9060	1	2	264	14	3	0	12	3	0	1
3623	0	1	262	26	6	1	26	6	1	0
7131	0	3	267	11	3	0	14	3	0	1
6793	0	3	297	19	5	0	12	3	0	1
1757	1	2	307	26	6	1	26	6	1	0
9470	1	2	216	0	0	0	0	0	0	0
1469	1	1	196	11	3	0	11	3	0	0
1725	1	2	216	26	6	1	26	6	1	0
1281	1	2	366	18	5	0	18	5	0	0
1863	1	2	272	29	6	1	29	6	1	0
1729	1	2	221	29	6	1	29	6	1	0
8111	1	3	271	14	3	0	14	3	0	0
9180	1	2	322	0	0	0	0	0	0	0
1796	0	1	213	30	7	1	30	7	1	0
9964	1	1	291	33	7	1	18	5	0	1
5601	0	2	239	4	1	0	6	1	0	1
8627	1	1	435	18	5	0	18	5	0	0
9542	1	0	256	12	3	0	12	3	0	0
8195	1	2	355	26	6	1	26	6	1	0
5911	0	4	437	45	9	1	29	6	1	1
9570	1	0	233	16	3	0	12	3	0	1
3419	0	2	270	16	3	0	16	3	0	0
4449	0	3	246	20	2	0	20	2	0	0
1548	0	2	327	18	5	0	18	5	0	0
8248	1	2	559	39	9	1	34	7	1	1
5741	0	3	538	26	6	1	13	3	0	1
8673	1	2	211	7	2	0	12	3	0	1
10102	1	1	262	11	3	0	11	3	0	0
1874	1	1	260	14	3	0	13	3	0	1
5641	0	2	292	14	3	0	14	3	0	0
1011	0	2	245	5	1	0	5	1	0	0
3663	0	1	277	18	5	0	18	5	0	0
10109	1	1	242	13	3	0	13	3	0	0
7225	0	2	508	13	3	0	13	3	0	0
9433	1	0	318	13	3	0	13	3	0	0
8806	1	1	282	6	1	0	13	3	0	1
1626	1	1	202	29	6	1	26	6	1	1
4475	0	3	278	13	3	0	14	3	0	1
1301	1	0	310	27	6	1	29	6	1	1
9354	1	1	237	6	1	0	6	1	0	0
4363	0	2	213	14	3	0	13	3	0	1
8374	1	2	231	39	9	1	39	9	1	0
4689	0	3	315	7	2	0	10	3	0	1
8276	1	2	261	0	0	0	0	0	0	0
10001	1	2	231	12	3	0	13	3	0	1
1029	0	1	263	12	3	0	12	3	0	0
8106	1	4	242	13	3	0	12	3	0	1
3631	0	2	195	30	7	1	30	7	1	0
6731	0	1	228	24	5	0	26	6	1	1
1133	1	3	204	18	5	0	18	5	0	0
3911	0	2	232	18	5	0	14	3	0	1
6993	0	3	298	29	6	1	14	3	0	1
1758	0	3	295	13	3	0	14	3	0	1
9511	1	3	394	13	3	0	13	3	0	0
1068	0	1	197	11	3	0	21	2	0	1
3497	0	3	356	13	3	0	12	3	0	1
8902	1	1	229	11	3	0	11	3	0	0
8850	1	2	368	13	3	0	13	3	0	0
6401	0	3	486	13	3	0	13	3	0	0
3359	0	2	287	6	1	0	14	3	0	1
5755	0	3	304	11	3	0	11	3	0	0
9539	1	2	398	26	6	1	26	6	1	0
8671	1	0	192	18	5	0	18	5	0	0
1093	1	0	255	29	6	1	29	6	1	0
8559	1	2	320	23	6	1	23	6	1	0
1392	0	2	342	28	6	1	28	6	1	0
1242	1	2	365	29	6	1	15	4	0	1
9383	1	3	435	28	6	1	26	6	1	1
8686	1	1	254	7	2	0	12	3	0	1
1235	0	3	237	16	3	0	24	5	0	1
8602	1	3	234	44	9	1	12	3	0	1
6635	0	3	238	18	5	0	12	3	0	1
6851	0	2	454	33	7	1	31	7	1	1
5861	0	4	263	26	6	1	26	6	1	0
3929	0	1	255	13	3	0	13	3	0	0
9870	1	1	190	29	6	1	13	3	0	1
8067	1	2	244	13	3	0	14	3	0	1
6647	0	3	213	30	7	1	30	7	1	0
1616	0	1	241	11	3	0	11	3	0	0
8389	1	1	350	25	6	1	25	6	1	0
6503	0	3	354	31	7	1	31	7	1	0
9176	1	2	282	14	3	0	14	3	0	0
5649	0	1	250	9	3	0	9	3	0	0
7215	0	2	169	25	6	1	26	6	1	1
3429	0	4	323	42	9	1	14	3	0	1
4061	0	2	233	13	3	0	13	3	0	0
8783	1	1	254	19	5	0	30	7	1	1
8400	1	1	231	18	5	0	13	3	0	1
8223	1	2	304	12	3	0	13	3	0	1
5017	0	0	195	18	5	0	18	5	0	0
6925	0	2	235	29	6	1	29	6	1	0
3101	0	2	199	12	3	0	13	3	0	1
1339	0	2	338	7	2	0	7	2	0	0
4349	0	2	287	18	5	0	26	6	1	1
1214	1	2	292	18	5	0	18	5	0	0
9373	1	4	256	10	3	0	10	3	0	0
9745	1	0	266	39	9	1	39	9	1	0
1006	0	3	366	11	3	0	11	3	0	0
3473	0	3	193	16	3	0	16	3	0	0
1280	0	1	202	26	6	1	26	6	1	0
1310	0	2	382	11	3	0	13	3	0	1
9362	1	1	220	26	6	1	26	6	1	0
6797	0	3	291	25	6	1	25	6	1	0
4763	0	1	247	13	3	0	13	3	0	0
5711	0	2	274	18	5	0	18	5	0	0
7013	0	2	206	23	6	1	29	6	1	1
1311	1	2	337	36	8	1	36	8	1	0
6877	0	3	202	35	8	1	31	7	1	1
9085	1	1	266	13	3	0	14	3	0	1
8369	1	1	315	0	0	0	0	0	0	0
5343	0	3	280	14	3	0	13	3	0	1
8282	1	0	284	13	3	0	13	3	0	0
1298	1	3	218	0	0	0	0	0	0	0
1086	1	1	268	26	6	1	26	6	1	0
8421	1	2	239	14	3	0	13	3	0	1
6533	0	3	204	3	1	0	3	1	0	0
4993	0	2	227	26	6	1	26	6	1	0
9780	1	3	276	24	5	0	11	3	0	1
10120	1	1	512	12	3	0	13	3	0	1
8344	1	2	338	32	7	1	32	7	1	0
8923	1	2	179	13	3	0	13	3	0	0
5607	0	3	233	26	6	1	26	6	1	0
9519	1	1	449	11	3	0	11	3	0	0
8325	1	1	572	9	3	0	11	3	0	1
3865	0	3	275	19	5	0	19	5	0	0
4561	0	1	363	13	3	0	13	3	0	0
10063	1	0	426	36	8	1	36	8	1	0
6001	0	1	391	34	7	1	39	9	1	1
4801	0	1	271	25	6	1	25	6	1	0
1013	0	1	235	13	3	0	13	3	0	0
5499	0	4	256	13	3	0	11	3	0	1
8060	1	2	341	11	3	0	11	3	0	0
3767	0	4	336	21	2	0	21	2	0	0
8233	1	2	395	18	5	0	18	5	0	0
1295	0	1	250	12	3	0	12	3	0	0
1499	0	1	295	14	3	0	14	3	0	0
3987	0	1	264	14	3	0	14	3	0	0
9865	1	1	264	26	6	1	26	6	1	0
4403	0	1	254	11	3	0	11	3	0	0
9553	1	3	227	35	8	1	14	3	0	1
9378	1	2	257	26	6	1	25	6	1	1
8155	1	2	293	24	5	0	24	5	0	0
4181	0	2	215	13	3	0	11	3	0	1
4265	0	4	369	6	1	0	6	1	0	0
9247	1	2	260	12	3	0	13	3	0	1
6431	0	1	387	13	3	0	16	3	0	1
8668	1	2	173	14	3	0	12	3	0	1
7135	0	2	274	29	6	1	30	7	1	1
9473	1	1	235	29	6	1	29	6	1	0
9276	1	3	213	45	9	1	40	9	1	1
1335	1	1	249	8	3	0	8	3	0	0
8359	1	2	314	26	6	1	1	1	0	1
1600	0	3	267	30	7	1	12	3	0	1
1617	1	1	212	16	3	0	16	3	0	0
7201	0	2	239	12	3	0	12	3	0	0
10093	1	0	367	34	7	1	34	7	1	0
8659	1	1	198	29	6	1	29	6	1	0
8528	1	3	300	34	7	1	34	7	1	0
9589	1	1	365	14	3	0	14	3	0	0
6711	0	2	205	26	6	1	12	3	0	1
1142	1	0	244	20	2	0	20	2	0	0
6023	0	2	284	18	5	0	18	5	0	0
1387	0	2	263	11	3	0	11	3	0	0
1487	1	2	383	43	9	1	39	9	1	1
8933	1	0	472	30	7	1	30	7	1	0
8745	1	4	396	5	1	0	5	1	0	0
1592	1	2	291	13	3	0	13	3	0	0
8385	1	2	231	26	6	1	26	6	1	0
8604	1	2	282	4	1	0	4	1	0	0
8071	1	3	342	14	3	0	14	3	0	0
1176	0	2	304	18	5	0	18	5	0	0
5091	0	1	265	24	5	0	24	5	0	0
7193	0	2	285	13	3	0	14	3	0	1
1724	1	4	472	42	9	1	11	3	0	1
1267	1	1	186	12	3	0	13	3	0	1
10033	1	3	361	0	0	0	0	0	0	0
4315	0	3	416	26	6	1	26	6	1	0
8382	1	1	285	0	0	0	0	0	0	0
9555	1	1	241	29	6	1	29	6	1	0
5385	0	3	276	13	3	0	14	3	0	1
8397	1	2	219	2	1	0	2	1	0	0
3371	0	3	301	18	5	0	11	3	0	1
5245	0	1	224	41	9	1	41	9	1	0
8004	1	2	334	26	6	1	26	6	1	0
8791	1	1	316	30	7	1	30	7	1	0
9936	1	0	285	11	3	0	11	3	0	0
1432	1	1	168	18	5	0	18	5	0	0
8518	1	1	270	46	10	1	46	10	1	0
9389	1	5	673	8	3	0	11	3	0	1
9472	1	1	276	16	3	0	28	6	1	1
3953	0	4	256	29	6	1	29	6	1	0
8924	1	0	185	7	2	0	7	2	0	0
8393	1	2	204	39	9	1	39	9	1	0
5869	0	3	206	26	6	1	26	6	1	0
4333	0	2	330	13	3	0	13	3	0	0
3105	0	3	603	18	5	0	18	5	0	0
4367	0	5	481	2	1	0	2	1	0	0
1546	0	2	222	13	3	0	14	3	0	1
8819	1	2	429	39	9	1	39	9	1	0
1128	0	4	306	13	3	0	13	3	0	0
9230	1	2	337	19	5	0	19	5	0	0
3527	0	2	216	11	3	0	13	3	0	1
9970	1	1	241	13	3	0	13	3	0	0
6621	0	3	216	17	4	0	14	3	0	1
9679	1	1	301	29	6	1	29	6	1	0
3509	0	2	195	0	0	0	0	0	0	0
1578	0	2	464	25	6	1	25	6	1	0
9303	1	1	337	12	3	0	12	3	0	0
4669	0	2	288	17	4	0	17	4	0	0
3109	0	3	283	43	9	1	39	9	1	1
3361	0	1	274	25	6	1	25	6	1	0
1007	0	1	273	29	6	1	18	5	0	1
8967	1	2	378	2	1	0	4	1	0	1
8963	1	1	190	18	5	0	18	5	0	0
3531	0	2	360	37	8	1	37	8	1	0
1633	1	1	274	29	6	1	29	6	1	0
8129	1	1	261	15	4	0	15	4	0	0
4531	0	2	324	14	3	0	13	3	0	1
10081	1	2	368	20	2	0	20	2	0	0
1428	0	1	316	43	9	1	4	1	0	1
1852	1	1	536	38	8	1	38	8	1	0
4537	0	2	224	14	3	0	14	3	0	0
1557	1	1	234	25	6	1	25	6	1	0
4949	0	1	258	7	2	0	7	2	0	0
1130	0	3	280	18	5	0	23	6	1	1
1698	1	3	581	18	5	0	12	3	0	1
1109	1	2	420	13	3	0	11	3	0	1
5825	0	3	253	26	6	1	26	6	1	0
6977	0	3	248	13	3	0	14	3	0	1
1122	0	3	222	14	3	0	14	3	0	0
8886	1	2	361	8	3	0	14	3	0	1
8450	1	3	238	14	3	0	14	3	0	0
4121	0	2	215	16	3	0	16	3	0	0
5397	0	1	260	29	6	1	29	6	1	0
9143	1	1	186	24	5	0	14	3	0	1
9113	1	2	327	26	6	1	26	6	1	0
9270	1	2	823	19	5	0	18	5	0	1
1895	1	0	298	18	5	0	18	5	0	0
5049	0	3	415	26	6	1	26	6	1	0
3765	0	3	336	36	8	1	36	8	1	0
4219	0	2	244	14	3	0	14	3	0	0
7023	0	1	292	25	6	1	14	3	0	1
4053	0	3	370	16	3	0	13	3	0	1
9166	1	2	171	11	3	0	11	3	0	0
8884	1	2	513	13	3	0	13	3	0	0
6417	0	1	239	27	6	1	13	3	0	1
3325	0	3	267	13	3	0	36	8	1	1
9564	1	1	183	40	9	1	40	9	1	0
3125	0	4	378	23	6	1	23	6	1	0
8810	1	1	191	26	6	1	25	6	1	1
5789	0	2	252	12	3	0	12	3	0	0
8471	1	1	250	13	3	0	13	3	0	0
8557	1	2	300	35	8	1	14	3	0	1
8052	1	2	189	10	3	0	10	3	0	0
5055	0	3	411	0	0	0	0	0	0	0
8461	1	2	342	13	3	0	12	3	0	1
6783	0	0	363	25	6	1	25	6	1	0
1539	1	3	399	14	3	0	14	3	0	0
6275	0	0	463	13	3	0	13	3	0	0
1429	0	1	204	31	7	1	35	8	1	1
9024	1	2	333	37	8	1	26	6	1	1
7229	0	1	321	13	3	0	12	3	0	1
4471	0	3	288	34	7	1	11	3	0	1
10124	1	1	282	12	3	0	12	3	0	0
8996	1	2	374	12	3	0	14	3	0	1
7187	0	0	272	39	9	1	39	9	1	0
4093	0	2	266	11	3	0	13	3	0	1
5941	0	3	236	13	3	0	13	3	0	0
1999	0	3	256	34	7	1	31	7	1	1
3749	0	1	226	11	3	0	11	3	0	0
1037	1	2	322	14	3	0	11	3	0	1
5141	0	3	259	14	3	0	12	3	0	1
7059	0	1	187	29	6	1	29	6	1	0
8974	1	2	394	13	3	0	13	3	0	0
9144	1	1	255	11	3	0	11	3	0	0
9343	1	2	225	22	2	0	26	6	1	1
6091	0	2	170	39	9	1	42	9	1	1
10041	1	2	263	26	6	1	26	6	1	0
8473	1	2	464	14	3	0	14	3	0	0
9185	1	0	430	34	7	1	34	7	1	0
1245	1	1	249	29	6	1	29	6	1	0
1794	1	1	268	11	3	0	11	3	0	0
1849	1	0	371	30	7	1	30	7	1	0
1672	0	4	256	26	6	1	13	3	0	1
9999	1	2	495	2	1	0	14	3	0	1
9414	1	2	294	29	6	1	29	6	1	0
7249	0	2	788	46	10	1	46	10	1	0
6287	0	4	665	29	6	1	29	6	1	0
8928	1	2	316	0	0	0	29	6	1	1
8046	1	2	219	31	7	1	14	3	0	1
1520	1	1	429	25	6	1	23	6	1	1
8463	1	1	267	19	5	0	19	5	0	0
9757	1	3	367	13	3	0	13	3	0	0
10107	1	2	341	18	5	0	19	5	0	1
1941	1	2	417	12	3	0	12	3	0	0
1842	0	3	313	0	0	0	0	0	0	0
3267	0	2	233	8	3	0	8	3	0	0
9356	1	2	372	18	5	0	19	5	0	1
1517	1	4	489	13	3	0	14	3	0	1
6881	0	2	305	14	3	0	14	3	0	0
1838	0	2	261	32	7	1	26	6	1	1
9544	1	1	237	7	2	0	7	2	0	0
8271	1	2	346	13	3	0	13	3	0	0
4743	0	2	450	29	6	1	29	6	1	0
4227	0	2	353	3	1	0	3	1	0	0
8048	1	3	266	8	3	0	13	3	0	1
4973	0	3	248	13	3	0	13	3	0	0
4377	0	2	283	31	7	1	14	3	0	1
5879	0	2	527	11	3	0	13	3	0	1
3481	0	1	189	29	6	1	29	6	1	0
4177	0	2	202	8	3	0	8	3	0	0
6681	0	3	281	7	2	0	13	3	0	1
1508	0	2	221	0	0	0	0	0	0	0
8934	1	3	585	21	2	0	20	2	0	1
9201	1	2	208	13	3	0	13	3	0	0
3797	0	2	290	11	3	0	13	3	0	1
1497	1	3	294	16	3	0	16	3	0	0
6297	0	3	300	26	6	1	26	6	1	0
4611	0	2	243	12	3	0	12	3	0	0
7161	0	2	271	25	6	1	14	3	0	1
8250	1	2	307	0	0	0	0	0	0	0
4725	0	2	244	29	6	1	13	3	0	1
3445	0	3	243	12	3	0	11	3	0	1
5615	0	1	244	19	5	0	19	5	0	0
1509	0	3	456	18	5	0	18	5	0	0
1862	1	1	364	11	3	0	11	3	0	0
8985	1	2	237	13	3	0	11	3	0	1
4313	0	3	196	9	3	0	9	3	0	0
8757	1	1	187	13	3	0	13	3	0	0
9405	1	2	352	18	5	0	19	5	0	1
8001	1	1	274	28	6	1	28	6	1	0
5933	0	0	221	0	0	0	0	0	0	0
5369	0	4	279	13	3	0	12	3	0	1
4269	0	2	272	13	3	0	13	3	0	0
8763	1	1	214	25	6	1	25	6	1	0
8356	1	1	271	26	6	1	8	3	0	1
7165	0	2	286	12	3	0	12	3	0	0
9810	1	2	241	27	6	1	27	6	1	0
5047	0	5	320	14	3	0	14	3	0	0
8264	1	2	199	15	4	0	7	2	0	1
9293	1	3	219	26	6	1	26	6	1	0
2	0	2	319	12	3	0	27	6	1	1
5673	0	2	240	6	1	0	6	1	0	0
10098	1	2	236	18	5	0	18	5	0	0
10006	1	2	446	18	5	0	18	5	0	0
9526	1	2	331	39	9	1	12	3	0	1
1159	0	2	312	9	3	0	13	3	0	1
3669	0	1	185	13	3	0	0	0	0	1
9422	1	1	250	13	3	0	13	3	0	0
5873	0	2	274	18	5	0	10	3	0	1
8414	1	2	259	29	6	1	29	6	1	0
6051	0	2	517	7	2	0	7	2	0	0
9952	1	2	285	12	3	0	13	3	0	1
1292	1	0	407	13	3	0	13	3	0	0
9971	1	2	199	17	4	0	13	3	0	1
4697	0	2	406	17	4	0	12	3	0	1
3263	0	3	278	2	1	0	4	1	0	1
6643	0	5	286	0	0	0	6	1	0	1
6455	0	0	309	14	3	0	13	3	0	1
9771	1	2	294	35	8	1	35	8	1	0
1231	1	1	353	8	3	0	8	3	0	0
4179	0	4	384	0	0	0	0	0	0	0
1366	1	0	215	4	1	0	4	1	0	0
6931	0	3	251	13	3	0	26	6	1	1
4253	0	3	552	28	6	1	28	6	1	0
9415	1	2	287	25	6	1	23	6	1	1
7121	0	3	314	29	6	1	29	6	1	0
9401	1	3	317	14	3	0	14	3	0	0
9477	1	1	197	9	3	0	9	3	0	0
8243	1	2	229	26	6	1	33	7	1	1
1570	0	1	289	14	3	0	13	3	0	1
4877	0	1	211	11	3	0	11	3	0	0
8854	1	2	266	26	6	1	16	3	0	1
8294	1	1	230	19	5	0	18	5	0	1
8182	1	2	185	43	9	1	43	9	1	0
8489	1	1	245	42	9	1	39	9	1	1
1577	1	4	446	31	7	1	13	3	0	1
8214	1	2	549	26	6	1	26	6	1	0
8334	1	2	302	0	0	0	0	0	0	0
9799	1	0	284	26	6	1	13	3	0	1
8550	1	2	262	0	0	0	13	3	0	1
9693	1	3	380	17	4	0	17	4	0	0
9480	1	1	258	39	9	1	39	9	1	0
9162	1	1	467	13	3	0	13	3	0	0
3747	0	2	366	12	3	0	12	3	0	0
1477	1	1	268	29	6	1	29	6	1	0
1923	1	0	240	14	3	0	14	3	0	0
5925	0	2	183	11	3	0	11	3	0	0
4923	0	2	484	4	1	0	4	1	0	0
10069	1	1	372	11	3	0	11	3	0	0
7217	0	1	468	22	2	0	22	2	0	0
10045	1	1	182	31	7	1	31	7	1	0
1589	0	4	339	10	3	0	10	3	0	0
3893	0	1	194	12	3	0	12	3	0	0
8800	1	1	274	13	3	0	13	3	0	0
1472	0	0	257	13	3	0	13	3	0	0
6657	0	3	359	44	9	1	44	9	1	0
8519	1	0	221	9	3	0	9	3	0	0
1397	1	1	328	21	2	0	21	2	0	0
3457	0	3	479	34	7	1	18	5	0	1
8636	1	3	304	18	5	0	18	5	0	0
8598	1	2	389	5	1	0	11	3	0	1
6213	0	2	254	14	3	0	17	4	0	1
6595	0	3	256	28	6	1	28	6	1	0
1258	1	1	209	11	3	0	11	3	0	0
1903	1	1	617	17	4	0	17	4	0	0
9468	1	2	443	4	1	0	0	0	0	1
9720	1	2	197	25	6	1	25	6	1	0
1018	0	0	221	12	3	0	12	3	0	0
8279	1	2	288	36	8	1	36	8	1	0
6933	0	1	278	18	5	0	12	3	0	1
1220	1	1	281	18	5	0	18	5	0	0
1938	0	2	362	29	6	1	29	6	1	0
4651	0	3	450	26	6	1	29	6	1	1
9629	1	4	307	26	6	1	26	6	1	0
3629	0	3	269	12	3	0	11	3	0	1
9839	1	3	317	29	6	1	29	6	1	0
4715	0	3	228	25	6	1	25	6	1	0
5813	0	1	259	14	3	0	14	3	0	0
1249	0	4	253	33	7	1	10	3	0	1
3011	0	2	388	3	1	0	23	6	1	1
8517	1	3	403	13	3	0	11	3	0	1
1887	1	0	403	11	3	0	11	3	0	0
1325	0	2	204	13	3	0	14	3	0	1
9910	1	1	352	29	6	1	26	6	1	1
8652	1	1	347	10	3	0	13	3	0	1
6183	0	2	218	13	3	0	13	3	0	0
8205	1	2	291	23	6	1	26	6	1	1
9540	1	2	257	29	6	1	26	6	1	1
8731	1	2	295	13	3	0	13	3	0	0
6661	0	2	183	18	5	0	18	5	0	0
1921	0	1	339	40	9	1	40	9	1	0
6729	0	2	298	26	6	1	26	6	1	0
9642	1	2	243	39	9	1	41	9	1	1
4209	0	2	611	0	0	0	0	0	0	0
5441	0	1	434	0	0	0	0	0	0	0
1932	0	2	220	15	4	0	15	4	0	0
8275	1	3	248	12	3	0	13	3	0	1
1536	0	2	298	12	3	0	13	3	0	1
9791	1	2	332	26	6	1	23	6	1	1
9898	1	3	193	11	3	0	11	3	0	0
1718	0	1	248	12	3	0	37	8	1	1
3165	0	1	338	12	3	0	12	3	0	0
8642	1	2	290	0	0	0	0	0	0	0
1697	1	4	284	18	5	0	18	5	0	0
1080	1	2	262	40	9	1	14	3	0	1
1025	1	4	482	29	6	1	27	6	1	1
5937	0	1	355	21	2	0	31	7	1	1
4207	0	2	238	24	5	0	24	5	0	0
8308	1	2	202	0	0	0	0	0	0	0
6289	0	2	275	13	3	0	13	3	0	0
3875	0	2	194	17	4	0	14	3	0	1
6917	0	2	274	26	6	1	26	6	1	0
1019	1	2	376	29	6	1	29	6	1	0
1848	1	1	427	13	3	0	13	3	0	0
5449	0	1	275	19	5	0	19	5	0	0
3921	0	1	188	35	8	1	35	8	1	0
9070	1	0	285	20	2	0	20	2	0	0
10067	1	1	399	25	6	1	25	6	1	0
9285	1	2	399	18	5	0	18	5	0	0
6027	0	2	182	11	3	0	11	3	0	0
8957	1	2	251	12	3	0	13	3	0	1
1286	0	1	278	19	5	0	18	5	0	1
1153	1	1	297	14	3	0	14	3	0	0
4911	0	2	203	14	3	0	14	3	0	0
8633	1	0	188	18	5	0	18	5	0	0
8775	1	1	251	13	3	0	13	3	0	0
2025	1	0	289	29	6	1	29	6	1	0
1869	0	1	225	8	3	0	8	3	0	0
9104	1	5	642	20	2	0	20	2	0	0
7081	0	5	334	29	6	1	13	3	0	1
1152	1	2	283	13	3	0	13	3	0	0
1198	0	2	239	6	1	0	6	1	0	0
4815	0	1	235	14	3	0	12	3	0	1
1552	1	3	310	26	6	1	26	6	1	0
8778	1	1	322	10	3	0	14	3	0	1
10138	1	2	230	12	3	0	12	3	0	0
5845	0	2	257	14	3	0	14	3	0	0
1256	0	2	251	23	6	1	23	6	1	0
6487	0	2	186	26	6	1	13	3	0	1
9652	1	2	315	26	6	1	26	6	1	0
8030	1	1	350	4	1	0	8	3	0	1
4945	0	4	345	13	3	0	13	3	0	0
2026	1	0	282	8	3	0	8	3	0	0
1188	0	4	217	10	3	0	10	3	0	0
8457	1	1	281	14	3	0	17	4	0	1
5447	0	1	224	8	3	0	13	3	0	1
8331	1	1	369	26	6	1	13	3	0	1
3387	0	2	279	13	3	0	13	3	0	0
9487	1	1	337	18	5	0	18	5	0	0
1964	0	1	230	13	3	0	13	3	0	0
8522	1	2	217	12	3	0	2	1	0	1
8563	1	2	272	29	6	1	29	6	1	0
9338	1	1	198	14	3	0	14	3	0	0
3447	0	0	443	29	6	1	29	6	1	0
8690	1	2	240	11	3	0	11	3	0	0
8049	1	4	304	31	7	1	31	7	1	0
8852	1	2	356	26	6	1	13	3	0	1
9145	1	3	196	29	6	1	29	6	1	0
1946	0	1	398	13	3	0	11	3	0	1
9987	1	2	308	26	6	1	26	6	1	0
8989	1	1	423	14	3	0	14	3	0	0
8193	1	2	246	30	7	1	31	7	1	1
8411	1	2	538	13	3	0	11	3	0	1
9397	1	2	330	23	6	1	29	6	1	1
8965	1	3	186	42	9	1	39	9	1	1
3231	0	1	277	10	3	0	10	3	0	0
9620	1	1	252	26	6	1	26	6	1	0
9628	1	2	274	14	3	0	14	3	0	0
2006	1	1	489	4	1	0	11	3	0	1
5785	0	2	329	26	6	1	26	6	1	0
1308	0	0	315	13	3	0	13	3	0	0
1664	0	2	250	30	7	1	14	3	0	1
8174	1	2	304	7	2	0	6	1	0	1
1966	0	3	187	13	3	0	13	3	0	0
3805	0	2	172	23	6	1	23	6	1	0
10105	1	3	309	34	7	1	34	7	1	0
8863	1	3	301	16	3	0	16	3	0	0
5645	0	0	239	23	6	1	23	6	1	0
5501	0	4	242	13	3	0	13	3	0	0
3111	0	2	303	13	3	0	16	3	0	1
9369	1	0	244	18	5	0	18	5	0	0
6359	0	4	352	39	9	1	39	9	1	0
6201	0	4	219	13	3	0	14	3	0	1
1283	1	1	208	10	3	0	10	3	0	0
1861	1	0	765	0	0	0	0	0	0	0
9174	1	2	385	10	3	0	10	3	0	0
8749	1	2	192	0	0	0	0	0	0	0
9122	1	1	335	29	6	1	29	6	1	0
1896	1	1	379	10	3	0	13	3	0	1
8640	1	0	350	14	3	0	14	3	0	0
4869	0	3	325	29	6	1	0	0	0	1
9853	1	1	230	12	3	0	12	3	0	0
6057	0	0	218	17	4	0	17	4	0	0
4965	0	3	340	31	7	1	34	7	1	1
1741	1	1	249	26	6	1	26	6	1	0
5805	0	2	179	19	5	0	19	5	0	0
3833	0	1	188	29	6	1	29	6	1	0
4895	0	3	415	26	6	1	29	6	1	1
10025	1	1	258	40	9	1	30	7	1	1
9198	1	1	216	1	1	0	0	0	0	1
9252	1	1	268	17	4	0	17	4	0	0
9235	1	3	271	13	3	0	39	9	1	1
6215	0	2	263	39	9	1	39	9	1	0
3967	0	4	297	29	6	1	29	6	1	0
8234	1	1	352	0	0	0	0	0	0	0
1824	0	2	203	4	1	0	4	1	0	0
5071	0	0	214	39	9	1	39	9	1	0
1185	1	3	272	30	7	1	30	7	1	0
4165	0	3	240	14	3	0	14	3	0	0
3811	0	3	530	26	6	1	26	6	1	0
4555	0	1	527	39	9	1	39	9	1	0
8408	1	2	274	0	0	0	0	0	0	0
8316	1	1	326	26	6	1	26	6	1	0
8679	1	3	216	11	3	0	11	3	0	0
1141	1	1	170	18	5	0	18	5	0	0
6171	0	4	235	14	3	0	14	3	0	0
8305	1	1	419	8	3	0	14	3	0	1
9906	1	1	375	19	5	0	14	3	0	1
4541	0	3	311	13	3	0	13	3	0	0
5617	0	1	177	31	7	1	13	3	0	1
8410	1	2	459	8	3	0	14	3	0	1
1701	0	1	181	29	6	1	29	6	1	0
8771	1	0	218	41	9	1	41	9	1	0
4199	0	1	187	14	3	0	14	3	0	0
9324	1	0	236	13	3	0	13	3	0	0
6865	0	3	350	19	5	0	19	5	0	0
4331	0	3	258	13	3	0	0	0	0	1
1161	0	2	337	23	6	1	23	6	1	0
1603	1	3	298	14	3	0	14	3	0	0
1252	0	5	792	36	8	1	25	6	1	1
5411	0	2	247	14	3	0	14	3	0	0
1195	0	1	192	35	8	1	39	9	1	1
8895	1	3	261	13	3	0	11	3	0	1
5611	0	2	271	13	3	0	13	3	0	0
6143	0	3	316	13	3	0	13	3	0	0
5801	0	1	371	11	3	0	11	3	0	0
4415	0	4	254	43	9	1	43	9	1	0
3961	0	1	268	13	3	0	13	3	0	0
7091	0	2	772	14	3	0	14	3	0	0
1572	1	2	440	30	7	1	30	7	1	0
8241	1	2	382	14	3	0	22	2	0	1
8147	1	3	214	14	3	0	14	3	0	0
1722	0	3	465	17	4	0	17	4	0	0
4901	0	0	183	6	1	0	6	1	0	0
5935	0	2	332	13	3	0	14	3	0	1
7009	0	4	388	18	5	0	25	6	1	1
7063	0	2	206	17	4	0	17	4	0	0
9156	1	1	271	11	3	0	11	3	0	0
5405	0	3	289	31	7	1	31	7	1	0
6013	0	2	243	9	3	0	8	3	0	1
1611	1	4	396	9	3	0	8	3	0	1
4667	0	2	208	13	3	0	13	3	0	0
1963	1	1	363	27	6	1	27	6	1	0
3951	0	1	228	14	3	0	13	3	0	1
5075	0	3	201	5	1	0	13	3	0	1
6767	0	2	447	24	5	0	24	5	0	0
5453	0	3	826	30	7	1	30	7	1	0
3053	0	2	211	13	3	0	13	3	0	0
9789	1	2	374	12	3	0	14	3	0	1
6683	0	3	749	13	3	0	13	3	0	0
9037	1	1	372	16	3	0	13	3	0	1
4917	0	2	491	11	3	0	11	3	0	0
1169	1	1	425	26	6	1	26	6	1	0
1652	0	3	281	30	7	1	11	3	0	1
1919	0	4	695	26	6	1	26	6	1	0
1061	1	1	260	13	3	0	13	3	0	0
3159	0	1	179	45	9	1	45	9	1	0
9280	1	2	351	13	3	0	13	3	0	0
3745	0	1	233	26	6	1	26	6	1	0
10097	1	1	282	9	3	0	9	3	0	0
8571	1	2	277	0	0	0	0	0	0	0
9842	1	0	289	0	0	0	0	0	0	0
9030	1	0	280	43	9	1	43	9	1	0
3819	0	2	192	19	5	0	19	5	0	0
4809	0	2	229	13	3	0	13	3	0	0
6383	0	3	305	17	4	0	17	4	0	0
5819	0	2	285	13	3	0	13	3	0	0
9988	1	3	408	0	0	0	0	0	0	0
8488	1	2	259	14	3	0	18	5	0	1
6979	0	2	199	36	8	1	36	8	1	0
5389	0	3	275	27	6	1	29	6	1	1
8164	1	1	220	0	0	0	12	3	0	1
1126	0	2	295	18	5	0	18	5	0	0
6393	0	4	529	13	3	0	11	3	0	1
9299	1	3	249	29	6	1	29	6	1	0
7041	0	3	280	26	6	1	12	3	0	1
8360	1	3	376	14	3	0	14	3	0	0
9025	1	4	253	13	3	0	13	3	0	0
6887	0	4	188	42	9	1	39	9	1	1
6735	0	2	209	21	2	0	13	3	0	1
9313	1	1	175	26	6	1	26	6	1	0
4163	0	3	438	31	7	1	13	3	0	1
8418	1	4	408	23	6	1	18	5	0	1
5243	0	1	282	13	3	0	14	3	0	1
1955	1	2	394	29	6	1	29	6	1	0
4645	0	4	274	41	9	1	14	3	0	1
1951	0	5	328	26	6	1	12	3	0	1
9081	1	4	621	8	3	0	11	3	0	1
3209	0	1	356	13	3	0	13	3	0	0
4001	0	3	187	11	3	0	11	3	0	0
3065	0	1	234	11	3	0	13	3	0	1
8825	1	3	317	11	3	0	11	3	0	0
8530	1	1	214	13	3	0	13	3	0	0
9583	1	2	286	34	7	1	9	3	0	1
6669	0	0	239	13	3	0	13	3	0	0
8861	1	0	366	13	3	0	13	3	0	0
2011	1	2	282	29	6	1	29	6	1	0
8799	1	1	243	26	6	1	26	6	1	0
8868	1	0	249	13	3	0	13	3	0	0
4745	0	1	176	0	0	0	0	0	0	0
1334	0	3	238	1	1	0	1	1	0	0
3257	0	1	212	14	3	0	12	3	0	1
6113	0	1	233	29	6	1	29	6	1	0
9972	1	1	225	7	2	0	13	3	0	1
7079	0	2	301	25	6	1	25	6	1	0
9769	1	1	362	26	6	1	26	6	1	0
9801	1	2	351	39	9	1	31	7	1	1
1446	0	4	221	17	4	0	12	3	0	1
3815	0	1	228	26	6	1	26	6	1	0
4969	0	5	864	4	1	0	14	3	0	1
1997	1	1	285	11	3	0	11	3	0	0
9051	1	1	171	39	9	1	25	6	1	1
8496	1	0	294	11	3	0	14	3	0	1
6973	0	4	212	13	3	0	13	3	0	0
6235	0	1	311	5	1	0	5	1	0	0
8441	1	2	199	14	3	0	14	3	0	0
5197	0	2	236	26	6	1	26	6	1	0
9478	1	0	288	13	3	0	13	3	0	0
9275	1	2	342	11	3	0	11	3	0	0
9208	1	1	435	26	6	1	26	6	1	0
8848	1	3	268	30	7	1	29	6	1	1
3449	0	2	647	10	3	0	15	4	0	1
6481	0	2	336	13	3	0	13	3	0	0
8283	1	1	300	36	8	1	36	8	1	0
6263	0	2	298	21	2	0	21	2	0	0
1390	1	1	216	29	6	1	26	6	1	1
8143	1	4	312	25	6	1	25	6	1	0
1300	1	2	208	28	6	1	28	6	1	0
3081	0	1	207	20	2	0	13	3	0	1
5855	0	1	590	0	0	0	0	0	0	0
1353	1	3	574	0	0	0	30	7	1	1
9128	1	1	247	39	9	1	39	9	1	0
3391	0	2	294	2	1	0	2	1	0	0
3849	0	1	201	11	3	0	11	3	0	0
1240	1	0	215	30	7	1	30	7	1	0
4419	0	5	370	31	7	1	31	7	1	0
8015	1	1	199	14	3	0	14	3	0	0
4407	0	3	398	26	6	1	26	6	1	0
9719	1	2	415	26	6	1	13	3	0	1
3027	0	2	284	26	6	1	26	6	1	0
3169	0	2	189	13	3	0	12	3	0	1
8890	1	2	235	11	3	0	11	3	0	0
5337	0	2	406	30	7	1	26	6	1	1
7143	0	3	328	2	1	0	12	3	0	1
6705	0	3	340	13	3	0	12	3	0	1
1075	0	2	224	11	3	0	11	3	0	0
8455	1	1	216	16	3	0	12	3	0	1
5867	0	2	250	21	2	0	21	2	0	0
9380	1	2	234	39	9	1	14	3	0	1
5575	0	2	449	8	3	0	8	3	0	0
5425	0	3	383	7	2	0	7	2	0	0
1956	0	2	271	11	3	0	11	3	0	0
6697	0	1	327	26	6	1	26	6	1	0
6915	0	1	242	12	3	0	13	3	0	1
8880	1	1	238	13	3	0	14	3	0	1
3611	0	2	256	11	3	0	44	9	1	1
9371	1	2	293	14	3	0	14	3	0	0
9753	1	1	215	38	8	1	13	3	0	1
9095	1	2	300	11	3	0	13	3	0	1
4221	0	2	252	13	3	0	13	3	0	0
4477	0	2	183	13	3	0	13	3	0	0
8706	1	2	230	9	3	0	9	3	0	0
3649	0	1	217	24	5	0	24	5	0	0
3785	0	2	218	14	3	0	1	1	0	1
1200	0	1	248	10	3	0	4	1	0	1
8527	1	3	403	29	6	1	29	6	1	0
8708	1	1	237	41	9	1	41	9	1	0
9398	1	4	435	11	3	0	13	3	0	1
6087	0	3	361	42	9	1	42	9	1	0
6117	0	2	236	11	3	0	11	3	0	0
8151	1	1	208	14	3	0	14	3	0	0
9506	1	3	324	24	5	0	14	3	0	1
8027	1	2	358	25	6	1	25	6	1	0
8971	1	2	229	26	6	1	26	6	1	0
9304	1	0	269	7	2	0	7	2	0	0
10068	1	1	226	13	3	0	13	3	0	0
5597	0	3	249	39	9	1	39	9	1	0
2014	0	5	365	41	9	1	41	9	1	0
8600	1	1	288	42	9	1	42	9	1	0
4953	0	3	373	0	0	0	0	0	0	0
3373	0	2	182	8	3	0	12	3	0	1
3913	0	2	436	26	6	1	26	6	1	0
3881	0	1	239	14	3	0	14	3	0	0
8458	1	2	290	39	9	1	39	9	1	0
8352	1	2	225	14	3	0	13	3	0	1
8453	1	2	221	16	3	0	16	3	0	0
3899	0	2	214	22	2	0	22	2	0	0
6475	0	2	267	14	3	0	24	5	0	1
9301	1	1	367	12	3	0	14	3	0	1
9148	1	2	231	13	3	0	11	3	0	1
5155	0	2	204	18	5	0	18	5	0	0
6813	0	1	214	11	3	0	11	3	0	0
5427	0	2	269	25	6	1	37	8	1	1
4971	0	3	254	13	3	0	13	3	0	0
3891	0	2	521	26	6	1	26	6	1	0
9557	1	2	305	10	3	0	21	2	0	1
1255	0	2	353	0	0	0	0	0	0	0
9571	1	2	225	17	4	0	17	4	0	0
5187	0	1	345	8	3	0	12	3	0	1
9815	1	1	349	11	3	0	11	3	0	0
5073	0	1	169	43	9	1	26	6	1	1
6485	0	0	226	0	0	0	0	0	0	0
3317	0	1	411	25	6	1	25	6	1	0
1253	0	4	247	26	6	1	46	10	1	1
8065	1	2	250	32	7	1	32	7	1	0
6987	0	3	169	39	9	1	14	3	0	1
3665	0	3	354	26	6	1	29	6	1	1
6955	0	3	240	34	7	1	11	3	0	1
7125	0	0	168	12	3	0	14	3	0	1
10076	1	1	200	13	3	0	13	3	0	0
9496	1	3	510	26	6	1	13	3	0	1
5537	0	1	282	33	7	1	33	7	1	0
9550	1	2	237	6	1	0	6	1	0	0
3615	0	2	308	14	3	0	14	3	0	0
6253	0	2	531	18	5	0	18	5	0	0
4321	0	4	263	29	6	1	29	6	1	0
4505	0	1	204	4	1	0	13	3	0	1
1819	1	2	388	35	8	1	12	3	0	1
3837	0	2	215	45	9	1	45	9	1	0
8349	1	2	354	26	6	1	26	6	1	0
4263	0	1	204	36	8	1	33	7	1	1
5061	0	3	256	26	6	1	26	6	1	0
1087	1	2	291	13	3	0	13	3	0	0
3215	0	0	306	26	6	1	26	6	1	0
4951	0	0	341	12	3	0	12	3	0	0
3685	0	1	183	14	3	0	14	3	0	0
3543	0	2	308	16	3	0	16	3	0	0
1503	1	1	305	13	3	0	14	3	0	1
1342	1	2	264	14	3	0	14	3	0	0
9638	1	2	287	13	3	0	13	3	0	0
4553	0	3	220	29	6	1	29	6	1	0
8070	1	3	408	13	3	0	13	3	0	0
6585	0	3	313	29	6	1	29	6	1	0
8189	1	4	378	30	7	1	10	3	0	1
5129	0	2	207	17	4	0	12	3	0	1
1100	0	3	275	13	3	0	13	3	0	0
8137	1	2	343	12	3	0	12	3	0	0
3771	0	2	191	13	3	0	13	3	0	0
2003	0	3	369	0	0	0	13	3	0	1
1715	0	1	253	13	3	0	13	3	0	0
1995	0	3	372	31	7	1	31	7	1	0
8434	1	2	295	16	3	0	16	3	0	0
10084	1	1	225	14	3	0	14	3	0	0
4141	0	2	398	11	3	0	11	3	0	0
9725	1	2	370	10	3	0	12	3	0	1
1043	1	2	284	29	6	1	26	6	1	1
1096	1	2	270	14	3	0	14	3	0	0
8643	1	2	218	0	0	0	18	5	0	1
9816	1	2	336	0	0	0	14	3	0	1
8172	1	2	415	13	3	0	13	3	0	0
3333	0	2	283	8	3	0	8	3	0	0
5125	0	3	208	27	6	1	27	6	1	0
1958	0	5	380	14	3	0	12	3	0	1
8594	1	2	275	30	7	1	30	7	1	0
5913	0	1	190	16	3	0	16	3	0	0
5409	0	3	203	0	0	0	0	0	0	0
1547	1	1	321	0	0	0	13	3	0	1
7141	0	2	256	29	6	1	26	6	1	1
7185	0	3	225	26	6	1	24	5	0	1
6083	0	3	301	26	6	1	26	6	1	0
3061	0	3	256	13	3	0	29	6	1	1
1014	1	2	325	0	0	0	0	0	0	0
4963	0	1	232	9	3	0	9	3	0	0
8204	1	2	354	34	7	1	34	7	1	0
1026	1	2	284	13	3	0	14	3	0	1
9361	1	2	628	42	9	1	14	3	0	1
5621	0	2	277	26	6	1	26	6	1	0
3195	0	2	349	13	3	0	13	3	0	0
4261	0	2	292	12	3	0	12	3	0	0
9319	1	2	226	36	8	1	36	8	1	0
4029	0	2	311	39	9	1	39	9	1	0
1594	0	2	298	15	4	0	15	4	0	0
8871	1	1	217	13	3	0	13	3	0	0
6677	0	3	230	4	1	0	11	3	0	1
6555	0	2	244	18	5	0	13	3	0	1
3369	0	3	292	17	4	0	13	3	0	1
9517	1	2	210	30	7	1	26	6	1	1
7139	0	5	504	46	10	1	46	10	1	0
9800	1	2	342	21	2	0	21	2	0	0
4437	0	4	255	9	3	0	9	3	0	0
5525	0	1	201	14	3	0	14	3	0	0
5001	0	0	207	26	6	1	26	6	1	0
5757	0	3	359	3	1	0	11	3	0	1
4285	0	1	229	0	0	0	13	3	0	1
5549	0	1	254	41	9	1	13	3	0	1
9676	1	5	367	1	1	0	14	3	0	1
9187	1	1	198	44	9	1	14	3	0	1
4325	0	3	223	29	6	1	27	6	1	1
4005	0	2	327	6	1	0	6	1	0	0
8617	1	1	279	11	3	0	13	3	0	1
5835	0	2	326	18	5	0	18	5	0	0
9986	1	1	324	13	3	0	13	3	0	0
8579	1	2	269	18	5	0	18	5	0	0
5899	0	0	183	19	5	0	31	7	1	1
1485	0	3	277	12	3	0	13	3	0	1
10111	1	1	171	18	5	0	18	5	0	0
1322	0	1	465	30	7	1	30	7	1	0
8663	1	1	237	36	8	1	14	3	0	1
3423	0	3	188	13	3	0	12	3	0	1
9482	1	1	309	10	3	0	10	3	0	0
1377	1	2	482	11	3	0	11	3	0	0
9615	1	1	299	24	5	0	25	6	1	1
3937	0	1	180	22	2	0	11	3	0	1
6311	0	2	191	13	3	0	13	3	0	0
8843	1	2	397	31	7	1	12	3	0	1
8887	1	0	199	15	4	0	15	4	0	0
3869	0	3	237	10	3	0	10	3	0	0
9131	1	3	411	13	3	0	13	3	0	0
5185	0	0	275	27	6	1	27	6	1	0
1737	0	1	228	0	0	0	12	3	0	1
6185	0	2	182	12	3	0	14	3	0	1
4909	0	0	275	29	6	1	29	6	1	0
5773	0	3	368	16	3	0	16	3	0	0
2031	0	1	488	0	0	0	2	1	0	1
10099	1	1	416	13	3	0	13	3	0	0
9579	1	0	275	29	6	1	29	6	1	0
1367	1	2	295	4	1	0	4	1	0	0
8710	1	1	349	13	3	0	13	3	0	0
9483	1	0	186	26	6	1	26	6	1	0
1573	1	2	336	39	9	1	39	9	1	0
7099	0	4	380	44	9	1	18	5	0	1
8403	1	1	249	15	4	0	15	4	0	0
4039	0	2	279	13	3	0	13	3	0	0
8873	1	2	212	11	3	0	11	3	0	0
4739	0	1	234	26	6	1	26	6	1	0
9660	1	2	416	26	6	1	26	6	1	0
1031	1	1	264	14	3	0	14	3	0	0
10017	1	2	211	13	3	0	14	3	0	1
5637	0	2	432	26	6	1	26	6	1	0
6119	0	2	291	31	7	1	31	7	1	0
1763	1	3	286	0	0	0	0	0	0	0
3641	0	1	262	18	5	0	16	3	0	1
8942	1	1	354	7	2	0	4	1	0	1
8509	1	1	367	7	2	0	7	2	0	0
5251	0	0	340	26	6	1	26	6	1	0
10020	1	2	342	13	3	0	13	3	0	0
1199	1	2	219	27	6	1	26	6	1	1
9572	1	1	261	27	6	1	25	6	1	1
8657	1	1	183	13	3	0	13	3	0	0
8632	1	4	478	13	3	0	13	3	0	0
10088	1	2	245	16	3	0	16	3	0	0
4919	0	3	248	26	6	1	26	6	1	0
1474	1	1	287	14	3	0	14	3	0	0
9497	1	0	533	13	3	0	13	3	0	0
9851	1	3	249	13	3	0	13	3	0	0
8136	1	4	243	29	6	1	29	6	1	0
8545	1	2	251	2	1	0	11	3	0	1
9509	1	2	465	2	1	0	4	1	0	1
8542	1	3	443	16	3	0	16	3	0	0
1386	0	4	448	18	5	0	18	5	0	0
4577	0	3	578	16	3	0	13	3	0	1
8956	1	2	253	14	3	0	14	3	0	0
6381	0	2	276	8	3	0	11	3	0	1
1920	1	2	262	13	3	0	8	3	0	1
7057	0	3	390	26	6	1	26	6	1	0
8288	1	3	203	13	3	0	11	3	0	1
1399	1	1	325	13	3	0	13	3	0	0
4511	0	3	673	13	3	0	13	3	0	0
9209	1	2	220	29	6	1	29	6	1	0
1772	0	1	215	13	3	0	13	3	0	0
[truncated: 3,000 more rows]
