# Supplementary material for: Bayesian Rank-Clustering
Source: Psychometrika. 2025 Jun 16;90(3):904–31. doi: 10.1017/psy.2025.10014 (PMC12483714; doi:10.1017/psy.2025.10014)
Supplement: Pearce and Erosheva supplementary material [file S0033312325100148sup001.zip › 5.1 Sushi/sushi3-2016/sushi3a.5000.10.order]

10 1
0 10 5 0 3 4 6 9 8 1 7 2
0 10 0 9 6 3 7 2 8 1 5 4
0 10 7 0 2 3 8 4 5 1 9 6
0 10 4 5 7 0 2 3 1 6 8 9
0 10 8 6 5 0 3 9 2 7 4 1
0 10 6 2 9 0 5 1 4 8 7 3
0 10 4 7 0 1 2 8 3 5 9 6
0 10 6 3 7 8 0 9 2 1 4 5
0 10 2 3 7 8 0 4 5 6 1 9
0 10 0 3 1 8 6 2 9 7 4 5
0 10 7 8 3 2 6 5 0 4 9 1
0 10 4 7 1 3 2 5 6 8 0 9
0 10 7 4 5 1 0 3 8 2 9 6
0 10 3 1 0 8 7 2 9 6 5 4
0 10 2 7 1 0 4 5 9 8 6 3
0 10 7 4 3 5 0 1 2 6 8 9
0 10 3 4 0 5 9 6 7 8 2 1
0 10 7 4 1 2 0 3 6 8 5 9
0 10 7 5 0 1 2 4 8 3 9 6
0 10 5 7 4 0 3 8 1 2 9 6
0 10 4 7 0 5 2 1 8 3 6 9
0 10 7 3 5 4 0 1 6 8 9 2
0 10 1 0 7 6 2 5 8 9 3 4
0 10 5 7 4 0 2 3 8 1 6 9
0 10 2 0 6 8 7 9 1 5 4 3
0 10 7 0 5 4 1 2 8 3 6 9
0 10 5 1 0 3 6 8 7 2 4 9
0 10 7 2 5 0 4 8 3 9 1 6
0 10 5 7 3 1 2 8 9 6 0 4
0 10 7 4 3 2 0 1 5 8 6 9
0 10 3 7 2 5 6 8 0 1 9 4
0 10 7 1 2 0 8 5 6 4 9 3
0 10 7 0 4 1 5 2 6 8 3 9
0 10 2 5 6 4 0 9 8 7 1 3
0 10 7 2 1 8 0 4 3 6 9 5
0 10 5 7 1 4 2 0 8 3 9 6
0 10 0 7 3 2 1 4 5 8 6 9
0 10 7 2 6 5 1 0 8 3 9 4
0 10 4 1 2 7 5 8 3 0 6 9
0 10 1 2 8 7 6 0 3 9 5 4
0 10 5 0 6 4 3 9 1 8 7 2
0 10 7 0 1 2 8 3 6 5 9 4
0 10 7 4 2 0 3 8 5 9 1 6
0 10 8 7 5 4 2 1 6 0 3 9
0 10 8 0 3 4 5 1 2 7 9 6
0 10 7 2 4 0 3 8 6 5 1 9
0 10 7 8 1 4 5 3 0 6 9 2
0 10 0 3 7 1 8 9 6 4 2 5
0 10 1 0 3 5 2 7 8 9 6 4
0 10 2 7 5 0 9 8 6 1 3 4
0 10 7 2 5 4 3 0 8 1 6 9
0 10 6 1 0 4 3 8 7 9 2 5
0 10 4 7 5 2 3 0 1 6 8 9
0 10 2 8 3 0 7 6 5 9 1 4
0 10 4 7 2 1 3 5 0 8 9 6
0 10 7 2 1 3 8 4 5 0 9 6
0 10 4 7 1 2 8 6 9 3 5 0
0 10 5 6 0 9 7 2 1 8 3 4
0 10 1 5 0 7 6 2 4 3 8 9
0 10 1 7 5 8 2 3 0 9 6 4
0 10 4 1 5 7 3 2 0 8 6 9
0 10 7 1 0 9 6 2 8 5 3 4
0 10 7 2 8 5 6 3 0 1 4 9
0 10 7 8 3 1 0 6 2 4 9 5
0 10 1 6 0 4 3 2 9 8 7 5
0 10 2 7 0 3 5 4 1 8 9 6
0 10 7 2 4 5 1 8 0 3 6 9
0 10 1 7 5 4 3 2 6 9 0 8
0 10 1 2 6 7 3 8 9 5 0 4
0 10 1 5 7 8 6 0 4 2 3 9
0 10 7 2 1 8 5 6 4 0 3 9
0 10 7 4 6 0 3 8 2 9 1 5
0 10 2 8 0 7 9 3 6 1 4 5
0 10 1 6 2 5 7 4 0 9 8 3
0 10 4 0 3 7 2 8 5 6 9 1
0 10 0 4 8 1 7 2 3 9 5 6
0 10 7 1 0 2 8 4 3 6 9 5
0 10 0 7 2 1 6 8 4 3 5 9
0 10 7 0 3 2 8 1 9 5 4 6
0 10 7 4 5 1 0 2 8 3 6 9
0 10 0 3 9 1 6 8 7 4 5 2
0 10 9 8 5 3 6 2 0 1 4 7
0 10 7 8 9 2 5 6 3 0 1 4
0 10 3 7 2 0 8 1 6 9 4 5
0 10 5 2 8 7 3 0 9 1 6 4
0 10 5 2 7 0 1 6 3 4 8 9
0 10 1 4 5 7 3 0 2 8 6 9
0 10 8 7 1 2 4 5 6 9 0 3
0 10 7 4 5 2 8 3 0 6 9 1
0 10 4 7 2 5 8 0 3 9 1 6
0 10 7 2 0 4 5 1 9 3 6 8
0 10 2 5 8 7 1 0 9 6 3 4
0 10 5 4 7 2 3 0 1 6 8 9
0 10 7 2 8 6 5 9 3 4 0 1
0 10 6 8 1 5 0 4 9 7 2 3
0 10 5 4 7 0 2 3 1 6 8 9
0 10 4 7 2 9 1 5 8 0 6 3
0 10 7 4 9 8 5 2 0 3 1 6
0 10 1 7 5 8 0 3 2 4 9 6
0 10 7 2 1 3 0 4 9 6 8 5
0 10 7 2 1 8 3 6 9 0 4 5
0 10 2 7 4 3 0 1 8 5 9 6
0 10 8 1 5 7 4 0 2 3 6 9
0 10 9 0 3 4 5 8 6 7 1 2
0 10 2 7 1 5 4 6 8 3 9 0
0 10 4 0 3 2 8 5 1 9 6 7
0 10 2 5 4 8 0 6 3 9 1 7
0 10 5 1 4 3 0 7 6 8 9 2
0 10 7 2 5 0 1 6 8 9 4 3
0 10 1 7 5 4 2 6 3 0 8 9
0 10 7 4 1 0 2 3 6 5 9 8
0 10 7 2 0 6 8 9 1 4 3 5
0 10 0 4 3 7 1 8 5 2 6 9
0 10 2 7 0 8 1 6 9 4 5 3
0 10 7 2 8 0 3 9 4 1 5 6
0 10 4 7 1 0 3 5 6 2 8 9
0 10 1 0 5 7 2 3 6 9 8 4
0 10 5 0 7 4 3 2 8 9 1 6
0 10 0 3 4 7 2 5 8 9 6 1
0 10 4 7 1 8 0 5 2 6 3 9
0 10 5 4 7 0 8 1 3 9 2 6
0 10 1 6 3 0 7 2 9 5 8 4
0 10 7 5 3 4 0 2 8 6 9 1
0 10 2 5 9 7 4 6 1 8 0 3
0 10 4 1 5 0 6 7 2 3 8 9
0 10 4 7 2 3 0 8 5 6 1 9
0 10 5 4 0 3 2 8 1 6 7 9
0 10 2 1 5 8 7 6 0 4 9 3
0 10 0 6 5 2 3 8 9 4 7 1
0 10 7 3 2 5 4 8 1 0 9 6
0 10 4 5 7 0 1 3 6 9 2 8
0 10 7 2 4 8 0 1 3 5 6 9
0 10 2 7 8 6 1 0 3 5 9 4
0 10 7 4 1 2 0 5 6 8 3 9
0 10 4 7 2 8 3 1 6 9 0 5
0 10 7 2 6 8 5 9 4 3 1 0
0 10 2 8 7 1 9 0 6 5 3 4
0 10 2 1 8 5 0 3 6 7 4 9
0 10 0 3 6 1 2 7 5 4 8 9
0 10 0 6 5 4 1 2 7 3 9 8
0 10 3 0 1 5 7 2 8 4 9 6
0 10 1 9 6 0 8 3 5 7 4 2
0 10 0 9 7 8 3 6 2 4 5 1
0 10 7 2 8 4 3 5 1 6 9 0
0 10 1 7 2 3 0 8 6 9 5 4
0 10 4 7 5 0 3 2 1 6 8 9
0 10 2 3 8 7 0 4 5 1 9 6
0 10 6 1 5 7 0 2 8 3 4 9
0 10 4 2 3 8 0 7 5 1 9 6
0 10 7 5 4 0 6 2 1 3 8 9
0 10 5 4 7 1 3 2 9 0 6 8
0 10 7 5 1 4 8 2 3 6 0 9
0 10 4 7 0 5 8 3 2 9 1 6
0 10 7 2 8 1 5 6 4 3 9 0
0 10 4 7 5 1 2 3 8 0 9 6
0 10 7 2 6 8 3 5 1 9 4 0
0 10 4 5 7 2 0 1 6 8 3 9
0 10 7 3 2 0 6 4 9 8 1 5
0 10 7 8 2 6 1 4 5 0 9 3
0 10 7 4 1 2 3 6 0 5 8 9
0 10 7 4 0 5 2 3 1 8 6 9
0 10 2 6 7 5 0 8 1 4 9 3
0 10 5 7 4 1 2 0 9 8 3 6
0 10 2 1 3 0 8 6 7 4 5 9
0 10 2 8 1 3 7 0 5 6 4 9
0 10 2 8 0 1 3 5 6 9 7 4
0 10 7 1 0 2 8 6 9 3 5 4
0 10 1 7 4 5 2 0 3 8 9 6
0 10 7 4 1 6 8 2 0 3 5 9
0 10 7 5 8 2 3 6 9 4 0 1
0 10 2 5 8 7 0 1 6 4 3 9
0 10 1 7 4 5 0 2 6 8 3 9
0 10 4 5 1 7 3 8 0 6 2 9
0 10 0 7 5 4 1 3 2 8 9 6
0 10 4 7 0 5 6 2 1 3 8 9
0 10 3 6 0 7 2 8 5 4 1 9
0 10 7 2 4 5 1 8 6 0 9 3
0 10 6 1 7 0 8 2 3 9 4 5
0 10 3 8 0 7 4 2 5 1 6 9
0 10 7 2 8 5 0 3 1 6 9 4
0 10 7 1 0 5 2 3 4 8 6 9
0 10 4 3 8 5 0 2 6 9 1 7
0 10 5 4 7 2 0 3 1 8 9 6
0 10 3 1 2 0 7 6 9 8 5 4
0 10 1 5 4 7 6 0 2 8 3 9
0 10 7 0 2 1 4 5 3 8 6 9
0 10 5 3 4 2 7 8 9 1 6 0
0 10 7 0 3 4 8 9 1 6 2 5
0 10 1 7 2 5 6 8 0 4 9 3
0 10 6 9 0 1 4 5 3 2 8 7
0 10 7 2 0 4 5 8 1 6 9 3
0 10 4 7 0 5 2 8 3 6 1 9
0 10 3 0 2 1 8 7 9 4 5 6
0 10 7 0 2 6 5 8 1 3 9 4
0 10 5 4 1 0 7 8 9 2 3 6
0 10 0 7 8 3 9 1 2 5 6 4
0 10 1 5 6 0 8 2 3 7 9 4
0 10 0 5 8 2 7 3 9 6 1 4
0 10 7 1 6 4 8 5 3 0 2 9
0 10 4 7 1 2 0 9 5 8 6 3
0 10 0 1 3 8 7 9 6 2 5 4
0 10 6 3 0 8 2 9 1 7 5 4
0 10 6 8 2 7 0 3 1 9 4 5
0 10 7 4 5 1 0 8 2 3 6 9
0 10 6 5 8 7 2 1 4 3 0 9
0 10 7 5 2 1 3 6 8 0 9 4
0 10 7 2 8 4 5 0 3 6 1 9
0 10 7 0 1 3 4 5 2 6 9 8
0 10 0 1 6 5 2 4 3 7 8 9
0 10 7 8 2 9 6 1 4 5 3 0
0 10 5 3 2 7 8 1 0 9 6 4
0 10 0 4 3 7 1 2 6 5 9 8
0 10 7 2 8 0 3 5 1 4 9 6
0 10 7 5 4 1 3 2 8 9 6 0
0 10 0 7 2 3 8 6 9 4 1 5
0 10 7 8 2 1 0 3 5 6 9 4
0 10 1 7 2 0 8 3 4 5 6 9
0 10 1 7 8 2 5 4 0 3 9 6
0 10 7 2 0 8 4 9 3 1 5 6
0 10 4 7 2 3 8 9 5 6 1 0
0 10 2 8 1 7 0 4 3 6 9 5
0 10 7 8 2 6 4 5 9 0 1 3
0 10 7 3 0 2 9 8 4 1 5 6
0 10 7 5 4 1 6 9 8 3 0 2
0 10 4 7 0 5 3 9 8 2 6 1
0 10 7 5 2 0 3 4 8 1 9 6
0 10 7 2 5 8 1 9 0 6 4 3
0 10 3 9 6 0 1 4 5 2 7 8
0 10 7 2 5 4 8 1 0 3 9 6
0 10 0 2 1 7 9 6 8 3 5 4
0 10 4 7 2 1 8 0 3 5 6 9
0 10 2 7 5 8 0 9 4 3 1 6
0 10 7 5 1 4 2 6 3 0 8 9
0 10 8 2 3 0 7 6 1 9 4 5
0 10 7 6 2 0 1 3 8 9 5 4
0 10 1 7 8 2 3 9 6 0 5 4
0 10 7 0 6 1 5 2 9 8 4 3
0 10 0 4 7 5 2 8 1 3 6 9
0 10 7 1 4 3 2 0 8 9 6 5
0 10 2 8 7 5 0 4 1 6 3 9
0 10 8 2 7 1 3 0 9 5 6 4
0 10 1 0 2 8 9 7 3 6 5 4
0 10 7 4 2 8 0 3 1 6 5 9
0 10 1 7 2 0 8 3 5 4 6 9
0 10 3 7 4 0 1 5 2 8 9 6
0 10 7 2 5 1 3 0 8 6 9 4
0 10 2 6 8 3 0 4 7 1 9 5
0 10 3 7 4 5 1 2 8 0 9 6
0 10 5 2 3 7 0 4 8 6 9 1
0 10 7 2 1 8 0 4 5 3 9 6
0 10 8 5 0 7 2 3 4 6 1 9
0 10 7 4 3 1 0 8 2 6 9 5
0 10 7 2 0 4 5 3 1 8 6 9
0 10 7 2 8 6 0 9 3 4 1 5
0 10 7 8 2 0 9 5 6 1 3 4
0 10 4 7 2 3 5 0 8 1 6 9
0 10 3 6 8 7 2 5 0 4 9 1
0 10 5 8 7 2 4 9 1 3 0 6
0 10 5 4 7 1 8 0 2 6 3 9
0 10 7 3 0 5 6 2 4 8 9 1
0 10 3 0 7 2 8 1 9 4 6 5
0 10 1 4 3 0 7 2 8 6 5 9
0 10 2 4 5 0 7 3 9 8 1 6
0 10 5 4 7 2 0 8 1 9 3 6
0 10 4 5 7 8 1 2 0 3 6 9
0 10 4 7 5 2 3 0 8 9 1 6
0 10 0 7 2 8 3 4 5 6 1 9
0 10 4 1 5 3 7 8 2 9 0 6
0 10 4 7 0 2 5 1 3 8 6 9
0 10 2 3 0 4 8 9 7 1 5 6
0 10 7 2 8 5 4 0 1 6 3 9
0 10 1 7 2 0 3 6 8 5 9 4
0 10 0 3 7 2 6 8 1 4 5 9
0 10 7 2 0 9 8 3 5 4 1 6
0 10 7 2 5 8 6 0 3 9 4 1
0 10 2 5 7 0 3 8 9 1 4 6
0 10 5 4 7 3 2 8 6 1 9 0
0 10 1 0 8 4 7 5 2 3 9 6
0 10 2 7 0 8 6 1 5 3 4 9
0 10 7 5 0 4 2 3 1 8 6 9
0 10 7 2 5 0 8 1 9 3 6 4
0 10 2 3 0 7 8 9 6 4 5 1
0 10 5 7 2 3 8 9 6 0 1 4
0 10 7 5 4 2 0 8 1 6 3 9
0 10 6 1 4 0 7 2 5 8 9 3
0 10 1 7 5 4 8 0 3 2 6 9
0 10 7 2 3 6 8 0 9 1 5 4
0 10 7 2 0 1 8 9 6 3 4 5
0 10 0 8 4 2 7 1 3 9 6 5
0 10 7 5 2 8 4 6 3 1 0 9
0 10 4 7 1 6 0 3 2 5 8 9
0 10 7 8 6 2 9 4 3 5 1 0
0 10 0 5 3 2 7 9 8 6 4 1
0 10 1 4 6 0 7 3 2 9 8 5
0 10 6 8 0 2 5 7 9 1 3 4
0 10 7 2 0 3 8 9 5 1 6 4
0 10 4 0 3 6 9 7 8 2 5 1
0 10 6 1 7 3 2 9 8 0 4 5
0 10 2 5 0 4 1 7 3 8 6 9
0 10 7 0 2 8 5 3 9 6 1 4
0 10 3 7 0 6 1 5 9 8 2 4
0 10 5 2 7 8 0 3 6 9 4 1
0 10 7 2 4 5 0 6 1 9 8 3
0 10 6 2 8 7 1 5 4 0 3 9
0 10 7 2 5 4 0 6 3 9 8 1
0 10 4 2 7 9 1 3 0 8 5 6
0 10 1 7 8 0 2 4 5 3 6 9
0 10 1 5 0 3 6 2 8 7 9 4
0 10 7 1 5 4 0 3 2 8 6 9
0 10 7 2 1 3 6 0 8 4 9 5
0 10 4 0 7 1 8 3 2 9 5 6
0 10 4 5 0 7 1 2 8 9 3 6
0 10 5 4 7 1 0 2 8 6 3 9
0 10 4 2 7 8 3 0 9 6 5 1
0 10 5 4 2 7 8 1 3 9 0 6
0 10 3 0 9 7 2 8 6 1 4 5
0 10 7 3 2 0 9 8 6 1 5 4
0 10 2 1 0 5 8 7 6 4 3 9
0 10 7 1 8 4 5 0 3 6 2 9
0 10 2 0 8 5 6 7 4 1 3 9
0 10 7 2 8 4 5 0 1 3 6 9
0 10 1 3 0 8 2 7 9 6 5 4
0 10 1 7 4 6 2 0 8 5 3 9
0 10 1 6 8 9 2 5 7 4 0 3
0 10 2 0 3 7 5 4 6 8 9 1
0 10 4 7 1 5 3 2 9 8 0 6
0 10 6 0 1 5 8 3 2 4 9 7
0 10 9 0 6 8 7 2 3 1 4 5
0 10 3 1 7 4 5 2 8 0 9 6
0 10 5 0 4 2 8 3 6 9 1 7
0 10 7 5 2 9 3 0 6 1 8 4
0 10 3 2 7 0 8 5 6 9 1 4
0 10 7 5 0 3 2 8 6 9 4 1
0 10 0 2 3 8 9 1 6 7 5 4
0 10 7 0 4 3 8 5 2 1 9 6
0 10 5 4 7 2 8 3 0 6 1 9
0 10 7 1 2 8 5 3 0 6 9 4
0 10 7 5 3 1 8 9 2 0 6 4
0 10 4 5 3 8 2 0 1 6 9 7
0 10 5 0 6 7 9 2 3 8 4 1
0 10 5 7 2 8 3 4 1 0 6 9
0 10 7 8 5 4 0 1 2 3 6 9
0 10 4 5 7 2 0 3 1 8 6 9
0 10 5 2 8 7 0 9 3 4 1 6
0 10 7 2 8 5 0 4 1 6 3 9
0 10 5 4 7 8 2 1 3 0 6 9
0 10 1 0 3 8 6 2 7 4 9 5
0 10 2 3 4 7 1 5 6 8 9 0
0 10 8 7 2 1 6 3 9 0 4 5
0 10 0 1 4 5 6 7 3 2 9 8
0 10 5 7 1 8 4 0 2 3 6 9
0 10 5 7 1 0 2 8 3 6 4 9
0 10 7 8 1 4 2 3 0 6 9 5
0 10 7 1 8 2 6 3 0 5 4 9
0 10 7 4 5 0 1 2 8 6 3 9
0 10 1 5 4 2 3 6 0 7 8 9
0 10 7 3 2 5 8 6 0 9 1 4
0 10 1 2 7 3 8 0 4 6 9 5
0 10 7 4 8 5 1 2 0 9 3 6
0 10 8 7 2 6 1 9 0 5 4 3
0 10 0 4 5 7 3 8 6 9 2 1
0 10 4 7 5 2 1 8 0 3 6 9
0 10 7 2 3 8 4 0 1 6 9 5
0 10 6 0 1 5 8 7 2 9 3 4
0 10 7 1 0 2 3 6 8 5 9 4
0 10 4 7 1 5 6 9 3 2 8 0
0 10 0 2 8 7 1 3 9 6 5 4
0 10 3 1 5 7 2 4 6 8 9 0
0 10 4 7 1 5 2 3 8 6 0 9
0 10 6 9 5 8 0 3 2 7 4 1
0 10 1 7 6 0 4 8 2 5 3 9
0 10 1 8 5 0 9 4 6 2 7 3
0 10 5 7 2 6 0 1 8 9 4 3
0 10 4 3 7 2 0 8 6 9 5 1
0 10 3 4 8 5 2 7 1 9 6 0
0 10 3 8 4 7 2 5 0 1 9 6
0 10 7 0 8 2 5 3 9 6 4 1
0 10 7 1 4 5 0 2 3 8 9 6
0 10 7 0 4 5 2 8 1 3 6 9
0 10 4 2 0 3 8 5 7 9 6 1
0 10 5 2 3 0 7 6 8 1 4 9
0 10 7 5 3 0 8 4 2 1 6 9
0 10 7 4 5 2 1 3 8 9 6 0
0 10 7 5 4 2 0 3 8 9 6 1
0 10 0 3 6 1 8 7 2 5 4 9
0 10 7 2 3 0 8 1 6 5 4 9
0 10 7 4 5 0 3 2 8 1 9 6
0 10 0 6 8 2 3 7 5 4 1 9
0 10 5 0 3 6 1 8 4 9 7 2
0 10 7 5 2 1 0 4 3 8 6 9
0 10 0 9 6 1 7 8 5 2 4 3
0 10 7 2 5 4 1 0 3 8 9 6
0 10 7 2 4 1 5 0 8 6 3 9
0 10 3 2 7 8 5 0 4 9 1 6
0 10 1 3 0 4 8 2 5 7 9 6
0 10 7 5 4 2 1 8 0 9 3 6
0 10 2 3 9 8 6 1 0 7 4 5
0 10 0 1 6 9 7 2 3 8 4 5
0 10 5 7 0 8 2 3 6 9 4 1
0 10 7 3 2 4 0 5 8 1 9 6
0 10 7 2 5 4 3 6 8 1 0 9
0 10 1 8 2 7 4 5 6 0 3 9
0 10 7 8 2 3 4 0 9 5 6 1
0 10 7 2 3 8 1 9 5 0 4 6
0 10 4 6 1 5 7 3 9 8 2 0
0 10 5 4 7 2 1 3 0 6 8 9
0 10 7 0 3 5 8 1 4 2 6 9
0 10 7 6 1 3 2 9 8 5 4 0
0 10 6 0 4 9 5 1 2 8 3 7
0 10 1 2 8 4 0 7 5 3 6 9
0 10 5 2 4 0 3 6 1 9 7 8
0 10 0 4 7 5 2 6 1 9 8 3
0 10 0 4 7 3 1 9 8 2 5 6
0 10 5 2 7 1 8 9 6 4 0 3
0 10 4 5 6 7 8 1 0 2 9 3
0 10 2 7 0 6 8 3 9 4 1 5
0 10 1 7 2 5 4 6 3 8 0 9
0 10 5 4 3 7 2 8 0 1 9 6
0 10 4 0 3 1 6 2 9 8 5 7
0 10 7 2 6 1 3 4 9 8 5 0
0 10 7 4 2 0 5 1 6 8 9 3
0 10 7 8 2 0 1 4 5 6 9 3
0 10 0 5 9 4 2 8 7 3 1 6
0 10 2 7 8 9 1 0 3 6 4 5
0 10 4 7 2 1 5 0 3 8 6 9
0 10 7 5 4 2 3 8 1 0 6 9
0 10 7 5 6 2 8 9 3 1 0 4
0 10 7 2 5 1 8 9 0 6 3 4
0 10 3 5 8 2 7 9 4 6 1 0
0 10 5 0 7 1 3 2 8 6 9 4
0 10 7 4 5 1 0 2 8 3 9 6
0 10 7 0 2 5 8 9 3 6 1 4
0 10 2 9 8 7 0 6 5 1 3 4
0 10 5 4 2 0 7 8 1 3 6 9
0 10 0 1 3 8 9 7 2 6 4 5
0 10 7 1 4 0 2 5 3 8 9 6
0 10 7 2 0 8 3 5 1 9 6 4
0 10 5 7 3 1 2 0 4 6 8 9
0 10 7 5 2 3 8 0 4 1 6 9
0 10 4 7 0 2 8 3 5 1 6 9
0 10 7 5 4 1 0 8 3 2 6 9
0 10 5 4 7 0 1 2 8 3 6 9
0 10 4 7 1 2 0 3 5 8 6 9
0 10 7 4 2 0 3 5 1 8 9 6
0 10 2 7 8 5 6 1 9 0 3 4
0 10 7 4 2 5 1 0 3 8 6 9
0 10 7 2 6 1 9 5 0 8 3 4
0 10 7 0 5 1 3 4 2 6 8 9
0 10 4 7 1 6 8 0 5 2 3 9
0 10 2 7 8 0 6 9 1 3 4 5
0 10 1 6 7 5 2 0 8 3 9 4
0 10 8 7 3 2 0 9 6 1 5 4
0 10 7 1 4 8 2 0 3 6 9 5
0 10 7 4 2 8 0 1 6 5 3 9
0 10 8 7 2 6 0 3 9 1 4 5
0 10 5 8 7 3 4 2 0 9 1 6
0 10 1 2 4 5 7 0 3 6 9 8
0 10 5 7 1 0 2 8 6 9 3 4
0 10 0 5 4 3 2 8 7 1 9 6
0 10 4 5 2 8 7 3 0 1 6 9
0 10 7 4 2 8 5 0 1 3 9 6
0 10 7 5 4 3 1 2 8 0 6 9
0 10 7 0 4 5 1 3 2 8 9 6
0 10 7 2 3 0 5 4 8 1 6 9
0 10 7 4 3 2 1 5 0 8 6 9
0 10 7 4 5 2 0 8 3 1 9 6
0 10 5 4 7 1 0 3 9 2 8 6
0 10 7 2 0 3 8 4 9 6 1 5
0 10 0 4 3 6 7 5 2 1 8 9
0 10 1 0 2 4 5 3 7 8 6 9
0 10 0 3 8 6 4 9 2 1 7 5
0 10 1 7 5 4 6 8 2 0 9 3
0 10 0 3 1 9 5 7 8 2 6 4
0 10 7 4 2 5 6 1 8 3 0 9
0 10 1 5 6 3 0 7 2 8 9 4
0 10 7 1 5 3 4 8 6 0 2 9
0 10 7 1 6 2 0 5 8 3 9 4
0 10 7 1 2 0 8 4 5 6 3 9
0 10 5 7 2 6 1 0 3 9 4 8
0 10 0 3 2 8 7 1 9 5 6 4
0 10 7 4 5 3 2 1 8 0 6 9
0 10 7 4 1 5 2 0 3 6 8 9
0 10 7 2 0 3 8 4 5 1 6 9
0 10 4 7 1 6 5 2 3 0 8 9
0 10 2 0 7 1 8 6 9 5 4 3
0 10 0 4 5 3 2 6 8 7 9 1
0 10 5 3 6 1 8 9 2 7 0 4
0 10 8 2 7 9 0 1 4 6 3 5
0 10 8 2 7 1 4 0 9 5 3 6
0 10 0 4 2 1 6 7 8 3 9 5
0 10 0 1 7 3 4 6 5 2 8 9
0 10 4 1 7 2 6 3 8 9 5 0
0 10 7 0 2 8 4 1 6 9 5 3
0 10 3 0 7 2 8 5 4 9 1 6
0 10 0 7 3 2 6 9 8 1 4 5
0 10 5 7 1 0 4 3 6 8 2 9
0 10 0 1 8 5 4 9 6 3 7 2
0 10 4 7 2 5 0 3 8 6 1 9
0 10 6 3 0 9 5 1 7 8 4 2
0 10 7 4 5 2 1 0 6 3 8 9
0 10 7 5 0 4 2 6 8 3 1 9
0 10 1 7 0 4 3 8 5 2 6 9
0 10 3 8 2 4 5 1 7 0 6 9
0 10 2 3 6 0 8 9 1 7 4 5
0 10 0 7 4 5 1 2 8 3 6 9
0 10 2 6 0 7 9 1 8 3 5 4
0 10 7 3 8 2 1 0 4 5 9 6
0 10 7 2 8 4 1 0 6 5 3 9
0 10 5 1 6 3 7 9 2 8 0 4
0 10 7 2 3 8 6 9 0 5 1 4
0 10 0 5 2 6 3 7 8 4 1 9
0 10 4 5 0 3 2 7 9 6 8 1
0 10 7 5 8 1 6 0 9 2 4 3
0 10 7 5 4 8 1 6 2 9 0 3
0 10 1 4 3 5 0 7 8 2 6 9
0 10 7 4 0 1 6 2 5 8 3 9
0 10 5 7 1 2 8 0 6 3 9 4
0 10 1 2 7 8 0 3 6 9 4 5
0 10 7 8 2 6 1 3 0 9 5 4
0 10 1 7 4 5 2 8 3 6 0 9
0 10 0 5 8 7 1 2 4 3 9 6
0 10 7 0 2 6 3 8 9 5 4 1
0 10 7 2 1 6 8 3 5 9 0 4
0 10 4 5 7 2 0 3 9 1 8 6
0 10 1 2 7 0 3 4 8 9 5 6
0 10 4 5 7 2 3 0 8 6 1 9
0 10 3 2 7 8 1 6 0 5 4 9
0 10 1 5 3 7 8 0 2 6 9 4
0 10 2 3 1 6 5 4 7 8 0 9
0 10 5 0 2 4 7 8 3 1 9 6
0 10 7 4 5 2 1 0 3 8 9 6
0 10 4 7 2 1 0 8 5 3 9 6
0 10 5 0 7 4 6 2 9 8 1 3
0 10 7 5 0 3 2 8 1 9 6 4
0 10 4 7 5 0 2 3 8 6 1 9
0 10 0 7 2 9 5 1 8 4 3 6
0 10 4 7 1 2 8 3 5 0 6 9
0 10 5 7 8 3 2 6 1 9 0 4
0 10 0 6 9 1 3 8 2 7 5 4
0 10 2 7 8 3 4 5 6 0 1 9
0 10 7 8 2 0 1 6 9 3 5 4
0 10 4 7 1 2 8 6 9 0 5 3
0 10 7 2 5 8 1 3 0 6 9 4
0 10 3 0 4 5 7 2 8 1 9 6
0 10 7 1 0 2 5 4 8 6 9 3
0 10 7 2 5 8 3 4 0 1 6 9
0 10 5 4 1 7 2 8 3 9 6 0
0 10 5 4 2 1 6 7 8 3 0 9
0 10 5 7 8 2 9 6 1 0 3 4
0 10 7 4 2 5 1 0 8 3 9 6
0 10 7 8 2 4 1 5 9 0 3 6
0 10 1 8 7 3 2 4 6 0 5 9
0 10 5 8 9 7 2 6 1 3 0 4
0 10 7 9 2 5 0 4 6 3 8 1
0 10 8 0 4 9 3 1 2 7 6 5
0 10 1 4 7 5 2 6 0 3 8 9
0 10 1 5 4 0 3 6 7 2 8 9
0 10 3 6 0 9 8 1 7 2 5 4
0 10 0 8 2 1 3 4 6 7 9 5
0 10 7 5 6 4 3 0 2 8 9 1
0 10 4 7 2 5 1 8 0 3 6 9
0 10 1 4 5 7 2 0 8 6 9 3
0 10 1 7 2 4 5 0 3 9 6 8
0 10 0 1 2 8 4 3 5 9 6 7
0 10 6 7 9 5 0 1 4 3 8 2
0 10 3 5 7 1 4 0 2 8 9 6
0 10 2 7 3 8 6 9 0 1 5 4
0 10 2 5 4 7 6 3 8 0 1 9
0 10 2 0 7 3 6 4 5 1 8 9
0 10 7 3 0 4 5 2 1 6 8 9
0 10 7 5 1 4 8 2 9 6 0 3
0 10 7 4 5 1 2 3 6 0 8 9
0 10 5 0 1 7 2 3 9 8 6 4
0 10 5 2 0 8 3 7 4 9 1 6
0 10 7 2 3 8 5 0 6 1 9 4
0 10 1 2 7 6 9 8 0 5 3 4
0 10 3 7 2 8 0 1 6 9 5 4
0 10 7 5 8 4 3 9 2 6 1 0
0 10 5 0 2 1 6 8 3 7 4 9
0 10 1 4 7 5 0 6 3 2 8 9
0 10 4 1 3 5 7 6 2 0 8 9
0 10 6 7 8 4 1 0 5 2 9 3
0 10 7 4 2 0 5 3 1 8 9 6
0 10 4 7 2 1 0 8 6 5 3 9
0 10 5 6 7 9 2 8 0 3 1 4
0 10 7 2 8 5 0 3 9 6 1 4
0 10 8 7 2 5 0 3 9 4 1 6
0 10 7 4 0 5 3 8 2 1 9 6
0 10 7 4 2 8 0 3 9 1 5 6
0 10 5 6 0 3 9 7 8 2 1 4
0 10 7 1 2 0 5 6 3 8 4 9
0 10 7 2 1 0 3 5 8 6 9 4
0 10 7 4 5 2 8 1 6 3 0 9
0 10 4 1 7 5 0 3 8 2 6 9
0 10 7 6 0 2 1 5 4 8 3 9
0 10 7 5 2 1 8 6 3 0 4 9
0 10 0 7 2 3 4 1 8 6 5 9
0 10 2 4 7 3 8 5 0 6 1 9
0 10 3 1 9 0 6 8 2 5 7 4
0 10 0 7 4 2 3 5 1 8 9 6
0 10 1 7 4 3 8 5 6 9 2 0
0 10 7 3 2 0 8 6 1 4 9 5
0 10 4 7 2 1 0 3 8 9 6 5
0 10 3 7 5 4 8 1 9 2 0 6
0 10 1 0 3 5 6 7 4 2 8 9
0 10 7 4 2 0 5 1 3 6 8 9
0 10 7 2 4 3 5 1 0 6 8 9
0 10 7 2 0 8 4 3 1 5 6 9
0 10 0 7 3 6 4 1 8 2 5 9
0 10 7 1 4 5 0 6 2 3 8 9
0 10 7 5 1 4 3 2 0 8 9 6
0 10 5 7 2 3 1 9 8 6 4 0
0 10 2 1 3 0 7 4 5 9 8 6
0 10 7 2 8 3 1 6 0 9 5 4
0 10 7 2 4 1 5 8 9 0 6 3
0 10 7 2 5 8 6 0 3 1 4 9
0 10 4 7 0 2 3 1 5 8 9 6
0 10 7 4 2 5 3 1 8 0 6 9
0 10 4 7 3 0 9 2 8 1 6 5
0 10 2 7 8 3 4 5 1 9 0 6
0 10 7 2 8 4 3 0 1 5 6 9
0 10 4 7 2 0 3 5 1 8 9 6
0 10 1 5 7 2 6 8 4 3 0 9
0 10 7 2 3 0 1 4 5 8 9 6
0 10 7 8 1 3 5 2 4 9 6 0
0 10 2 8 7 0 6 5 1 4 3 9
0 10 2 7 0 8 3 9 6 4 1 5
0 10 9 2 8 7 0 3 5 6 4 1
0 10 4 1 0 8 5 2 7 9 3 6
0 10 7 1 2 0 3 8 6 4 5 9
0 10 1 8 0 9 5 6 3 7 2 4
0 10 8 3 2 0 4 7 5 1 6 9
0 10 6 8 3 2 1 7 9 0 4 5
0 10 7 2 5 4 1 0 3 6 9 8
0 10 4 7 5 0 2 3 1 8 6 9
0 10 5 2 7 4 0 6 1 8 3 9
0 10 1 7 0 2 6 4 8 9 3 5
0 10 2 9 7 0 5 8 1 3 4 6
0 10 0 4 1 5 3 6 8 2 9 7
0 10 7 4 5 1 2 3 8 6 9 0
0 10 8 7 2 1 3 9 6 4 0 5
0 10 5 7 2 3 1 0 8 9 6 4
0 10 7 2 4 3 1 5 0 8 6 9
0 10 7 2 8 3 9 0 6 1 5 4
0 10 1 2 7 0 6 3 8 9 5 4
0 10 7 4 1 2 8 3 0 5 9 6
0 10 8 2 1 0 5 7 3 6 4 9
0 10 4 5 0 7 3 2 1 8 9 6
0 10 1 2 5 8 7 9 0 4 6 3
0 10 7 2 8 0 6 9 1 3 5 4
0 10 2 7 1 0 4 5 3 8 9 6
0 10 7 4 5 0 2 3 6 1 8 9
0 10 3 7 2 5 1 4 8 6 9 0
0 10 7 2 1 3 0 5 6 8 9 4
0 10 0 5 3 2 8 7 6 9 1 4
0 10 1 0 2 5 3 7 9 8 6 4
0 10 0 1 3 6 7 5 8 2 9 4
0 10 7 1 6 2 9 5 0 4 3 8
0 10 7 2 4 5 9 8 3 1 6 0
0 10 7 0 5 1 2 8 9 6 3 4
0 10 7 0 3 2 4 1 5 6 8 9
0 10 5 0 7 2 1 8 9 4 3 6
0 10 2 5 7 8 0 4 1 6 3 9
0 10 8 2 7 4 5 3 1 0 6 9
0 10 5 7 4 0 2 8 9 1 3 6
0 10 3 1 6 9 8 2 7 4 5 0
0 10 0 7 1 5 4 3 6 2 8 9
0 10 7 2 8 6 3 0 1 5 4 9
0 10 4 1 6 0 2 8 9 7 5 3
0 10 5 0 7 2 6 8 3 4 9 1
0 10 7 2 5 0 4 1 3 6 8 9
0 10 7 3 9 6 2 8 1 0 5 4
0 10 1 0 3 5 7 8 4 2 6 9
0 10 0 7 5 1 2 9 8 6 3 4
0 10 7 1 2 6 3 8 5 0 9 4
0 10 0 2 7 8 9 6 5 3 1 4
0 10 7 1 3 0 2 8 4 6 5 9
0 10 5 2 0 4 6 3 9 8 7 1
0 10 8 9 7 2 3 0 6 4 5 1
0 10 1 7 4 5 3 0 2 8 6 9
0 10 5 1 0 3 6 9 4 7 8 2
0 10 6 8 2 0 7 1 9 4 5 3
0 10 8 1 5 3 9 2 7 6 4 0
0 10 7 2 1 0 5 4 6 9 3 8
0 10 4 7 2 0 3 1 5 8 6 9
0 10 7 5 8 1 4 2 0 6 3 9
0 10 7 3 4 2 0 8 9 6 5 1
0 10 4 7 0 3 5 6 1 2 8 9
0 10 7 0 9 8 1 4 5 2 3 6
0 10 6 3 0 1 9 7 2 5 4 8
0 10 7 8 0 2 3 4 1 6 9 5
0 10 0 5 2 7 8 9 3 6 1 4
0 10 7 4 0 1 5 2 8 3 9 6
0 10 5 7 1 0 2 6 8 3 9 4
0 10 7 2 0 3 8 4 5 6 9 1
0 10 7 1 5 0 2 4 6 3 8 9
0 10 7 2 8 0 6 9 3 5 1 4
0 10 7 5 0 2 6 3 4 8 9 1
0 10 7 2 8 0 3 9 1 6 5 4
0 10 3 1 5 2 7 8 4 0 9 6
0 10 7 2 6 9 8 1 3 0 5 4
0 10 7 5 2 8 0 6 3 1 9 4
0 10 7 4 5 3 2 0 1 8 9 6
0 10 1 4 2 5 7 3 0 8 9 6
0 10 7 2 8 5 4 3 0 1 6 9
0 10 2 4 8 3 7 0 6 9 1 5
0 10 7 5 4 3 0 1 8 6 9 2
0 10 7 6 2 1 8 0 4 3 9 5
0 10 7 5 1 4 0 2 6 3 8 9
0 10 0 3 6 9 8 1 4 7 5 2
0 10 7 4 2 5 3 1 6 0 8 9
0 10 6 1 9 0 3 2 7 8 5 4
0 10 0 4 7 5 2 3 6 9 1 8
0 10 7 5 0 2 1 3 6 4 8 9
0 10 4 7 5 2 0 1 8 3 6 9
0 10 2 0 7 1 6 8 9 3 4 5
0 10 7 5 1 0 2 8 6 3 9 4
0 10 7 5 2 6 3 1 0 8 9 4
0 10 4 5 2 8 9 1 3 7 0 6
0 10 5 1 4 3 9 7 8 6 2 0
0 10 7 4 0 1 5 2 6 3 8 9
0 10 7 2 1 5 0 3 4 8 6 9
0 10 4 7 1 5 0 2 8 6 3 9
0 10 2 1 0 7 4 8 6 3 9 5
0 10 0 4 1 5 3 9 8 7 6 2
0 10 0 7 2 1 8 3 6 9 4 5
0 10 5 4 7 8 3 1 0 2 9 6
0 10 0 7 2 1 3 6 8 9 5 4
0 10 7 4 2 5 3 1 6 9 8 0
0 10 7 0 2 4 3 5 1 8 9 6
0 10 1 0 4 7 8 2 6 5 3 9
0 10 0 7 2 8 9 3 4 5 1 6
0 10 7 3 2 0 6 8 9 1 5 4
0 10 6 5 0 1 9 2 7 3 4 8
0 10 7 2 8 3 5 0 9 6 4 1
0 10 2 7 1 0 4 5 3 8 6 9
0 10 0 1 9 3 8 2 6 5 4 7
0 10 7 3 1 2 8 4 9 5 0 6
0 10 7 0 5 2 8 1 4 3 6 9
0 10 4 5 7 2 8 6 9 1 0 3
0 10 7 1 4 2 5 0 3 8 6 9
0 10 4 1 8 7 5 2 0 3 9 6
0 10 7 4 5 2 8 9 6 0 1 3
0 10 1 7 2 8 6 5 3 9 4 0
0 10 7 4 0 1 2 9 6 8 3 5
0 10 4 7 5 2 6 0 8 1 9 3
0 10 7 6 5 8 2 3 4 0 9 1
0 10 4 7 1 5 2 8 3 0 9 6
0 10 7 2 5 8 1 9 0 4 3 6
0 10 0 7 3 2 6 5 9 8 1 4
0 10 7 1 2 0 6 8 4 5 3 9
0 10 7 4 5 3 6 2 0 1 8 9
0 10 5 2 7 0 4 1 8 3 9 6
0 10 3 1 6 8 2 9 0 5 4 7
0 10 4 7 1 5 8 2 0 9 6 3
0 10 6 7 1 2 9 8 0 3 5 4
0 10 0 3 1 6 9 4 8 7 2 5
0 10 7 2 9 3 1 8 0 6 4 5
0 10 3 0 6 7 9 5 2 4 8 1
0 10 7 5 4 0 3 1 8 2 9 6
0 10 0 4 2 7 3 5 1 9 8 6
0 10 7 4 3 1 0 5 9 8 2 6
0 10 7 2 0 8 3 6 9 1 5 4
0 10 4 7 0 3 8 1 5 9 2 6
0 10 4 3 5 8 9 7 2 1 6 0
0 10 3 7 5 0 4 2 6 1 8 9
0 10 0 7 2 6 9 8 3 5 4 1
0 10 7 8 2 0 6 9 1 4 5 3
0 10 0 3 1 4 7 6 2 8 5 9
0 10 7 0 2 4 8 6 3 9 5 1
0 10 4 0 7 5 2 1 8 3 6 9
0 10 0 1 4 5 7 6 9 8 3 2
0 10 7 1 2 8 0 3 9 6 5 4
0 10 7 5 3 0 8 2 1 4 6 9
0 10 0 8 7 9 4 5 2 3 1 6
0 10 3 2 6 7 9 4 0 8 1 5
0 10 7 1 8 0 5 3 2 6 4 9
0 10 7 4 2 5 3 1 0 9 8 6
0 10 0 4 5 8 3 6 9 7 2 1
0 10 7 5 0 9 8 2 1 3 6 4
0 10 1 7 3 6 0 4 5 8 9 2
0 10 7 1 2 0 3 4 5 8 9 6
0 10 7 5 8 2 6 3 1 0 9 4
0 10 3 0 7 2 8 1 5 9 6 4
0 10 0 5 1 7 9 6 2 3 8 4
0 10 4 0 7 1 2 8 3 9 6 5
0 10 5 6 3 0 8 7 2 9 4 1
0 10 0 7 3 4 1 6 8 2 5 9
0 10 4 7 5 2 0 8 6 3 9 1
0 10 9 0 5 4 7 1 8 2 3 6
0 10 7 2 4 8 6 0 5 1 3 9
0 10 7 5 0 6 8 4 1 2 3 9
0 10 7 2 1 4 0 8 5 3 6 9
0 10 7 8 2 5 3 0 4 6 1 9
0 10 3 0 2 1 4 7 5 8 6 9
0 10 7 2 0 5 8 1 3 9 6 4
0 10 7 5 4 1 8 2 6 0 3 9
0 10 6 1 9 0 5 3 8 7 4 2
0 10 7 4 3 2 5 0 8 1 9 6
0 10 7 4 5 1 2 0 8 3 6 9
0 10 4 1 7 2 8 5 0 3 6 9
0 10 7 5 2 4 0 6 9 8 3 1
0 10 2 1 0 5 7 8 3 9 4 6
0 10 4 1 0 2 7 6 3 9 8 5
0 10 4 5 8 7 9 2 0 3 6 1
0 10 7 8 2 0 3 1 5 9 4 6
0 10 4 7 2 5 0 8 9 3 1 6
0 10 5 6 1 7 3 0 2 8 9 4
0 10 7 0 2 4 5 1 6 8 3 9
0 10 3 0 9 4 7 2 1 6 8 5
0 10 6 1 3 9 5 0 8 4 2 7
0 10 2 7 4 5 0 3 1 8 9 6
0 10 2 0 7 3 5 1 6 8 9 4
0 10 5 7 3 6 0 4 2 8 9 1
0 10 0 2 7 8 3 6 5 4 9 1
0 10 7 4 8 5 2 3 1 6 0 9
0 10 1 7 3 0 2 8 9 5 4 6
0 10 7 0 1 3 4 2 5 8 9 6
0 10 5 7 4 2 8 6 9 0 3 1
0 10 9 1 5 0 6 4 8 3 7 2
0 10 1 4 7 8 6 5 2 3 0 9
0 10 5 7 0 1 4 9 6 8 3 2
0 10 4 0 6 3 5 1 8 2 7 9
0 10 7 8 4 2 1 5 0 3 6 9
0 10 7 1 6 3 8 9 0 5 4 2
0 10 1 3 6 0 5 2 4 7 8 9
0 10 5 4 7 2 3 1 0 8 6 9
0 10 7 5 6 3 2 9 8 1 0 4
0 10 7 2 5 1 4 8 9 0 6 3
0 10 1 2 4 7 3 5 0 8 6 9
0 10 2 7 6 1 8 0 4 5 9 3
0 10 9 2 7 5 8 6 3 4 1 0
0 10 7 2 1 5 0 8 4 9 3 6
0 10 7 4 0 3 2 1 5 8 9 6
0 10 0 7 2 8 3 9 6 1 5 4
0 10 0 5 1 7 2 6 4 8 3 9
0 10 7 2 8 5 0 1 9 3 6 4
0 10 7 2 6 8 3 1 0 5 4 9
0 10 7 2 1 3 5 6 8 0 9 4
0 10 1 0 8 9 3 6 2 7 5 4
0 10 0 1 3 5 4 8 6 9 7 2
0 10 7 1 0 3 2 5 4 8 9 6
0 10 7 0 1 2 6 3 8 4 9 5
0 10 7 2 0 3 8 1 4 5 6 9
0 10 2 7 6 8 4 9 1 5 3 0
0 10 7 4 3 8 1 5 2 9 0 6
0 10 7 1 2 8 3 0 6 5 9 4
0 10 7 2 0 4 5 3 1 8 9 6
0 10 7 5 2 3 0 4 1 9 6 8
0 10 4 7 3 1 8 6 2 0 9 5
0 10 7 4 2 8 9 5 6 1 3 0
0 10 4 5 7 3 1 0 2 8 6 9
0 10 2 6 8 5 0 4 3 7 1 9
0 10 7 8 2 5 3 4 6 1 0 9
0 10 2 7 4 5 1 8 3 9 6 0
0 10 4 7 1 2 0 5 3 8 6 9
0 10 0 4 5 1 7 2 3 9 8 6
0 10 3 9 0 8 1 2 6 7 5 4
0 10 6 0 2 7 3 8 5 9 1 4
0 10 6 0 3 1 9 8 2 7 4 5
0 10 9 7 2 8 3 1 6 4 0 5
0 10 1 9 6 5 0 3 4 8 2 7
0 10 5 7 4 6 2 1 3 8 0 9
0 10 0 5 6 3 7 8 2 4 1 9
0 10 7 4 5 1 2 8 0 9 6 3
0 10 7 2 3 9 0 1 8 5 6 4
0 10 7 8 5 2 0 3 4 1 9 6
0 10 8 1 6 0 7 2 3 5 9 4
0 10 7 2 8 0 5 4 3 1 9 6
0 10 4 7 1 2 5 9 6 0 3 8
0 10 1 7 6 2 3 8 5 4 0 9
0 10 4 7 2 5 0 8 1 3 6 9
0 10 2 4 0 6 1 8 7 9 5 3
0 10 0 7 4 2 5 3 8 1 9 6
0 10 4 1 0 3 9 7 8 2 6 5
0 10 4 5 7 8 0 2 1 6 9 3
0 10 5 7 6 0 2 3 8 1 9 4
0 10 4 8 1 7 2 3 5 0 9 6
0 10 7 2 0 3 8 4 9 6 5 1
0 10 7 3 4 1 0 5 2 6 8 9
0 10 7 5 2 8 3 6 1 0 9 4
0 10 1 2 7 5 0 4 3 8 9 6
0 10 7 2 4 0 6 8 5 9 1 3
0 10 7 2 8 3 1 4 9 6 0 5
0 10 2 5 6 3 8 7 0 9 1 4
0 10 8 2 7 3 1 6 5 4 0 9
0 10 2 3 0 8 7 6 9 1 5 4
0 10 5 9 2 8 7 0 1 3 6 4
0 10 7 8 2 0 3 9 6 5 1 4
0 10 1 0 7 2 3 8 6 9 4 5
0 10 5 7 2 8 1 3 4 0 9 6
0 10 7 2 3 6 8 0 9 1 5 4
0 10 2 7 1 8 3 6 9 4 5 0
0 10 2 3 0 6 1 5 8 4 7 9
0 10 5 7 2 8 9 0 3 6 4 1
0 10 7 1 2 8 4 5 6 0 9 3
0 10 6 3 0 9 1 2 8 7 5 4
0 10 5 0 1 4 3 2 7 8 9 6
0 10 8 7 5 4 2 0 1 3 9 6
0 10 4 5 7 0 2 1 8 3 6 9
0 10 7 6 1 8 2 3 9 0 5 4
0 10 0 9 7 1 2 4 5 8 6 3
0 10 6 0 9 3 2 8 7 5 1 4
0 10 4 5 3 7 0 6 2 8 9 1
0 10 6 8 7 2 9 0 1 3 5 4
0 10 1 7 2 8 5 6 4 9 0 3
0 10 4 0 5 1 3 7 2 9 8 6
0 10 2 7 1 8 6 0 3 9 5 4
0 10 0 4 5 2 3 8 6 7 9 1
0 10 7 5 9 8 1 6 0 2 4 3
0 10 7 0 5 2 8 1 4 6 3 9
0 10 7 0 2 1 5 4 8 3 6 9
0 10 4 5 1 7 6 8 3 2 0 9
0 10 1 7 3 4 5 0 2 6 8 9
0 10 6 4 7 5 0 2 1 8 3 9
0 10 7 4 2 1 8 5 0 3 9 6
0 10 3 6 1 8 0 9 5 4 7 2
0 10 5 3 2 4 7 0 8 6 9 1
0 10 7 4 3 1 0 2 8 5 9 6
0 10 7 4 1 2 3 0 8 5 6 9
0 10 7 2 5 0 8 6 9 1 3 4
0 10 7 5 1 8 0 4 6 2 3 9
0 10 7 5 2 8 4 0 3 1 9 6
0 10 4 1 2 7 8 0 6 3 5 9
0 10 2 3 4 5 8 9 6 0 7 1
0 10 4 5 0 1 3 7 8 2 9 6
0 10 1 6 0 7 8 5 4 2 3 9
0 10 7 4 5 0 2 1 6 3 8 9
0 10 8 7 4 1 5 2 0 3 6 9
0 10 7 5 4 2 3 8 1 0 6 9
0 10 4 1 2 0 8 6 3 7 9 5
0 10 7 5 2 8 9 1 6 0 3 4
0 10 5 0 7 2 8 3 4 6 1 9
0 10 8 2 3 4 5 0 6 1 9 7
0 10 7 3 0 6 4 9 2 1 8 5
0 10 5 2 7 8 0 9 6 3 4 1
0 10 7 4 5 3 2 0 1 6 8 9
0 10 2 1 0 7 5 3 6 8 9 4
0 10 2 5 0 7 8 1 9 6 4 3
0 10 7 4 1 3 8 0 2 6 9 5
0 10 5 3 0 7 2 4 1 8 6 9
0 10 2 0 3 8 4 9 5 7 1 6
0 10 5 4 1 0 3 2 7 8 9 6
0 10 4 7 1 5 0 8 2 6 9 3
0 10 1 7 5 0 2 6 3 4 8 9
0 10 4 7 5 1 8 2 3 9 6 0
0 10 4 7 5 9 2 3 1 0 6 8
0 10 5 7 2 0 8 3 9 1 6 4
0 10 2 3 6 0 8 9 7 1 5 4
0 10 7 5 4 0 3 2 8 1 6 9
0 10 5 7 2 3 0 8 1 9 6 4
0 10 5 7 1 3 2 8 9 0 6 4
0 10 0 9 5 4 7 8 1 2 6 3
0 10 7 4 1 5 8 2 0 3 6 9
0 10 6 1 0 4 3 8 2 5 7 9
0 10 4 7 1 5 2 8 3 6 0 9
0 10 5 0 1 3 6 9 7 2 8 4
0 10 3 1 0 9 6 5 8 7 2 4
0 10 4 3 1 9 5 6 7 2 8 0
0 10 1 4 7 2 0 5 3 9 8 6
0 10 5 7 0 2 6 3 1 8 9 4
0 10 7 5 4 2 1 8 9 3 0 6
0 10 7 2 5 0 8 3 6 9 1 4
0 10 4 7 0 2 8 6 5 9 3 1
0 10 7 4 3 8 2 6 0 9 1 5
0 10 7 8 4 2 6 0 3 5 1 9
0 10 7 5 2 3 0 8 1 4 9 6
0 10 4 3 0 7 9 2 8 1 6 5
0 10 4 5 1 7 2 3 8 6 9 0
0 10 7 2 1 0 8 6 3 5 9 4
0 10 4 7 5 0 8 6 2 3 9 1
0 10 1 4 5 7 2 8 3 0 6 9
0 10 7 5 0 4 3 1 8 2 6 9
0 10 7 2 5 0 8 4 3 9 6 1
0 10 1 7 2 6 4 0 8 9 5 3
0 10 1 7 5 6 2 4 8 3 0 9
0 10 4 7 6 0 5 8 9 1 2 3
0 10 6 1 7 2 8 0 5 9 3 4
0 10 7 0 3 5 4 2 8 6 9 1
0 10 1 7 4 5 0 2 9 3 6 8
0 10 7 4 5 2 1 3 0 8 9 6
0 10 7 0 2 3 5 8 1 9 6 4
0 10 2 5 9 1 3 8 6 0 4 7
0 10 7 4 3 2 9 5 8 1 0 6
0 10 7 4 5 3 8 1 2 9 0 6
0 10 5 3 6 0 2 9 7 8 1 4
0 10 4 7 1 2 5 0 8 6 3 9
0 10 0 3 6 9 4 5 7 2 8 1
0 10 3 8 5 7 2 9 4 0 6 1
0 10 7 2 8 0 6 3 9 1 4 5
0 10 0 7 2 8 6 1 3 9 5 4
0 10 3 0 2 7 1 9 8 6 5 4
0 10 2 7 0 8 6 3 1 9 5 4
0 10 8 2 1 7 6 4 5 9 0 3
0 10 7 8 1 3 5 2 0 4 9 6
0 10 0 3 6 9 2 7 4 5 1 8
0 10 7 4 2 0 5 1 3 9 8 6
0 10 7 2 4 3 5 8 0 6 1 9
0 10 7 5 2 8 0 6 3 9 1 4
0 10 8 7 2 1 4 5 0 9 6 3
0 10 7 2 8 6 0 9 4 5 3 1
0 10 2 8 6 3 7 9 5 4 0 1
0 10 7 5 6 2 3 0 8 4 1 9
0 10 4 7 2 5 0 3 8 9 6 1
0 10 1 2 7 6 4 0 8 5 3 9
0 10 5 2 7 8 0 6 3 1 4 9
0 10 5 0 2 1 7 6 8 3 4 9
0 10 1 7 0 2 4 8 3 6 9 5
0 10 7 2 3 5 8 0 6 1 9 4
0 10 4 2 7 3 6 0 5 1 8 9
0 10 4 8 1 0 2 5 7 6 9 3
0 10 5 7 2 9 8 0 6 3 4 1
0 10 7 4 5 0 2 3 1 6 8 9
0 10 7 3 1 0 9 2 8 6 5 4
0 10 5 1 4 6 8 0 7 9 3 2
0 10 0 3 6 9 2 8 7 4 5 1
0 10 2 8 9 0 6 7 3 4 1 5
0 10 7 1 0 4 8 3 2 6 5 9
0 10 0 4 1 7 3 2 5 8 6 9
0 10 0 5 4 1 6 9 3 8 2 7
0 10 7 5 2 8 0 4 1 9 3 6
0 10 7 2 0 1 6 3 8 9 4 5
0 10 7 3 0 9 5 2 8 6 1 4
0 10 9 6 0 3 8 1 5 2 4 7
0 10 0 2 8 7 3 6 9 1 5 4
0 10 5 6 3 2 9 7 8 0 1 4
0 10 2 0 5 1 7 8 3 4 9 6
0 10 7 1 4 5 6 0 2 8 3 9
0 10 0 7 4 2 5 3 8 1 6 9
0 10 7 2 4 5 0 8 3 1 6 9
0 10 4 5 1 0 7 2 3 9 8 6
0 10 4 5 7 3 0 8 2 9 1 6
0 10 7 4 5 1 0 3 6 2 8 9
0 10 4 7 5 2 3 0 8 9 6 1
0 10 0 7 6 2 1 3 8 9 5 4
0 10 0 6 1 3 7 4 5 2 8 9
0 10 7 0 5 4 1 2 8 9 6 3
0 10 0 3 9 6 8 1 5 4 7 2
0 10 4 5 3 2 7 9 8 0 1 6
0 10 5 8 1 0 3 2 6 7 9 4
0 10 7 1 5 0 2 4 8 3 6 9
0 10 7 4 5 1 2 0 8 9 6 3
0 10 5 3 6 4 7 0 1 9 2 8
0 10 0 1 7 6 2 8 4 5 3 9
0 10 0 3 8 7 6 9 2 5 1 4
0 10 7 0 9 2 5 8 3 1 4 6
0 10 6 7 3 8 2 4 0 5 9 1
0 10 5 7 1 2 3 6 8 0 4 9
0 10 7 4 5 2 8 0 1 9 3 6
0 10 7 4 5 2 8 3 1 0 6 9
0 10 1 4 8 9 2 5 6 7 0 3
0 10 7 0 6 2 1 3 8 5 9 4
0 10 4 9 1 5 3 7 0 2 8 6
0 10 3 0 6 9 1 2 7 8 5 4
0 10 4 5 7 8 2 0 1 3 6 9
0 10 1 9 6 3 8 4 5 0 2 7
0 10 5 2 7 9 8 6 0 1 3 4
0 10 7 4 5 9 6 2 8 0 3 1
0 10 5 6 0 9 4 2 7 3 1 8
0 10 0 1 7 2 6 5 8 3 9 4
0 10 4 7 3 1 5 8 2 0 9 6
0 10 7 2 8 1 0 5 6 4 3 9
0 10 7 8 6 1 9 2 3 5 4 0
0 10 3 8 2 0 7 1 9 5 4 6
0 10 4 1 7 2 0 5 3 8 9 6
0 10 7 2 1 8 3 6 0 5 9 4
0 10 7 3 2 8 1 0 9 5 6 4
0 10 7 5 4 2 0 1 3 6 8 9
0 10 7 5 8 4 0 6 1 2 9 3
0 10 7 2 0 5 8 4 6 3 9 1
0 10 0 5 4 3 7 1 2 8 9 6
0 10 7 1 4 5 3 9 6 0 8 2
0 10 0 7 3 2 9 6 8 1 5 4
0 10 1 0 2 7 8 4 3 6 9 5
0 10 7 1 2 0 3 5 4 8 9 6
0 10 4 5 7 1 2 9 6 3 0 8
0 10 7 5 8 2 0 1 6 3 9 4
0 10 4 5 7 2 3 0 6 1 8 9
0 10 0 4 5 3 2 1 6 8 9 7
0 10 7 1 8 0 5 4 3 2 6 9
0 10 7 0 2 3 5 8 1 6 9 4
0 10 7 2 5 3 0 6 8 9 1 4
0 10 4 2 1 7 3 0 9 8 6 5
0 10 7 3 0 2 8 6 1 5 4 9
0 10 7 1 2 5 8 0 3 9 6 4
0 10 7 0 1 2 6 5 3 8 9 4
0 10 7 2 1 5 8 3 6 9 0 4
0 10 7 2 1 4 5 3 0 6 8 9
0 10 7 4 5 2 1 0 8 3 6 9
0 10 5 7 3 0 6 8 2 4 9 1
0 10 4 3 5 2 7 1 8 0 9 6
0 10 2 0 5 3 4 9 6 1 7 8
0 10 4 1 7 0 6 2 8 9 5 3
0 10 3 1 0 8 7 2 6 9 5 4
0 10 7 4 2 9 8 3 5 0 6 1
0 10 6 0 7 3 1 4 8 9 5 2
0 10 1 3 0 8 9 2 6 7 4 5
0 10 4 1 5 0 2 7 9 8 3 6
0 10 7 2 8 4 0 3 5 1 6 9
0 10 0 6 1 3 4 2 9 7 8 5
0 10 7 4 6 8 1 2 0 3 5 9
0 10 4 7 5 0 2 3 1 6 8 9
0 10 7 4 5 3 2 1 0 8 6 9
0 10 5 7 1 0 8 3 6 2 4 9
0 10 7 2 1 5 4 6 0 9 8 3
0 10 6 0 1 9 3 5 2 7 8 4
0 10 6 9 7 3 0 2 8 4 5 1
0 10 5 7 0 1 3 4 9 8 2 6
0 10 7 8 9 1 2 4 0 3 6 5
0 10 0 2 3 8 1 6 9 5 7 4
0 10 6 1 3 7 0 2 8 9 4 5
0 10 8 7 2 5 4 0 3 6 1 9
0 10 6 7 2 3 8 0 9 1 4 5
0 10 4 0 8 7 2 9 3 5 1 6
0 10 7 1 0 3 2 4 8 6 5 9
0 10 3 1 7 0 8 4 2 6 5 9
0 10 0 1 5 3 6 9 2 8 7 4
0 10 7 6 8 2 0 9 3 1 4 5
0 10 7 4 5 2 6 1 0 8 3 9
0 10 7 5 2 4 0 1 3 8 9 6
0 10 4 5 7 2 3 8 0 1 6 9
0 10 7 8 2 6 1 9 3 5 4 0
0 10 1 0 6 3 5 7 2 4 8 9
0 10 7 5 0 6 2 8 1 3 9 4
0 10 0 5 1 7 4 8 9 2 6 3
0 10 7 1 0 8 2 9 6 3 4 5
0 10 7 4 2 8 5 3 9 1 0 6
0 10 3 7 5 2 0 9 8 1 6 4
0 10 7 2 4 8 5 1 0 6 3 9
0 10 5 7 3 9 0 2 4 8 6 1
0 10 0 6 1 3 9 2 7 8 5 4
0 10 1 7 5 4 0 2 8 6 9 3
0 10 5 7 2 0 4 8 9 6 3 1
0 10 7 4 1 5 8 2 3 0 6 9
0 10 5 0 2 7 1 6 3 8 9 4
0 10 7 1 2 6 8 0 9 5 4 3
0 10 6 2 1 7 8 9 4 0 3 5
0 10 1 0 7 4 8 2 6 3 5 9
0 10 2 4 0 1 7 5 8 6 3 9
0 10 4 1 7 2 5 8 3 9 0 6
0 10 3 1 5 7 2 8 9 0 4 6
0 10 1 5 4 7 2 8 3 6 9 0
0 10 5 1 8 4 7 2 6 9 0 3
0 10 4 7 5 1 2 0 3 8 6 9
0 10 7 1 5 6 2 8 3 9 4 0
0 10 4 2 3 5 6 9 1 8 7 0
0 10 7 1 0 8 2 6 3 5 4 9
0 10 7 2 4 1 5 8 0 3 9 6
0 10 6 1 3 8 2 5 0 7 4 9
0 10 7 1 5 6 4 2 0 8 3 9
0 10 7 0 3 6 9 1 8 2 4 5
0 10 4 5 0 7 2 3 1 8 9 6
0 10 7 5 8 2 0 9 1 6 4 3
0 10 7 5 2 8 6 1 4 0 3 9
0 10 4 5 1 7 2 3 0 6 8 9
0 10 7 1 0 6 8 9 2 4 5 3
0 10 2 4 1 0 3 7 8 6 9 5
0 10 5 2 6 8 7 1 9 0 3 4
0 10 7 8 6 5 1 2 3 0 4 9
0 10 2 7 5 3 8 9 0 6 1 4
0 10 4 7 1 5 3 0 8 2 6 9
0 10 5 4 1 2 3 7 0 8 9 6
0 10 7 2 6 3 0 4 8 5 1 9
0 10 7 1 4 0 5 8 2 3 9 6
0 10 6 0 9 3 8 1 5 4 2 7
0 10 5 1 4 7 2 0 8 3 6 9
0 10 2 7 8 4 0 3 9 5 1 6
0 10 5 2 7 0 6 8 3 9 4 1
0 10 3 1 0 8 2 7 6 9 5 4
0 10 5 2 6 3 0 4 7 1 8 9
0 10 2 8 7 1 0 5 4 6 3 9
0 10 7 8 1 3 0 2 6 5 4 9
0 10 4 1 7 5 8 3 2 0 6 9
0 10 7 2 1 4 5 3 8 6 9 0
0 10 0 3 6 7 1 9 8 2 5 4
0 10 0 1 5 7 3 4 9 8 2 6
0 10 1 5 0 7 2 4 3 8 9 6
0 10 0 6 2 5 7 4 8 3 9 1
0 10 5 2 7 6 8 0 9 1 4 3
0 10 1 3 7 0 2 5 6 8 4 9
0 10 1 8 2 5 7 0 4 3 6 9
0 10 4 7 8 1 0 3 2 5 6 9
0 10 7 0 8 5 1 4 2 3 6 9
0 10 7 2 8 0 1 5 4 6 9 3
0 10 2 3 8 0 9 6 1 5 7 4
0 10 7 5 3 4 1 8 2 0 6 9
0 10 2 1 3 8 0 4 7 9 5 6
0 10 6 9 1 5 0 4 3 8 2 7
0 10 7 1 2 4 5 3 6 8 0 9
0 10 7 3 4 0 9 5 2 6 8 1
0 10 2 8 3 7 0 1 9 6 5 4
0 10 2 7 4 8 0 6 3 1 5 9
0 10 4 7 8 0 2 5 3 1 6 9
0 10 7 5 4 1 0 2 8 9 6 3
0 10 1 4 5 7 2 8 0 3 6 9
0 10 4 5 7 2 8 0 9 3 6 1
0 10 4 5 2 3 8 9 7 6 1 0
0 10 5 4 0 3 7 1 2 8 9 6
0 10 7 5 6 2 0 3 9 8 4 1
0 10 7 5 1 2 3 6 0 4 8 9
0 10 5 7 6 2 8 9 0 1 4 3
0 10 7 0 4 6 2 8 1 9 5 3
0 10 4 0 7 8 9 2 3 5 1 6
0 10 5 1 7 6 0 4 2 9 3 8
0 10 5 0 7 3 2 4 1 8 6 9
0 10 0 3 1 9 2 6 7 8 4 5
0 10 1 7 5 4 2 0 8 3 6 9
0 10 5 7 8 1 2 3 0 4 6 9
0 10 0 7 8 3 2 9 6 4 5 1
0 10 4 7 5 2 1 3 8 0 6 9
0 10 1 7 8 0 2 6 9 3 4 5
0 10 6 5 1 2 0 8 4 7 9 3
0 10 1 7 2 8 3 0 6 5 9 4
0 10 2 1 4 7 3 0 8 5 9 6
0 10 1 4 5 7 2 0 8 6 9 3
0 10 5 1 7 6 3 0 4 8 2 9
0 10 4 1 7 0 8 5 6 2 9 3
0 10 5 2 3 7 0 8 9 6 4 1
0 10 0 2 7 3 8 6 9 5 4 1
0 10 3 6 5 8 1 7 2 0 4 9
0 10 4 5 7 6 0 2 8 3 9 1
0 10 2 7 6 4 8 1 3 5 0 9
0 10 7 4 5 1 3 8 0 2 6 9
0 10 4 7 2 0 3 5 1 8 6 9
0 10 6 0 1 2 7 8 9 4 3 5
0 10 4 7 5 0 3 8 2 6 9 1
0 10 0 3 9 6 1 2 7 8 4 5
0 10 7 2 8 1 6 3 0 9 4 5
0 10 1 4 3 5 0 7 8 6 2 9
0 10 2 7 5 4 8 1 6 0 9 3
0 10 7 4 2 5 3 8 1 6 0 9
0 10 4 7 3 2 8 9 5 0 6 1
0 10 6 3 9 4 0 8 7 1 5 2
0 10 4 7 0 5 2 1 8 3 6 9
0 10 1 7 6 3 5 4 8 2 0 9
0 10 5 7 2 8 4 0 9 3 1 6
0 10 7 2 4 8 1 0 5 3 6 9
0 10 8 7 4 0 5 6 1 2 3 9
0 10 3 7 2 1 6 8 9 4 5 0
0 10 0 5 3 4 1 7 8 2 6 9
0 10 7 4 2 3 8 0 5 9 6 1
0 10 7 2 8 0 3 1 5 4 6 9
0 10 1 5 4 0 7 3 2 8 6 9
0 10 2 4 5 7 1 0 8 3 6 9
0 10 1 0 7 8 3 2 5 4 6 9
0 10 1 7 4 6 5 3 8 2 9 0
0 10 3 7 8 2 4 5 0 9 1 6
0 10 7 0 1 4 5 3 2 6 8 9
0 10 7 1 5 2 6 8 3 4 9 0
0 10 2 7 1 0 6 8 9 3 5 4
0 10 5 7 2 0 8 3 1 4 6 9
0 10 7 4 5 1 0 2 3 8 6 9
0 10 4 5 0 3 7 2 8 1 9 6
0 10 3 4 0 7 9 8 1 6 5 2
0 10 1 4 5 7 8 6 9 2 3 0
0 10 6 0 9 1 3 7 4 2 8 5
0 10 7 0 2 3 6 8 9 1 4 5
0 10 8 4 7 2 6 5 0 3 1 9
0 10 7 2 4 8 5 1 6 0 9 3
0 10 3 7 2 0 8 5 4 6 9 1
0 10 5 0 7 2 3 6 8 9 1 4
0 10 7 0 5 1 6 2 9 8 3 4
0 10 7 5 4 2 0 1 8 3 9 6
0 10 7 4 5 8 2 3 0 1 6 9
0 10 0 8 2 7 5 1 4 3 6 9
0 10 1 0 7 4 3 2 5 8 9 6
0 10 7 5 0 2 1 6 8 9 3 4
0 10 4 7 1 0 3 5 2 8 6 9
0 10 2 7 5 4 3 8 6 0 1 9
0 10 0 4 5 3 7 2 6 9 8 1
0 10 7 2 5 3 8 0 4 6 1 9
0 10 4 5 7 1 8 0 3 2 9 6
0 10 0 5 1 6 4 3 9 8 7 2
0 10 4 0 1 5 3 6 7 9 8 2
0 10 4 5 1 7 2 0 3 8 9 6
0 10 3 2 8 5 4 0 9 1 7 6
0 10 2 3 8 9 7 6 5 1 0 4
0 10 7 4 2 5 3 0 8 6 1 9
0 10 7 1 4 5 3 0 6 2 8 9
0 10 0 2 1 8 7 5 9 6 3 4
0 10 5 7 6 2 0 3 8 1 9 4
0 10 7 4 5 2 1 6 8 3 0 9
0 10 6 2 4 0 5 1 7 8 3 9
0 10 7 5 2 6 1 4 8 3 9 0
0 10 8 3 7 1 4 5 2 0 9 6
0 10 7 2 8 3 9 1 5 0 4 6
0 10 7 2 4 5 8 3 0 6 9 1
0 10 5 4 7 1 0 8 2 9 3 6
0 10 7 2 4 6 0 1 3 5 8 9
0 10 7 2 6 0 8 9 3 5 1 4
0 10 4 7 5 2 0 3 1 8 6 9
0 10 7 5 1 4 0 8 3 9 2 6
0 10 1 4 7 5 0 3 2 8 6 9
0 10 0 1 3 8 6 5 2 7 4 9
0 10 1 2 3 7 8 0 6 5 9 4
0 10 4 7 5 8 2 0 1 3 6 9
0 10 7 2 9 8 6 3 0 1 5 4
0 10 7 0 1 6 2 3 5 8 9 4
0 10 4 7 5 0 3 2 8 1 6 9
0 10 2 5 0 8 9 7 3 1 6 4
0 10 7 5 4 1 8 3 2 0 6 9
0 10 1 7 5 2 8 3 6 9 0 4
0 10 0 7 4 5 2 8 1 6 9 3
0 10 3 4 5 7 9 2 0 1 8 6
0 10 1 2 7 8 5 4 3 6 9 0
0 10 4 2 0 9 3 1 7 6 5 8
0 10 7 5 4 2 0 8 3 1 9 6
0 10 4 0 3 5 1 7 6 9 2 8
0 10 4 5 2 7 3 0 1 6 9 8
0 10 2 6 3 7 0 8 9 1 5 4
0 10 7 4 8 0 1 6 5 2 9 3
0 10 7 4 5 2 8 3 0 1 9 6
0 10 3 1 0 7 5 9 2 8 6 4
0 10 3 1 7 2 4 5 8 0 9 6
0 10 5 3 7 8 2 6 9 4 1 0
0 10 7 5 4 2 1 0 6 3 8 9
0 10 4 7 2 1 3 5 9 0 8 6
0 10 7 5 1 6 9 2 8 0 4 3
0 10 7 4 2 5 3 0 8 1 9 6
0 10 7 5 2 8 1 6 3 0 4 9
0 10 2 8 0 3 7 9 6 1 4 5
0 10 7 2 5 6 1 8 0 3 9 4
0 10 7 4 2 3 1 5 8 9 0 6
0 10 7 0 1 3 2 9 8 6 5 4
0 10 5 7 0 4 2 1 8 9 3 6
0 10 6 9 1 3 0 7 8 2 5 4
0 10 7 2 8 0 6 5 3 9 1 4
0 10 7 4 2 1 5 8 6 3 9 0
0 10 4 0 3 2 1 7 9 8 6 5
0 10 4 7 5 1 6 3 9 0 8 2
0 10 7 8 2 4 1 9 0 3 6 5
0 10 7 3 4 1 2 0 8 5 6 9
0 10 4 7 5 1 0 3 8 6 2 9
0 10 2 8 1 7 9 6 0 3 5 4
0 10 4 0 1 5 3 8 2 7 6 9
0 10 4 5 7 0 1 3 2 6 8 9
0 10 7 2 8 9 6 1 0 3 4 5
0 10 1 7 0 4 2 5 6 8 3 9
0 10 7 5 0 8 3 2 9 6 1 4
0 10 2 0 5 7 1 6 4 8 9 3
0 10 5 6 2 8 0 3 9 4 1 7
0 10 0 2 3 1 7 6 4 5 8 9
0 10 4 5 0 3 1 9 8 2 6 7
0 10 3 0 2 7 4 5 8 1 6 9
0 10 7 4 2 0 5 8 3 6 9 1
0 10 4 1 7 3 2 6 5 0 8 9
0 10 1 6 3 9 2 8 0 7 4 5
0 10 6 7 0 1 2 3 4 5 8 9
0 10 7 4 8 5 0 1 2 3 6 9
0 10 0 9 5 3 1 8 6 7 4 2
0 10 7 5 1 8 2 6 3 0 9 4
0 10 0 7 4 1 3 8 2 6 9 5
0 10 5 6 7 2 8 0 1 4 3 9
0 10 7 4 5 2 8 1 3 0 9 6
0 10 1 0 9 7 3 2 4 5 8 6
0 10 7 4 1 2 0 3 5 8 6 9
0 10 4 7 2 8 5 0 9 3 6 1
0 10 7 2 3 0 6 1 9 5 8 4
0 10 4 0 3 1 5 8 9 7 6 2
0 10 7 1 2 8 5 0 3 6 9 4
0 10 4 7 1 3 5 8 0 2 9 6
0 10 1 0 6 7 3 2 8 4 5 9
0 10 7 2 4 3 5 8 0 6 9 1
0 10 4 2 1 5 8 9 7 6 0 3
0 10 4 5 0 7 2 1 3 6 8 9
0 10 0 1 8 3 2 6 7 9 5 4
0 10 4 2 7 8 3 6 1 9 5 0
0 10 5 7 1 4 8 0 2 6 9 3
0 10 3 0 7 2 1 9 8 6 5 4
0 10 5 0 7 3 8 6 4 1 9 2
0 10 7 2 8 5 6 1 4 0 9 3
0 10 9 8 5 2 7 1 6 3 0 4
0 10 7 3 4 2 5 0 8 1 6 9
0 10 4 7 2 3 5 0 8 1 6 9
0 10 7 3 0 5 2 8 1 6 9 4
0 10 4 7 0 5 2 8 3 1 6 9
0 10 7 5 8 4 2 0 3 1 9 6
0 10 0 4 5 7 2 3 1 8 9 6
0 10 5 0 1 9 6 3 8 4 7 2
0 10 5 4 3 0 7 8 2 6 1 9
0 10 0 6 9 1 8 7 2 4 5 3
0 10 7 9 5 4 8 2 6 1 0 3
0 10 7 1 8 5 2 0 4 9 6 3
0 10 1 2 7 0 5 8 3 6 9 4
0 10 4 5 7 3 1 2 8 6 9 0
0 10 7 5 2 6 0 8 3 1 9 4
0 10 4 7 0 1 2 5 8 6 3 9
0 10 4 7 3 0 5 6 8 2 9 1
0 10 7 4 2 1 0 3 6 8 9 5
0 10 7 5 4 2 6 3 1 8 9 0
0 10 4 7 1 2 8 0 9 5 6 3
0 10 5 7 0 8 2 6 9 3 1 4
0 10 7 8 1 4 5 0 6 3 9 2
0 10 4 7 3 2 5 6 8 1 9 0
0 10 2 0 8 3 6 9 1 7 5 4
0 10 4 7 5 2 8 0 1 3 6 9
0 10 4 5 0 7 2 8 3 9 1 6
0 10 7 5 6 3 4 8 1 0 2 9
0 10 1 7 0 2 5 3 8 4 6 9
0 10 7 2 1 0 8 6 5 3 4 9
0 10 0 5 7 8 2 4 9 1 6 3
0 10 5 4 0 2 7 8 6 3 9 1
0 10 4 1 3 0 9 6 7 2 8 5
0 10 5 7 2 8 0 1 6 9 3 4
0 10 4 7 5 8 1 2 0 3 6 9
0 10 6 3 2 0 5 8 9 7 1 4
0 10 2 7 3 4 5 8 0 1 9 6
0 10 7 4 5 1 0 2 8 3 9 6
0 10 6 4 1 3 5 0 7 9 8 2
0 10 0 1 2 3 5 9 8 6 4 7
0 10 2 1 8 0 6 7 3 9 4 5
0 10 7 0 2 4 8 5 3 6 9 1
0 10 0 5 4 8 9 6 1 7 2 3
0 10 5 4 1 2 8 3 0 9 7 6
0 10 0 7 6 3 8 5 2 9 1 4
0 10 0 7 2 1 4 5 6 8 3 9
0 10 4 7 3 2 8 9 0 5 1 6
0 10 5 3 2 6 1 7 0 8 9 4
0 10 4 7 1 5 8 6 0 3 2 9
0 10 4 7 5 1 2 8 0 6 3 9
0 10 5 7 2 6 0 8 9 4 3 1
0 10 2 4 1 7 0 6 3 5 8 9
0 10 7 1 2 5 9 6 0 8 3 4
0 10 5 1 8 7 2 0 6 4 3 9
0 10 0 2 3 5 8 7 9 4 6 1
0 10 6 3 0 7 1 8 2 4 5 9
0 10 7 1 2 0 8 6 3 9 5 4
0 10 7 4 8 1 5 0 2 9 3 6
0 10 7 1 0 2 8 3 6 9 4 5
0 10 8 5 2 3 0 7 4 9 1 6
0 10 7 1 4 5 6 2 3 0 8 9
0 10 2 7 6 1 8 4 5 0 3 9
0 10 5 7 0 3 2 1 8 9 6 4
0 10 2 5 3 4 0 8 1 9 6 7
0 10 4 5 1 7 2 3 8 9 6 0
0 10 1 7 5 9 2 3 6 0 4 8
0 10 5 7 3 1 2 6 8 0 9 4
0 10 7 4 0 1 5 3 2 8 6 9
0 10 0 1 3 7 2 4 5 8 9 6
0 10 1 8 0 2 5 6 7 9 4 3
0 10 1 4 7 3 2 9 0 5 8 6
0 10 3 0 4 1 5 6 2 8 9 7
0 10 7 2 1 0 8 5 9 6 3 4
0 10 0 2 1 6 5 7 8 4 3 9
0 10 7 4 5 0 3 9 2 8 6 1
0 10 7 4 0 2 5 3 1 8 9 6
0 10 7 2 5 3 0 4 6 9 1 8
0 10 3 0 1 8 5 2 7 9 4 6
0 10 4 5 0 1 6 9 3 7 2 8
0 10 5 0 7 2 3 1 8 4 6 9
0 10 7 2 4 3 1 0 6 5 9 8
0 10 0 7 2 8 1 5 3 4 6 9
0 10 7 2 8 0 3 9 6 5 4 1
0 10 5 7 2 1 8 3 6 4 9 0
0 10 7 4 2 0 1 5 8 3 6 9
0 10 4 3 7 0 8 2 1 9 5 6
0 10 9 2 3 0 6 1 8 7 5 4
0 10 7 2 0 6 3 8 9 4 1 5
0 10 7 2 0 3 8 6 9 1 4 5
0 10 7 8 1 6 5 0 2 3 4 9
0 10 6 0 5 1 7 4 9 3 2 8
0 10 7 5 4 3 2 1 6 0 8 9
0 10 3 0 1 6 9 8 2 7 5 4
0 10 4 5 7 8 2 6 3 9 1 0
0 10 1 6 9 4 5 7 8 2 0 3
0 10 7 4 2 0 5 3 8 6 1 9
0 10 7 0 3 5 1 2 8 4 9 6
0 10 5 0 9 6 7 2 1 3 8 4
0 10 0 7 8 2 3 5 1 6 9 4
0 10 5 1 6 0 2 8 9 7 4 3
0 10 7 1 2 4 0 8 6 3 9 5
0 10 7 4 5 0 3 8 6 2 9 1
0 10 8 7 5 0 3 9 6 4 2 1
0 10 7 4 5 3 0 1 8 2 6 9
0 10 1 5 3 7 2 8 6 0 4 9
0 10 5 7 2 8 0 9 6 3 4 1
0 10 5 2 3 1 8 9 6 7 0 4
0 10 4 3 0 1 7 6 2 8 5 9
0 10 4 5 7 6 1 8 2 0 3 9
0 10 5 7 3 1 0 4 6 2 8 9
0 10 2 7 3 4 0 1 6 8 9 5
0 10 2 7 8 0 9 1 6 5 3 4
0 10 5 7 1 0 4 2 8 3 6 9
0 10 4 7 8 0 2 3 5 9 6 1
0 10 7 2 8 6 0 9 3 4 5 1
0 10 7 8 2 4 0 3 1 9 6 5
0 10 0 3 2 5 7 1 4 6 9 8
0 10 4 5 7 0 2 1 8 6 3 9
0 10 4 7 0 2 8 5 1 3 9 6
0 10 8 1 0 3 7 2 5 6 4 9
0 10 4 1 7 8 6 0 2 3 9 5
0 10 4 7 1 5 0 3 2 6 9 8
0 10 0 1 3 2 4 7 8 9 6 5
0 10 7 5 2 0 4 3 1 6 8 9
0 10 7 5 0 1 3 2 8 6 9 4
0 10 0 7 5 1 2 4 8 3 9 6
0 10 5 7 3 2 8 0 6 9 1 4
0 10 2 7 5 6 8 9 3 1 0 4
0 10 7 4 0 2 5 1 8 3 6 9
0 10 8 9 7 6 0 3 2 1 4 5
0 10 1 6 7 0 2 9 8 3 4 5
0 10 7 4 5 1 0 2 8 3 9 6
0 10 7 3 4 1 8 6 2 9 5 0
0 10 1 3 4 7 6 5 2 8 0 9
0 10 6 9 0 8 2 5 7 3 1 4
0 10 1 0 2 7 3 8 4 5 6 9
0 10 7 3 2 0 4 1 6 5 8 9
0 10 8 7 2 1 3 0 5 6 9 4
0 10 3 6 0 8 5 2 9 4 1 7
0 10 1 4 7 0 3 2 5 6 8 9
0 10 1 7 5 0 3 2 8 6 9 4
0 10 2 7 5 4 8 9 6 1 0 3
0 10 5 4 1 7 2 6 8 3 9 0
0 10 4 1 7 0 5 8 2 3 9 6
0 10 7 4 2 1 8 3 5 0 6 9
0 10 5 6 9 7 2 0 3 1 8 4
0 10 7 0 3 2 1 5 4 6 8 9
0 10 0 3 1 4 7 2 6 5 8 9
0 10 7 8 6 2 5 9 1 3 0 4
0 10 1 7 2 0 5 8 6 4 9 3
0 10 1 2 0 8 3 5 6 4 9 7
0 10 0 7 1 5 4 6 3 2 8 9
0 10 4 7 5 2 3 0 1 8 9 6
0 10 2 0 1 8 4 5 7 3 6 9
0 10 7 2 5 0 3 6 4 8 9 1
0 10 2 7 5 8 3 4 6 9 0 1
0 10 4 5 7 2 0 3 1 8 6 9
0 10 7 2 1 4 3 0 5 8 6 9
0 10 7 0 6 1 8 2 3 9 4 5
0 10 6 9 0 1 5 3 2 7 8 4
0 10 7 4 5 2 8 3 6 0 1 9
0 10 4 1 5 7 2 0 3 8 9 6
0 10 7 4 5 0 2 1 3 6 8 9
0 10 8 7 2 3 9 0 4 1 5 6
0 10 7 5 0 1 2 8 6 4 3 9
0 10 4 3 2 8 1 5 7 6 0 9
0 10 5 4 7 0 1 2 8 3 9 6
0 10 7 2 6 5 8 9 4 1 3 0
0 10 2 7 1 4 8 5 6 9 0 3
0 10 7 2 1 8 3 4 9 5 6 0
0 10 1 4 2 5 3 7 8 6 0 9
0 10 7 8 2 6 9 1 5 3 0 4
0 10 3 1 8 7 2 0 6 9 5 4
0 10 4 1 0 7 8 5 2 6 9 3
0 10 7 0 8 3 2 5 1 9 6 4
0 10 7 0 3 8 2 6 9 5 4 1
0 10 0 3 5 7 6 9 2 1 4 8
0 10 7 5 8 2 6 4 3 0 9 1
0 10 2 8 7 1 6 3 5 9 4 0
0 10 0 9 3 1 8 7 5 4 6 2
0 10 6 9 7 2 5 8 3 1 0 4
0 10 2 1 0 8 3 5 6 7 9 4
0 10 2 0 7 6 8 9 3 5 1 4
0 10 4 1 3 7 2 5 9 6 8 0
0 10 5 7 1 2 0 3 8 6 9 4
0 10 7 4 5 2 1 6 0 8 3 9
0 10 0 2 8 3 1 9 7 6 4 5
0 10 7 8 0 5 6 2 3 9 1 4
0 10 5 4 2 0 7 8 1 9 3 6
0 10 7 4 0 1 2 3 5 8 9 6
0 10 8 7 5 6 3 1 4 0 2 9
0 10 8 1 2 5 7 0 3 4 9 6
0 10 7 4 1 5 0 2 3 8 6 9
0 10 1 2 8 7 3 9 6 0 5 4
0 10 7 3 0 2 4 8 1 6 5 9
0 10 4 7 6 5 2 3 8 0 9 1
0 10 7 1 4 2 5 8 6 0 3 9
0 10 1 4 5 8 6 0 3 7 2 9
0 10 7 2 0 6 8 1 9 5 4 3
0 10 5 0 4 2 1 3 6 7 8 9
0 10 2 1 3 0 6 5 8 7 9 4
0 10 7 4 2 1 0 8 3 6 5 9
0 10 7 0 6 3 1 5 9 2 8 4
0 10 8 2 3 1 7 9 0 6 5 4
0 10 7 0 2 5 8 4 3 1 6 9
0 10 6 7 1 2 3 0 5 8 9 4
0 10 1 8 7 2 3 0 5 6 9 4
0 10 1 0 7 2 6 5 8 3 9 4
0 10 2 3 7 8 6 0 1 9 5 4
0 10 4 3 2 5 7 0 8 6 1 9
0 10 6 2 0 7 9 8 3 1 5 4
0 10 0 3 6 8 9 1 5 7 2 4
0 10 3 4 7 0 5 1 2 6 8 9
0 10 7 5 8 1 2 0 3 6 9 4
0 10 5 0 3 1 4 7 8 6 2 9
0 10 4 7 5 8 0 2 1 6 3 9
0 10 7 1 5 2 6 4 8 0 3 9
0 10 7 2 1 5 3 6 9 8 0 4
0 10 7 1 2 8 3 0 6 9 4 5
0 10 3 0 4 2 7 5 8 9 1 6
0 10 2 7 8 3 0 5 4 6 1 9
0 10 4 7 5 1 8 2 0 3 6 9
0 10 7 2 4 5 1 8 0 3 9 6
0 10 3 0 2 7 8 5 4 6 9 1
0 10 4 7 1 2 8 5 3 0 6 9
0 10 4 7 0 5 2 8 6 9 1 3
0 10 1 0 3 2 8 6 9 7 4 5
0 10 7 1 4 6 0 8 3 9 2 5
0 10 5 7 0 4 2 8 1 3 6 9
0 10 0 7 2 8 9 5 6 4 3 1
0 10 0 3 6 9 5 1 2 7 4 8
0 10 0 5 1 3 6 4 7 2 8 9
0 10 8 2 7 3 0 6 1 4 9 5
0 10 7 4 1 5 0 8 2 6 3 9
0 10 1 7 5 2 8 0 6 3 9 4
0 10 4 1 5 3 0 7 2 8 6 9
0 10 5 3 4 2 7 0 8 9 6 1
0 10 0 3 7 9 2 6 8 5 4 1
0 10 4 7 1 0 5 2 8 3 9 6
0 10 4 7 0 2 5 3 1 6 8 9
0 10 7 6 5 0 4 2 8 1 3 9
0 10 7 4 5 1 3 2 8 9 0 6
0 10 1 7 2 0 8 6 5 3 9 4
0 10 5 4 3 2 7 6 0 9 8 1
0 10 4 7 8 5 2 1 6 0 3 9
0 10 0 7 2 8 3 9 1 4 6 5
0 10 7 5 0 3 6 4 2 8 1 9
0 10 7 3 4 0 5 2 6 1 8 9
0 10 7 4 5 1 0 2 8 6 3 9
0 10 7 2 8 5 6 9 0 3 4 1
0 10 4 5 7 0 3 1 2 6 8 9
0 10 7 1 2 6 8 9 0 3 5 4
0 10 1 4 5 9 6 3 2 0 7 8
0 10 1 7 2 0 8 6 9 3 5 4
0 10 3 1 5 7 4 0 6 2 8 9
0 10 4 1 7 0 2 8 5 3 6 9
0 10 1 7 6 2 0 9 8 3 4 5
0 10 7 4 8 2 0 3 1 6 9 5
0 10 8 7 2 4 0 1 3 9 5 6
0 10 7 4 5 0 3 2 1 9 8 6
0 10 5 7 2 8 6 3 0 9 1 4
0 10 1 0 8 3 6 9 2 5 7 4
0 10 7 2 4 1 0 6 8 3 9 5
0 10 4 7 2 1 6 8 5 9 3 0
0 10 0 4 5 3 6 1 9 7 2 8
0 10 4 3 0 5 1 7 8 2 9 6
0 10 4 7 2 0 9 5 1 8 3 6
0 10 5 4 3 1 2 8 7 9 6 0
0 10 7 1 2 6 8 3 0 5 4 9
0 10 1 7 3 2 8 6 5 4 0 9
0 10 7 2 3 5 8 0 6 9 1 4
0 10 1 5 0 6 4 3 7 2 8 9
0 10 7 3 2 6 1 0 5 8 9 4
0 10 0 3 9 1 5 6 8 7 2 4
0 10 0 1 8 6 9 2 3 7 4 5
0 10 7 4 5 2 1 8 0 6 9 3
0 10 7 2 8 5 9 6 1 0 4 3
0 10 5 7 0 6 8 4 2 3 9 1
0 10 1 3 6 9 5 0 7 8 2 4
0 10 1 7 4 2 8 6 5 0 9 3
0 10 4 5 0 1 3 7 2 6 8 9
0 10 5 7 4 3 2 8 0 6 9 1
0 10 0 9 6 8 1 3 4 5 7 2
0 10 4 7 2 1 0 3 6 8 9 5
0 10 7 6 8 4 5 9 2 3 0 1
0 10 7 3 8 1 0 2 9 6 5 4
0 10 4 0 7 2 5 8 6 9 1 3
0 10 1 7 2 5 8 9 6 4 0 3
0 10 1 6 8 2 0 3 7 9 4 5
0 10 7 1 2 8 0 4 5 3 6 9
0 10 7 5 0 2 1 6 8 9 3 4
0 10 7 1 0 2 4 5 8 3 6 9
0 10 5 2 6 9 7 8 1 4 3 0
0 10 7 2 4 5 8 3 0 1 6 9
0 10 6 7 2 9 8 0 3 1 5 4
0 10 7 2 0 1 6 8 9 3 4 5
0 10 0 4 7 2 5 8 1 9 3 6
0 10 7 0 4 2 1 8 5 3 6 9
0 10 2 7 4 0 5 9 1 3 8 6
0 10 3 7 0 1 2 8 6 9 4 5
0 10 1 7 2 5 6 8 9 0 3 4
0 10 7 2 1 5 4 3 0 8 9 6
0 10 8 2 3 0 7 9 6 5 4 1
0 10 0 8 3 2 7 6 1 9 5 4
0 10 7 2 8 1 5 0 6 4 3 9
0 10 2 1 7 8 9 0 5 4 6 3
0 10 2 4 7 5 0 3 8 1 6 9
0 10 5 4 0 1 2 7 6 9 3 8
0 10 8 6 7 5 1 2 3 0 4 9
0 10 5 1 7 2 0 6 8 9 4 3
0 10 1 5 8 0 7 2 3 4 9 6
0 10 1 4 5 6 3 0 9 7 2 8
0 10 5 2 7 3 8 6 0 9 4 1
0 10 4 7 2 5 0 1 3 8 6 9
0 10 4 7 2 5 0 3 8 1 6 9
0 10 5 0 3 7 2 1 8 6 9 4
0 10 7 5 2 4 0 3 9 8 1 6
0 10 4 1 5 3 7 0 2 6 8 9
0 10 0 4 1 6 3 5 7 8 9 2
0 10 7 4 5 3 1 6 2 0 9 8
0 10 7 5 1 6 0 3 2 8 9 4
0 10 2 7 8 3 9 0 1 6 5 4
0 10 5 0 3 7 4 1 6 8 9 2
0 10 4 7 6 2 8 1 5 3 0 9
0 10 7 2 8 5 4 6 1 3 0 9
0 10 5 7 2 3 6 8 0 9 1 4
0 10 6 1 5 2 8 0 7 9 3 4
0 10 7 5 0 2 8 3 6 9 1 4
0 10 7 2 5 4 8 1 0 3 9 6
0 10 8 7 0 5 3 2 6 9 1 4
0 10 4 0 5 1 2 7 3 9 6 8
0 10 2 4 5 7 9 8 0 3 6 1
0 10 5 7 2 1 9 8 6 3 0 4
0 10 4 1 0 2 7 9 5 6 8 3
0 10 5 8 3 7 1 0 4 2 9 6
0 10 4 1 7 0 8 5 2 6 3 9
0 10 7 2 6 8 4 3 0 5 1 9
0 10 2 1 3 0 8 9 6 7 5 4
0 10 0 2 7 1 8 3 9 6 5 4
0 10 0 7 3 6 4 5 2 9 1 8
0 10 7 5 1 2 0 4 8 6 9 3
0 10 7 2 5 0 4 6 1 3 8 9
0 10 7 1 4 2 6 8 0 3 5 9
0 10 1 7 4 2 0 8 5 6 3 9
0 10 4 5 7 0 8 3 6 2 1 9
0 10 7 2 5 0 1 3 4 9 8 6
0 10 7 2 0 5 1 8 6 3 9 4
0 10 6 0 8 9 2 3 5 7 1 4
0 10 2 7 0 1 8 6 3 9 5 4
0 10 4 5 7 8 0 1 9 3 2 6
0 10 6 0 1 9 4 3 7 5 8 2
0 10 7 0 5 4 9 2 3 6 8 1
0 10 7 2 5 1 4 8 3 0 6 9
0 10 1 5 7 8 4 2 6 0 9 3
0 10 7 5 1 4 2 3 8 0 6 9
0 10 0 3 1 8 2 7 9 4 5 6
0 10 7 2 8 0 5 4 9 3 6 1
0 10 9 8 3 5 2 6 4 0 1 7
0 10 7 4 1 6 2 8 0 5 3 9
0 10 5 7 2 0 8 9 6 3 4 1
0 10 4 7 6 2 1 5 3 9 0 8
0 10 2 8 3 5 0 1 4 6 9 7
0 10 1 7 4 8 5 2 3 9 0 6
0 10 0 7 9 1 4 2 5 8 3 6
0 10 3 7 2 5 0 4 8 6 1 9
0 10 1 5 0 7 2 3 6 8 9 4
0 10 1 0 3 8 7 5 4 9 2 6
0 10 6 8 2 0 3 9 4 5 7 1
0 10 7 2 8 5 6 9 3 0 4 1
0 10 7 2 5 8 6 1 9 0 3 4
0 10 7 5 4 3 8 2 9 0 1 6
0 10 4 5 7 1 0 2 8 3 6 9
0 10 7 4 5 3 0 1 8 2 9 6
0 10 7 2 1 5 4 6 3 0 8 9
0 10 7 4 0 3 5 1 8 2 6 9
0 10 1 4 0 3 6 9 7 2 8 5
0 10 3 0 8 9 6 7 2 4 1 5
0 10 4 5 3 7 2 0 9 8 6 1
0 10 3 0 7 2 5 4 6 1 8 9
0 10 7 4 5 2 8 1 3 0 9 6
0 10 5 6 3 7 2 1 0 9 8 4
0 10 7 1 0 2 6 8 9 4 5 3
0 10 5 0 2 6 9 3 8 7 4 1
0 10 4 0 5 2 7 8 3 1 6 9
0 10 2 0 7 3 6 8 5 1 9 4
0 10 9 5 0 8 6 2 7 3 1 4
0 10 2 6 7 0 8 3 9 1 4 5
0 10 5 7 9 8 3 2 6 0 4 1
0 10 0 5 7 2 8 3 1 6 9 4
0 10 7 1 2 4 6 0 9 8 3 5
0 10 3 0 7 5 6 9 1 8 2 4
0 10 4 7 0 3 2 1 6 9 5 8
0 10 5 4 6 7 3 8 1 2 0 9
0 10 7 2 6 0 3 1 8 9 4 5
0 10 2 1 3 5 4 8 7 0 9 6
0 10 2 9 0 5 3 8 1 6 7 4
0 10 4 7 8 5 1 9 2 3 0 6
0 10 5 7 1 2 3 8 4 0 9 6
0 10 6 1 4 0 7 2 5 8 9 3
0 10 7 4 2 5 1 8 3 6 9 0
0 10 7 2 0 5 4 6 8 3 1 9
0 10 1 7 0 2 3 6 4 8 9 5
0 10 4 7 2 1 5 8 0 6 9 3
0 10 5 7 2 8 1 6 3 0 9 4
0 10 3 7 8 2 1 5 0 9 6 4
0 10 7 4 8 1 2 0 5 9 6 3
0 10 5 0 7 6 8 2 1 9 3 4
0 10 4 7 1 0 2 5 8 9 3 6
0 10 4 7 1 2 8 5 0 3 6 9
0 10 7 4 5 2 8 6 0 3 1 9
0 10 7 5 1 4 2 3 0 8 9 6
0 10 5 7 2 1 6 4 3 8 0 9
0 10 0 3 2 7 6 8 1 9 5 4
0 10 7 1 0 2 4 3 8 6 5 9
0 10 0 7 2 5 1 4 3 8 6 9
0 10 4 1 7 3 0 6 2 5 8 9
0 10 5 4 7 1 6 9 8 0 2 3
0 10 1 7 2 4 0 3 8 9 6 5
0 10 4 0 5 1 9 3 7 8 2 6
0 10 2 3 7 6 8 5 4 0 1 9
0 10 4 6 0 3 7 1 2 5 8 9
0 10 7 5 0 4 1 8 2 3 6 9
0 10 7 3 1 0 2 5 4 8 9 6
0 10 2 7 4 5 3 9 0 1 6 8
0 10 6 7 5 8 2 0 4 1 3 9
0 10 7 2 8 5 4 1 3 0 6 9
0 10 1 5 7 2 8 6 3 9 0 4
0 10 7 8 2 6 0 1 5 3 4 9
0 10 7 5 3 2 6 0 8 4 1 9
0 10 5 2 7 8 0 3 1 6 9 4
0 10 1 4 5 6 2 7 3 0 8 9
0 10 5 7 4 6 2 8 1 3 0 9
0 10 1 0 3 2 7 4 8 5 9 6
0 10 7 4 2 5 0 3 1 8 6 9
0 10 1 2 8 0 7 5 4 6 3 9
0 10 1 7 3 2 0 8 6 9 4 5
0 10 4 7 5 2 8 1 0 3 9 6
0 10 7 3 4 5 2 1 0 9 8 6
0 10 7 4 1 3 2 0 5 8 9 6
0 10 7 2 0 8 5 3 9 4 1 6
0 10 5 6 0 2 7 9 8 1 4 3
0 10 1 7 4 8 6 9 3 2 0 5
0 10 0 1 3 6 9 2 7 8 5 4
0 10 7 2 5 1 3 0 8 6 9 4
0 10 1 7 2 6 4 5 0 3 8 9
0 10 3 8 2 9 0 1 7 6 5 4
0 10 7 0 5 3 2 9 4 8 1 6
0 10 7 4 2 0 3 8 9 6 1 5
0 10 7 5 9 6 2 1 4 3 8 0
0 10 0 7 2 1 3 5 6 8 9 4
0 10 7 2 8 5 6 3 0 1 9 4
0 10 1 7 2 3 8 0 6 4 9 5
0 10 7 2 8 5 6 0 9 4 1 3
0 10 3 9 0 8 6 2 7 1 5 4
0 10 7 8 0 2 9 3 6 1 5 4
0 10 2 8 7 3 0 5 1 9 4 6
0 10 9 6 0 2 7 8 1 3 5 4
0 10 5 7 4 2 3 0 8 6 9 1
0 10 0 7 8 2 4 5 3 1 6 9
0 10 7 8 3 1 5 2 0 9 6 4
0 10 0 3 6 1 2 5 8 4 7 9
0 10 4 5 7 2 0 3 8 1 6 9
0 10 1 4 5 7 0 2 3 8 6 9
0 10 7 1 8 0 4 5 9 2 6 3
0 10 7 2 8 6 0 3 4 1 5 9
0 10 4 1 3 8 5 0 2 9 6 7
0 10 7 5 4 2 0 1 3 6 8 9
0 10 5 7 8 3 2 1 9 0 6 4
0 10 7 5 4 1 2 0 3 6 8 9
0 10 2 1 3 0 7 4 8 5 6 9
0 10 3 7 2 5 8 1 0 6 9 4
0 10 7 2 8 0 5 3 1 9 6 4
0 10 4 7 5 2 8 1 0 3 6 9
0 10 1 7 2 0 4 5 3 6 8 9
0 10 4 5 0 3 7 6 9 2 1 8
0 10 1 7 8 3 6 5 4 9 2 0
0 10 1 7 0 3 8 2 9 5 6 4
0 10 1 0 7 3 5 6 4 8 2 9
0 10 1 0 2 7 8 4 5 6 9 3
0 10 7 5 0 2 8 9 6 1 3 4
0 10 1 0 5 6 9 3 8 2 4 7
0 10 7 2 0 3 4 5 1 8 6 9
0 10 0 3 9 2 6 7 8 5 4 1
0 10 7 5 4 1 2 3 9 0 8 6
0 10 6 1 7 2 3 8 5 0 4 9
0 10 3 1 8 0 2 6 9 7 4 5
0 10 5 2 7 6 1 3 0 8 9 4
0 10 0 7 2 6 1 8 9 3 5 4
0 10 7 0 4 5 3 2 1 9 6 8
0 10 1 7 4 3 0 2 8 9 6 5
0 10 0 2 1 3 8 5 7 6 9 4
0 10 7 4 5 0 2 1 8 9 6 3
0 10 7 6 8 5 2 9 0 1 3 4
0 10 7 4 5 1 3 0 8 2 9 6
0 10 7 8 2 0 1 3 6 9 5 4
0 10 7 4 2 8 1 6 5 0 9 3
0 10 5 4 1 7 2 8 3 0 6 9
0 10 1 7 8 6 2 9 3 5 0 4
0 10 5 0 2 3 9 8 6 7 1 4
0 10 1 5 3 8 2 7 0 6 9 4
0 10 7 4 3 2 0 8 1 6 9 5
0 10 1 5 4 2 7 8 3 6 0 9
0 10 1 0 3 7 2 8 5 4 6 9
0 10 3 0 1 6 9 8 7 2 5 4
0 10 2 7 8 0 3 1 5 9 6 4
0 10 1 2 8 3 9 4 5 7 0 6
0 10 4 3 7 2 1 8 0 5 9 6
0 10 5 4 7 6 3 1 8 2 0 9
0 10 4 7 6 5 2 1 8 9 3 0
0 10 9 0 6 2 3 1 7 8 4 5
0 10 0 5 7 4 3 2 9 6 8 1
0 10 0 4 5 7 2 6 9 8 3 1
0 10 6 7 0 2 8 5 1 9 3 4
0 10 6 8 2 0 7 5 3 4 9 1
0 10 3 0 1 7 2 5 9 8 4 6
0 10 7 5 4 1 3 2 8 0 9 6
0 10 2 3 8 0 1 6 7 5 9 4
0 10 0 7 2 4 8 5 6 3 1 9
0 10 6 0 9 3 1 8 7 5 2 4
0 10 3 7 8 2 0 1 5 9 4 6
0 10 7 4 5 2 1 3 0 8 9 6
0 10 3 7 5 4 0 2 9 8 1 6
0 10 7 2 5 4 8 1 3 6 0 9
0 10 1 7 2 3 6 0 9 8 5 4
0 10 4 7 5 1 2 0 6 8 3 9
0 10 4 3 8 6 1 9 2 7 0 5
0 10 2 5 3 7 1 8 0 6 9 4
0 10 1 8 7 2 0 4 5 3 6 9
0 10 7 2 8 4 5 3 9 0 1 6
0 10 2 0 7 3 5 4 1 6 8 9
0 10 9 4 5 3 1 0 2 8 7 6
0 10 5 2 0 7 1 8 6 3 4 9
0 10 6 9 3 8 0 1 5 7 2 4
0 10 4 3 0 7 2 8 9 1 5 6
0 10 7 3 5 0 2 8 9 6 4 1
0 10 1 5 4 3 0 7 2 6 8 9
0 10 7 3 1 2 0 5 4 6 8 9
0 10 2 7 6 1 5 8 0 9 3 4
0 10 7 2 5 6 0 3 8 9 1 4
0 10 6 9 1 5 2 7 3 8 4 0
0 10 1 0 2 7 8 6 3 9 5 4
0 10 3 5 8 2 4 7 0 1 9 6
0 10 2 0 3 9 8 1 5 6 7 4
0 10 7 1 4 3 6 2 5 9 0 8
0 10 1 5 3 4 0 7 2 6 8 9
0 10 2 7 0 1 3 8 4 5 6 9
0 10 5 3 4 7 8 6 1 0 2 9
0 10 7 2 8 0 3 9 6 5 1 4
0 10 4 5 2 8 7 3 1 6 0 9
0 10 7 8 2 1 6 0 9 3 5 4
0 10 2 4 1 3 6 7 8 5 0 9
0 10 5 8 1 0 2 6 7 9 3 4
0 10 7 5 4 8 3 0 1 2 9 6
0 10 1 7 2 5 4 6 8 0 3 9
0 10 6 0 3 1 9 2 5 4 8 7
0 10 4 5 7 2 0 9 6 8 3 1
0 10 5 6 0 2 7 3 4 8 1 9
0 10 4 7 5 1 8 2 3 9 6 0
0 10 7 1 4 5 2 0 3 8 9 6
0 10 7 4 2 8 5 1 6 0 3 9
0 10 7 2 8 0 3 9 1 6 4 5
0 10 0 7 5 4 3 2 1 6 8 9
0 10 8 0 6 2 7 1 9 5 3 4
0 10 7 2 1 4 8 3 6 9 5 0
0 10 1 7 6 5 8 4 3 0 2 9
0 10 5 4 7 1 0 6 2 8 3 9
0 10 3 7 2 6 8 9 0 4 5 1
0 10 7 4 1 5 2 3 0 8 6 9
0 10 1 7 4 6 3 5 9 2 8 0
0 10 2 0 3 7 9 4 8 1 6 5
0 10 7 5 2 8 1 6 0 9 4 3
0 10 5 2 4 0 7 8 1 3 6 9
0 10 7 2 8 1 0 4 3 5 6 9
0 10 7 5 2 1 0 3 6 8 9 4
0 10 5 4 7 1 2 3 0 6 8 9
0 10 7 0 9 2 4 3 5 1 8 6
0 10 7 2 4 5 3 0 8 1 9 6
0 10 7 5 1 2 4 6 8 3 0 9
0 10 7 5 4 8 2 0 1 6 9 3
0 10 0 8 2 7 1 3 4 5 6 9
0 10 5 2 7 4 1 0 8 6 3 9
0 10 3 8 9 0 2 7 5 1 4 6
0 10 0 1 5 8 4 7 9 2 3 6
0 10 7 0 2 8 4 1 5 9 3 6
0 10 7 2 5 6 1 8 9 0 3 4
0 10 2 8 9 6 0 7 3 1 5 4
0 10 4 8 0 5 9 2 7 3 1 6
0 10 1 7 4 5 2 3 8 6 9 0
0 10 6 2 7 3 0 9 8 5 4 1
0 10 0 3 1 6 8 5 2 9 7 4
0 10 7 8 9 2 4 3 1 0 5 6
0 10 5 7 0 1 8 2 3 6 9 4
0 10 7 3 4 2 0 5 8 6 9 1
0 10 6 5 7 8 2 0 3 9 1 4
0 10 6 7 2 0 3 9 8 5 1 4
0 10 3 1 5 7 9 2 8 6 4 0
0 10 0 7 5 8 2 1 9 3 6 4
0 10 0 3 2 7 8 5 1 9 6 4
0 10 7 2 8 0 1 3 6 9 4 5
0 10 6 5 7 1 9 8 2 4 0 3
0 10 7 4 5 1 2 0 8 3 9 6
0 10 7 4 5 1 0 3 2 6 8 9
0 10 0 1 6 4 3 7 5 2 9 8
0 10 7 4 0 3 5 2 6 8 1 9
0 10 1 4 7 6 2 9 5 8 0 3
0 10 6 1 7 8 9 2 0 5 4 3
0 10 4 0 3 5 7 2 8 1 9 6
0 10 1 7 3 4 5 6 0 2 8 9
0 10 5 6 0 4 3 1 7 9 8 2
0 10 7 1 0 3 2 8 9 6 4 5
0 10 5 2 3 0 7 1 8 4 9 6
0 10 4 1 7 3 0 2 8 6 9 5
0 10 7 3 5 4 0 8 2 1 9 6
0 10 0 7 2 5 8 6 1 3 9 4
0 10 2 4 1 5 0 8 6 7 3 9
0 10 3 0 2 1 7 9 6 8 5 4
0 10 4 2 0 3 5 1 7 8 6 9
0 10 0 3 4 6 9 5 7 8 2 1
0 10 7 0 3 2 8 9 1 6 5 4
0 10 4 7 0 1 3 2 8 6 9 5
0 10 1 0 7 6 2 5 4 3 8 9
0 10 5 0 3 6 9 4 8 2 7 1
0 10 7 5 4 0 2 3 8 1 6 9
0 10 4 7 1 8 2 5 6 3 0 9
0 10 1 7 2 3 9 8 0 6 4 5
0 10 7 2 0 5 8 9 6 1 3 4
0 10 3 4 2 7 8 5 1 6 0 9
0 10 5 4 0 7 2 8 1 3 6 9
0 10 4 1 0 6 5 8 3 9 2 7
0 10 4 7 5 6 8 0 2 3 1 9
0 10 0 5 3 6 7 9 4 2 8 1
0 10 7 8 5 2 1 4 6 3 0 9
0 10 3 1 4 7 2 6 0 5 8 9
0 10 4 5 2 7 8 0 3 9 1 6
0 10 7 1 2 8 3 6 0 9 5 4
0 10 4 1 3 7 8 5 0 2 6 9
0 10 7 2 8 4 0 5 9 3 1 6
0 10 5 0 2 1 8 9 7 4 3 6
0 10 1 0 5 3 6 9 4 8 7 2
0 10 7 2 4 0 1 8 3 6 9 5
0 10 3 0 6 9 2 8 7 4 1 5
0 10 2 8 7 1 0 6 3 9 5 4
0 10 0 2 8 5 3 7 9 1 4 6
0 10 5 4 0 7 3 8 2 1 6 9
0 10 1 6 7 2 5 8 9 0 3 4
0 10 1 0 6 2 7 3 8 9 4 5
0 10 7 5 1 6 2 3 8 0 9 4
0 10 2 0 3 8 5 6 4 9 1 7
0 10 1 2 7 9 6 0 3 4 8 5
0 10 5 7 4 8 0 2 3 1 9 6
0 10 0 7 2 1 5 8 6 3 4 9
0 10 2 7 8 1 0 3 5 6 9 4
0 10 7 2 9 0 3 8 1 4 6 5
0 10 1 7 2 8 5 0 3 9 6 4
0 10 5 7 4 2 1 3 0 8 6 9
0 10 0 7 2 1 5 4 3 6 8 9
0 10 7 4 5 6 1 0 2 3 8 9
0 10 2 1 3 8 0 5 7 4 6 9
0 10 7 0 4 1 5 2 3 6 8 9
0 10 0 1 4 7 3 5 2 8 6 9
0 10 0 2 9 8 7 3 1 6 5 4
0 10 7 0 2 5 3 8 1 9 4 6
0 10 7 5 4 8 1 2 6 3 9 0
0 10 2 8 3 9 6 4 1 0 5 7
0 10 7 2 1 8 0 5 6 4 3 9
0 10 1 7 4 2 3 6 8 5 0 9
0 10 7 6 2 8 0 5 1 9 4 3
0 10 3 2 1 8 4 9 7 0 6 5
0 10 1 2 7 4 6 5 0 8 3 9
0 10 4 7 5 2 8 3 0 9 1 6
0 10 5 7 2 3 8 4 9 0 6 1
0 10 0 9 1 4 5 3 8 6 2 7
0 10 2 7 0 8 9 5 6 4 3 1
0 10 5 7 4 0 3 2 8 1 9 6
0 10 3 1 5 2 7 4 8 6 0 9
0 10 2 8 0 3 7 9 1 6 4 5
0 10 1 7 5 2 6 0 3 9 8 4
0 10 7 5 0 3 8 2 6 1 4 9
0 10 4 7 0 8 2 6 3 9 1 5
0 10 1 3 2 4 0 7 9 5 8 6
0 10 1 7 2 3 0 8 5 4 6 9
0 10 7 4 2 0 8 3 9 1 6 5
0 10 4 5 7 2 0 3 8 9 1 6
0 10 3 1 7 8 6 2 9 5 4 0
0 10 0 3 5 6 7 9 2 8 4 1
0 10 4 7 2 1 5 8 0 3 9 6
0 10 7 4 5 0 2 1 8 6 3 9
0 10 7 4 2 5 3 8 6 0 1 9
0 10 7 4 0 2 5 3 1 8 6 9
0 10 7 2 0 6 9 8 4 1 3 5
0 10 1 4 3 6 2 8 9 0 7 5
0 10 0 1 7 2 3 5 8 9 6 4
0 10 5 1 4 7 8 2 6 9 3 0
0 10 0 7 2 8 1 3 6 9 5 4
0 10 0 5 7 3 4 2 9 8 6 1
0 10 2 1 8 3 6 5 4 9 7 0
0 10 5 6 3 7 2 8 0 1 9 4
0 10 8 2 3 9 6 0 7 1 4 5
0 10 5 0 1 7 4 9 6 3 2 8
0 10 7 4 5 0 2 1 6 8 3 9
0 10 7 3 2 1 5 0 4 8 9 6
0 10 1 7 6 0 2 3 4 8 5 9
0 10 2 7 1 8 4 5 3 0 6 9
0 10 4 3 1 0 5 6 8 9 7 2
0 10 0 8 2 3 7 9 5 4 6 1
0 10 2 7 5 4 0 1 3 8 6 9
0 10 0 4 5 2 1 7 3 8 9 6
0 10 4 5 1 6 7 8 3 0 2 9
0 10 7 4 0 2 5 8 6 3 9 1
0 10 7 1 2 0 5 4 6 8 3 9
0 10 7 4 5 2 1 3 0 8 6 9
0 10 7 2 5 4 0 1 3 6 8 9
0 10 5 0 7 3 1 6 8 2 9 4
0 10 7 2 0 3 8 9 6 1 5 4
0 10 0 7 5 4 2 1 8 6 3 9
0 10 3 8 2 0 6 9 7 1 4 5
0 10 2 7 1 3 0 4 8 5 6 9
0 10 7 1 0 4 3 5 8 2 9 6
0 10 4 7 2 3 6 5 8 9 0 1
0 10 7 0 6 5 1 4 2 9 8 3
0 10 2 3 8 5 0 1 6 9 7 4
0 10 7 8 2 5 6 3 0 1 4 9
0 10 2 7 1 5 8 4 3 6 0 9
0 10 4 5 0 7 2 1 6 3 8 9
0 10 3 2 8 9 7 0 4 1 5 6
0 10 1 8 2 6 0 7 5 9 4 3
0 10 0 7 1 2 6 8 5 3 9 4
0 10 4 5 7 2 8 3 1 6 0 9
0 10 7 3 0 2 8 5 1 6 9 4
0 10 4 1 7 3 0 2 8 9 5 6
0 10 4 7 8 3 5 1 2 6 0 9
0 10 5 8 9 0 1 3 2 6 4 7
0 10 5 0 9 3 6 7 2 8 1 4
0 10 7 1 2 8 5 6 0 4 3 9
0 10 2 7 3 0 6 4 8 5 9 1
0 10 2 4 7 8 3 6 5 0 9 1
0 10 0 4 7 5 2 3 8 6 9 1
0 10 0 4 1 5 3 2 7 9 6 8
0 10 1 6 7 4 5 9 3 8 2 0
0 10 3 7 2 0 8 4 5 9 1 6
0 10 5 0 1 3 7 2 8 9 4 6
0 10 1 2 8 5 6 7 0 3 9 4
0 10 1 5 4 2 7 6 8 0 9 3
0 10 2 7 0 6 3 8 1 9 5 4
0 10 5 7 4 2 6 8 0 1 3 9
0 10 3 7 1 9 0 6 8 2 4 5
0 10 7 4 3 6 1 5 0 2 9 8
0 10 7 4 1 0 8 5 6 2 9 3
0 10 4 7 1 2 5 8 0 3 6 9
0 10 7 5 1 8 4 2 0 3 6 9
0 10 7 2 8 1 4 0 3 5 6 9
0 10 7 2 4 5 1 0 8 3 9 6
0 10 4 1 7 2 5 6 3 0 8 9
0 10 7 2 0 1 3 6 8 9 5 4
0 10 2 7 5 0 8 1 3 6 9 4
0 10 4 7 2 5 3 6 0 8 1 9
0 10 1 3 2 6 8 5 7 4 0 9
0 10 7 5 4 8 2 1 3 0 9 6
0 10 3 8 1 5 0 2 7 6 9 4
0 10 7 1 0 4 2 5 6 3 8 9
0 10 4 7 1 6 5 0 3 8 2 9
0 10 1 7 2 0 8 3 9 6 5 4
0 10 4 7 1 5 2 0 8 6 9 3
0 10 1 5 6 2 7 0 3 9 8 4
0 10 0 1 7 3 5 2 6 8 9 4
0 10 7 2 4 5 1 3 8 0 9 6
0 10 5 1 2 7 0 6 9 8 3 4
0 10 4 5 1 7 8 2 0 6 3 9
0 10 4 6 7 2 0 5 9 1 8 3
0 10 4 7 5 1 2 8 9 3 6 0
0 10 7 2 5 8 3 1 9 6 0 4
0 10 1 2 3 9 5 8 4 7 6 0
0 10 1 6 3 0 2 8 5 9 7 4
0 10 4 5 1 3 0 7 8 2 9 6
0 10 0 3 1 6 5 9 2 8 7 4
0 10 0 1 6 9 5 7 4 8 2 3
0 10 8 1 7 4 2 5 6 0 9 3
0 10 4 5 7 1 8 0 6 2 9 3
0 10 9 3 0 6 7 2 8 4 1 5
0 10 5 7 4 9 3 1 2 0 8 6
0 10 4 7 3 6 1 9 5 8 0 2
0 10 7 5 0 4 2 1 8 3 6 9
0 10 0 6 7 1 2 8 9 3 5 4
0 10 0 1 2 7 8 9 6 3 5 4
0 10 1 0 6 9 3 5 4 8 7 2
0 10 8 3 0 7 5 1 2 9 6 4
0 10 7 3 4 2 8 1 0 6 5 9
0 10 4 7 8 2 0 9 3 1 6 5
0 10 7 2 3 0 4 8 5 6 1 9
0 10 7 1 5 2 0 8 6 9 3 4
0 10 2 8 5 6 0 9 7 4 1 3
0 10 7 3 4 5 0 2 8 9 6 1
0 10 7 1 5 8 2 3 4 9 6 0
0 10 3 2 7 8 0 9 1 5 6 4
0 10 2 8 7 0 6 9 1 5 4 3
0 10 3 7 0 5 4 1 6 8 9 2
0 10 2 0 8 3 1 7 9 6 5 4
0 10 4 0 5 7 1 3 2 8 6 9
0 10 5 8 7 2 0 1 6 9 4 3
0 10 4 5 7 1 2 0 8 3 9 6
0 10 1 5 7 2 9 8 6 0 3 4
0 10 0 1 6 3 8 7 4 2 5 9
0 10 4 1 2 0 7 8 6 3 9 5
0 10 7 2 3 8 1 5 0 9 6 4
0 10 4 5 1 7 8 0 3 2 9 6
0 10 6 0 9 5 3 1 2 8 7 4
0 10 1 3 0 6 8 4 5 2 9 7
0 10 5 2 6 4 8 9 0 7 3 1
0 10 7 5 4 1 8 2 0 3 6 9
0 10 8 4 5 3 1 2 6 9 0 7
0 10 4 7 2 0 3 8 6 9 1 5
0 10 4 7 1 2 5 0 3 8 6 9
0 10 7 4 2 1 3 0 5 6 8 9
0 10 7 2 6 8 5 0 1 4 3 9
0 10 2 7 8 0 3 1 5 4 9 6
0 10 7 5 4 3 0 1 6 2 8 9
0 10 7 2 0 8 3 1 6 5 9 4
0 10 4 5 7 2 0 1 3 8 6 9
0 10 3 7 0 6 8 2 5 9 4 1
0 10 7 4 1 2 6 0 5 3 8 9
0 10 5 7 4 2 3 0 8 1 6 9
0 10 7 1 5 2 6 0 9 8 3 4
0 10 4 2 3 7 5 1 8 0 6 9
0 10 7 4 5 8 2 6 3 0 1 9
0 10 7 8 3 6 2 5 4 0 1 9
0 10 5 7 4 1 2 0 3 9 8 6
0 10 0 4 3 6 9 8 2 7 5 1
0 10 1 5 0 3 7 8 6 9 2 4
0 10 4 3 7 5 2 0 6 1 9 8
0 10 1 4 0 5 7 6 2 8 9 3
0 10 4 7 5 0 2 8 3 1 6 9
0 10 5 2 7 6 4 8 9 3 1 0
0 10 7 6 0 2 1 8 3 9 4 5
0 10 1 9 8 7 6 2 0 3 5 4
0 10 7 5 1 8 4 3 2 0 9 6
0 10 7 3 1 0 2 6 8 9 5 4
0 10 7 4 8 2 5 3 0 1 9 6
0 10 7 0 3 1 2 8 9 6 5 4
0 10 3 6 0 9 1 5 7 8 2 4
0 10 5 1 4 3 6 7 0 9 8 2
0 10 4 7 3 0 5 1 2 8 9 6
0 10 1 2 0 7 6 9 3 5 8 4
0 10 2 8 0 6 9 5 3 1 7 4
0 10 4 5 7 1 0 3 8 2 6 9
0 10 7 1 2 5 4 6 0 8 3 9
0 10 1 7 4 5 0 3 6 8 2 9
0 10 7 4 5 0 2 1 3 8 9 6
0 10 7 1 6 0 2 4 3 9 5 8
0 10 0 7 2 8 1 9 3 6 4 5
0 10 7 1 5 3 4 2 8 0 9 6
0 10 2 8 5 7 0 1 9 6 3 4
0 10 9 8 7 6 2 1 0 3 5 4
0 10 7 2 0 4 5 3 1 6 8 9
0 10 4 5 7 1 2 8 6 9 0 3
0 10 7 5 0 1 6 8 2 3 9 4
0 10 5 7 4 3 8 0 6 2 1 9
0 10 7 2 6 8 9 3 1 0 5 4
0 10 4 7 0 5 2 1 6 8 3 9
0 10 5 7 3 0 8 6 9 1 2 4
0 10 6 2 9 8 3 0 7 5 1 4
0 10 0 2 7 3 5 1 6 4 9 8
0 10 0 5 6 9 3 1 8 2 7 4
0 10 5 7 2 8 0 1 9 6 3 4
0 10 4 0 2 5 1 7 3 8 6 9
0 10 1 2 5 0 7 3 9 8 6 4
0 10 1 2 3 4 5 7 0 6 8 9
0 10 7 4 5 0 2 8 1 3 6 9
0 10 5 2 0 1 8 4 9 7 3 6
0 10 4 5 7 0 2 1 8 3 9 6
0 10 2 7 3 1 5 8 4 0 6 9
0 10 5 1 2 7 6 0 3 8 9 4
0 10 4 5 0 2 3 1 7 8 6 9
0 10 7 4 5 2 0 8 1 6 3 9
0 10 0 3 5 4 9 2 8 7 6 1
0 10 4 7 2 0 1 8 9 6 5 3
0 10 7 2 8 0 6 1 9 3 5 4
0 10 7 0 2 9 8 4 6 5 3 1
0 10 2 7 8 0 5 3 4 9 6 1
0 10 7 2 8 5 0 1 6 9 3 4
0 10 7 3 0 2 8 1 4 5 9 6
0 10 4 5 1 3 6 9 0 7 8 2
0 10 5 0 1 3 7 6 2 9 8 4
0 10 2 5 8 7 9 4 0 3 6 1
0 10 7 8 0 2 5 4 9 3 1 6
0 10 4 7 0 5 8 1 3 2 9 6
0 10 7 2 0 4 5 9 3 6 1 8
0 10 7 5 3 2 1 0 8 4 6 9
0 10 8 1 2 6 5 7 4 9 3 0
0 10 7 4 2 5 8 0 9 3 1 6
0 10 7 4 5 0 3 2 1 8 9 6
0 10 4 7 2 5 8 3 6 1 0 9
0 10 7 2 3 8 9 0 6 1 4 5
0 10 4 7 1 0 5 3 2 8 9 6
0 10 5 3 7 0 2 4 8 9 6 1
0 10 5 9 4 7 1 2 8 0 6 3
0 10 7 4 3 5 8 2 9 0 1 6
0 10 3 2 7 8 0 6 9 1 5 4
0 10 7 2 0 4 6 3 9 8 5 1
0 10 4 1 7 6 5 0 3 2 8 9
0 10 0 4 3 1 2 7 6 8 9 5
0 10 3 0 5 9 8 6 7 1 2 4
0 10 6 7 2 0 8 9 1 3 5 4
0 10 7 1 2 8 4 5 6 3 9 0
0 10 2 0 9 6 3 8 5 7 1 4
0 10 0 3 6 9 8 5 1 2 4 7
0 10 1 0 4 5 2 3 6 8 7 9
0 10 7 2 0 1 8 3 4 5 6 9
0 10 6 1 0 5 3 2 8 9 7 4
0 10 5 4 6 1 7 8 3 0 2 9
0 10 4 5 0 1 7 3 2 8 9 6
0 10 1 7 2 9 6 3 8 0 5 4
0 10 7 1 5 2 0 8 3 9 6 4
0 10 7 2 1 5 0 3 6 4 8 9
0 10 5 4 0 8 1 7 2 6 9 3
0 10 0 6 7 2 8 3 1 9 5 4
0 10 1 6 0 2 9 7 8 3 4 5
0 10 0 7 2 8 3 1 6 9 5 4
0 10 7 3 2 0 8 9 6 1 5 4
0 10 5 8 2 7 6 9 1 3 0 4
0 10 7 1 6 3 9 2 4 8 5 0
0 10 0 7 4 5 2 1 8 6 9 3
0 10 7 4 9 5 1 2 3 6 0 8
0 10 5 0 4 7 9 8 2 3 1 6
0 10 2 5 7 1 8 6 9 0 3 4
0 10 7 2 0 5 4 1 8 6 3 9
0 10 1 7 8 9 2 0 3 5 4 6
0 10 7 0 2 3 8 1 4 6 9 5
0 10 4 3 2 7 0 8 9 6 5 1
0 10 7 4 0 1 6 9 3 8 2 5
0 10 7 5 4 1 0 2 8 3 9 6
0 10 7 2 4 5 8 1 0 6 3 9
0 10 2 3 4 7 5 8 1 6 0 9
0 10 7 1 5 4 2 6 8 9 0 3
0 10 0 3 2 5 4 8 7 6 9 1
0 10 4 5 7 2 1 3 6 0 8 9
0 10 4 7 2 0 5 3 8 6 9 1
0 10 4 5 0 7 2 1 6 8 3 9
0 10 7 8 2 5 9 4 3 0 6 1
0 10 7 1 4 5 8 2 9 3 0 6
0 10 1 7 4 0 5 8 2 3 6 9
0 10 4 5 0 6 2 7 8 9 1 3
0 10 6 9 7 2 8 3 0 5 1 4
0 10 7 0 4 2 3 5 1 8 9 6
0 10 1 7 4 8 5 2 6 3 0 9
0 10 7 0 2 8 3 5 9 4 1 6
0 10 7 5 4 1 8 2 9 0 6 3
0 10 4 9 3 7 8 2 0 1 5 6
0 10 7 8 5 4 1 6 0 9 2 3
0 10 7 4 5 2 1 0 3 8 6 9
0 10 6 0 2 7 1 9 3 5 4 8
0 10 4 7 6 8 3 1 0 2 9 5
0 10 7 2 8 3 0 6 1 5 4 9
0 10 4 0 3 2 7 1 8 9 5 6
0 10 1 7 2 5 6 3 8 0 4 9
0 10 2 5 0 8 6 3 1 7 4 9
0 10 6 8 2 3 7 1 4 0 9 5
0 10 2 9 8 7 3 1 6 0 5 4
0 10 7 2 4 1 0 8 3 5 9 6
0 10 1 3 7 8 2 6 4 0 5 9
0 10 7 5 2 1 4 0 6 8 3 9
0 10 7 0 9 3 8 2 5 4 6 1
0 10 4 7 5 8 1 0 2 3 6 9
0 10 5 7 4 3 2 0 8 9 6 1
0 10 4 7 8 2 1 0 3 5 6 9
0 10 7 1 0 2 8 4 6 3 9 5
0 10 4 9 0 7 1 8 3 2 5 6
0 10 7 4 1 5 2 3 6 8 9 0
0 10 7 3 1 9 8 2 6 0 5 4
0 10 2 7 0 3 6 1 9 5 8 4
0 10 7 1 4 8 0 5 3 6 2 9
0 10 3 5 4 1 6 2 7 0 9 8
0 10 2 7 8 9 0 1 4 5 6 3
0 10 7 2 8 1 0 5 4 6 3 9
0 10 7 2 1 5 8 3 0 6 4 9
0 10 2 7 9 3 0 8 1 6 4 5
0 10 1 4 5 2 6 9 8 0 7 3
0 10 7 2 5 3 1 8 0 6 9 4
0 10 7 1 2 3 4 0 9 6 8 5
0 10 2 8 6 9 3 0 7 5 4 1
0 10 1 4 7 2 0 8 5 6 3 9
0 10 7 4 2 5 0 8 3 1 6 9
0 10 7 2 8 5 4 0 3 1 6 9
0 10 5 1 4 0 2 3 8 6 7 9
0 10 2 7 4 8 5 1 0 6 9 3
0 10 7 4 3 5 2 8 0 1 9 6
0 10 1 7 0 4 2 6 8 5 9 3
0 10 7 4 8 2 6 1 5 9 0 3
0 10 4 3 7 8 6 9 0 2 5 1
0 10 1 4 7 5 0 2 8 6 9 3
0 10 4 7 1 2 3 0 6 8 5 9
0 10 0 1 4 7 2 5 3 9 8 6
0 10 4 2 7 1 3 0 8 6 9 5
0 10 7 2 3 0 5 4 8 1 9 6
0 10 5 7 2 4 8 1 3 0 6 9
0 10 1 7 5 4 2 3 8 9 6 0
0 10 4 5 1 0 6 3 8 2 9 7
0 10 2 6 8 7 9 4 5 1 3 0
0 10 2 1 7 0 8 3 6 9 4 5
0 10 4 7 0 5 2 1 3 8 9 6
0 10 7 0 3 2 9 8 6 1 5 4
0 10 7 2 3 0 8 9 5 6 4 1
0 10 7 2 4 1 5 8 0 6 3 9
0 10 4 5 7 6 1 2 0 9 8 3
0 10 1 0 7 2 9 3 8 6 5 4
0 10 6 9 3 0 1 8 2 7 5 4
0 10 0 2 8 7 6 9 4 1 3 5
0 10 4 5 7 1 2 3 8 6 9 0
0 10 4 7 5 2 3 8 6 9 1 0
0 10 1 4 5 7 2 8 6 0 3 9
0 10 7 2 5 0 1 3 8 6 9 4
0 10 7 8 4 2 3 0 5 1 9 6
0 10 7 5 4 1 0 2 8 3 9 6
0 10 7 2 3 0 8 5 9 6 1 4
0 10 7 6 2 3 5 4 0 8 1 9
0 10 1 7 4 2 5 0 8 6 3 9
0 10 4 0 7 1 6 2 8 5 9 3
0 10 0 2 7 3 1 6 8 5 9 4
0 10 7 1 3 2 0 8 9 6 5 4
0 10 1 6 4 2 7 5 0 3 8 9
0 10 5 7 2 4 8 1 9 0 6 3
0 10 7 4 5 0 1 2 8 3 9 6
0 10 0 2 3 1 8 5 4 6 7 9
0 10 7 2 8 1 5 0 3 4 6 9
0 10 4 2 1 7 3 0 8 9 5 6
0 10 4 5 0 3 8 6 7 9 1 2
0 10 3 0 6 9 8 7 1 2 5 4
0 10 5 0 1 7 3 2 8 6 9 4
0 10 4 1 5 7 2 3 8 6 0 9
0 10 7 8 1 2 3 5 4 0 9 6
0 10 0 5 6 8 1 4 9 3 7 2
0 10 7 2 5 4 0 8 9 3 1 6
0 10 7 4 1 6 8 2 3 0 5 9
0 10 4 7 5 2 1 3 8 6 9 0
0 10 9 1 6 0 3 5 2 7 8 4
0 10 2 4 3 5 8 1 0 7 9 6
0 10 7 0 2 3 9 1 8 5 4 6
0 10 1 5 6 8 7 9 2 4 0 3
0 10 4 7 8 3 0 1 5 6 2 9
0 10 1 3 2 8 0 6 9 5 7 4
0 10 2 4 1 6 3 0 9 8 7 5
0 10 7 1 2 4 0 8 5 3 6 9
0 10 3 8 2 7 1 6 9 5 4 0
0 10 4 7 2 5 8 0 3 6 9 1
0 10 0 6 1 8 7 2 3 9 5 4
0 10 5 7 1 0 9 2 8 3 4 6
0 10 7 4 3 0 1 2 5 6 8 9
0 10 2 1 7 8 0 6 5 3 9 4
0 10 2 5 3 7 8 4 0 6 9 1
0 10 3 1 8 0 5 9 6 2 7 4
0 10 7 1 6 4 5 2 8 3 0 9
0 10 4 5 0 1 7 3 6 2 9 8
0 10 7 4 5 0 1 3 2 8 9 6
0 10 2 1 0 7 4 6 5 3 8 9
0 10 4 5 1 7 3 2 0 9 6 8
0 10 4 1 0 5 7 6 2 3 8 9
0 10 7 4 1 5 0 6 8 2 3 9
0 10 1 7 4 0 2 3 5 9 8 6
0 10 8 7 1 4 2 5 6 0 9 3
0 10 7 5 8 4 2 0 3 9 6 1
0 10 7 2 0 5 8 3 9 6 4 1
0 10 7 4 5 6 3 2 8 1 0 9
0 10 4 7 5 1 2 0 3 8 6 9
0 10 4 5 2 7 9 1 3 8 6 0
0 10 7 0 3 8 5 2 4 1 6 9
0 10 4 1 7 5 6 2 0 8 3 9
0 10 2 4 5 7 3 1 8 6 0 9
0 10 7 5 6 1 0 2 9 8 3 4
0 10 4 7 5 2 1 8 3 6 9 0
0 10 5 6 1 0 9 4 8 7 2 3
0 10 3 4 7 0 2 8 5 9 1 6
0 10 3 2 7 1 8 4 0 9 5 6
0 10 1 6 9 0 4 7 2 8 5 3
0 10 7 2 0 3 1 8 5 9 6 4
0 10 4 5 0 1 3 7 6 2 9 8
0 10 7 4 0 8 1 3 5 2 9 6
0 10 4 7 0 8 9 5 3 1 2 6
0 10 7 2 0 3 8 9 4 5 1 6
0 10 4 0 7 2 1 5 8 6 3 9
0 10 7 2 5 8 0 6 9 3 1 4
0 10 4 7 2 5 6 8 1 9 3 0
0 10 4 5 7 1 0 9 2 8 3 6
0 10 7 2 8 9 1 5 6 0 4 3
0 10 5 4 7 0 2 3 1 9 8 6
0 10 7 0 2 5 4 3 8 1 9 6
0 10 7 1 8 6 2 3 0 9 5 4
0 10 7 4 5 2 3 1 0 8 9 6
0 10 0 8 2 7 9 3 6 1 4 5
0 10 4 5 1 3 0 2 7 8 6 9
0 10 5 7 2 6 9 8 0 4 3 1
0 10 0 5 2 3 7 8 4 1 9 6
0 10 7 3 1 5 0 2 8 4 6 9
0 10 1 5 6 9 8 7 0 2 4 3
0 10 0 5 3 6 4 9 1 8 7 2
0 10 0 6 7 2 5 8 4 9 3 1
0 10 7 0 5 1 2 8 6 3 9 4
0 10 7 5 1 0 2 3 4 6 8 9
0 10 7 2 1 8 6 0 5 3 9 4
0 10 1 4 7 0 5 3 2 8 6 9
0 10 4 7 1 0 2 6 5 3 8 9
0 10 1 4 6 2 7 8 5 3 0 9
0 10 3 0 6 2 5 4 8 9 1 7
0 10 7 8 0 2 6 3 5 1 9 4
0 10 2 1 0 3 8 4 6 9 5 7
0 10 1 7 2 8 4 5 3 0 6 9
0 10 2 1 7 5 8 0 3 6 4 9
0 10 1 7 8 2 3 9 4 5 6 0
0 10 5 4 1 2 3 8 7 0 6 9
0 10 7 2 0 3 8 4 6 9 1 5
0 10 0 3 7 6 8 2 5 1 9 4
0 10 1 7 2 5 8 0 6 9 4 3
0 10 4 5 0 1 2 3 9 6 8 7
0 10 7 4 1 5 0 8 2 6 3 9
0 10 5 4 0 6 2 1 7 3 8 9
0 10 1 4 5 0 7 2 3 9 8 6
0 10 7 2 5 3 0 1 8 6 9 4
0 10 7 5 6 4 2 1 3 0 8 9
0 10 2 8 3 0 6 7 5 9 1 4
0 10 7 2 3 6 0 1 8 9 5 4
0 10 2 3 5 8 7 1 4 0 6 9
0 10 0 7 2 6 8 3 1 4 9 5
0 10 4 0 3 7 1 5 6 8 9 2
0 10 7 3 4 2 5 0 1 8 9 6
0 10 7 2 5 3 0 1 4 8 6 9
0 10 2 8 7 1 9 6 3 0 5 4
0 10 5 6 1 9 3 0 4 2 8 7
0 10 7 5 1 2 8 3 6 4 9 0
0 10 7 5 0 9 8 2 1 6 3 4
0 10 2 7 1 0 8 6 3 9 4 5
0 10 2 7 0 8 5 3 1 6 9 4
0 10 0 1 3 2 8 9 7 6 4 5
0 10 8 1 6 5 3 0 2 7 9 4
0 10 5 7 2 4 0 3 8 1 6 9
0 10 5 4 7 0 2 8 3 1 9 6
0 10 1 7 3 2 6 8 0 9 5 4
0 10 1 7 0 2 9 3 8 6 5 4
0 10 4 7 0 2 1 8 6 9 3 5
0 10 7 0 2 3 9 6 8 4 5 1
0 10 7 0 4 5 2 8 1 3 6 9
0 10 5 7 0 4 2 8 3 1 9 6
0 10 7 1 5 0 4 2 9 8 3 6
0 10 4 7 2 5 1 8 0 9 3 6
0 10 5 4 7 2 8 9 3 1 0 6
0 10 7 4 2 3 8 6 5 9 0 1
0 10 7 1 8 2 0 9 5 6 4 3
0 10 1 4 7 5 0 3 2 8 6 9
0 10 7 3 0 6 8 9 2 5 1 4
0 10 7 5 4 2 3 0 6 8 9 1
0 10 4 5 8 2 7 3 9 6 0 1
0 10 3 1 7 8 6 2 4 9 5 0
0 10 5 4 7 0 1 3 6 2 9 8
0 10 1 7 3 6 0 2 8 9 5 4
0 10 7 0 8 5 6 2 3 4 9 1
0 10 3 5 7 0 4 9 8 2 1 6
0 10 7 0 8 2 5 3 1 6 9 4
0 10 0 2 4 7 5 1 8 3 9 6
0 10 2 5 7 0 6 8 9 3 4 1
0 10 2 7 0 8 9 3 5 1 4 6
0 10 8 2 7 5 0 3 6 1 4 9
0 10 7 1 3 0 2 8 9 6 4 5
0 10 7 2 1 5 4 3 6 8 0 9
0 10 6 2 0 8 7 3 1 9 5 4
0 10 0 5 4 1 3 7 6 8 9 2
0 10 7 4 1 3 5 2 8 9 6 0
0 10 7 2 0 8 9 4 3 1 5 6
0 10 2 5 8 7 0 1 9 3 6 4
0 10 1 6 5 3 4 8 7 2 0 9
0 10 1 3 7 2 6 0 8 9 5 4
0 10 2 6 7 1 0 3 8 9 4 5
0 10 7 4 1 0 5 6 8 3 2 9
0 10 5 4 7 2 1 3 0 9 6 8
0 10 6 0 3 5 8 4 9 1 2 7
0 10 7 2 8 5 3 0 4 1 6 9
0 10 4 5 7 0 1 8 3 2 6 9
0 10 6 1 7 2 0 3 5 4 8 9
0 10 4 3 0 1 6 9 7 8 2 5
0 10 0 4 8 7 3 2 6 9 5 1
0 10 9 1 2 6 8 7 3 4 0 5
0 10 1 8 6 0 3 2 9 7 5 4
0 10 2 7 8 5 1 4 0 3 9 6
0 10 7 3 8 9 6 2 5 4 0 1
0 10 7 6 2 1 5 4 0 8 3 9
0 10 7 4 0 3 1 2 5 8 9 6
0 10 7 5 1 2 8 6 3 9 4 0
0 10 7 2 5 4 3 0 8 6 1 9
0 10 1 7 2 6 0 8 5 3 4 9
0 10 4 6 1 3 7 0 2 8 5 9
0 10 7 4 5 0 2 8 3 9 1 6
0 10 6 7 0 1 4 2 5 3 8 9
0 10 2 7 0 3 8 1 4 5 6 9
0 10 0 2 8 6 1 7 4 5 9 3
0 10 7 2 1 4 0 5 8 3 9 6
0 10 7 9 1 8 4 2 5 3 6 0
0 10 1 4 8 7 0 9 2 3 5 6
0 10 8 7 0 2 6 4 5 3 1 9
0 10 8 7 4 5 6 2 3 0 9 1
0 10 7 3 0 2 8 4 9 5 6 1
0 10 4 5 7 2 0 3 1 8 9 6
0 10 4 7 5 0 6 1 2 8 3 9
0 10 4 7 5 0 3 2 8 1 6 9
0 10 4 7 2 5 0 8 9 3 6 1
0 10 0 2 7 1 6 8 5 3 9 4
0 10 7 2 8 1 3 6 0 9 5 4
0 10 7 4 2 3 0 8 5 9 1 6
0 10 2 8 0 6 7 1 5 9 3 4
0 10 7 4 5 1 2 3 8 9 6 0
0 10 1 7 2 6 8 9 5 0 3 4
0 10 7 5 2 0 3 6 4 8 9 1
0 10 7 2 6 8 3 1 0 9 5 4
0 10 4 5 0 7 8 2 9 1 3 6
0 10 5 4 7 3 2 0 1 6 8 9
0 10 7 4 1 5 0 6 3 2 8 9
0 10 0 7 1 5 4 8 9 2 6 3
0 10 5 7 2 1 8 0 4 9 6 3
0 10 2 5 0 4 7 6 3 1 8 9
0 10 4 7 5 0 2 1 3 6 8 9
0 10 1 8 6 2 3 9 5 7 0 4
0 10 7 4 0 2 5 3 8 1 9 6
0 10 2 1 3 8 7 5 9 4 6 0
0 10 1 0 6 3 7 9 2 8 5 4
0 10 1 7 6 5 4 2 8 0 3 9
0 10 5 1 2 6 7 8 9 0 3 4
0 10 7 0 3 2 6 8 1 5 9 4
0 10 4 7 5 1 0 6 8 2 9 3
0 10 0 1 6 4 9 5 3 7 8 2
0 10 1 7 0 5 3 8 2 9 6 4
0 10 7 0 2 3 6 8 5 9 1 4
0 10 7 1 4 8 2 6 0 9 5 3
0 10 7 8 1 2 3 0 4 5 9 6
0 10 4 7 1 0 5 6 2 8 3 9
0 10 1 7 2 8 5 0 6 9 4 3
0 10 2 7 3 4 0 5 8 9 1 6
0 10 0 1 5 6 2 9 8 4 3 7
0 10 7 8 9 2 0 6 1 4 3 5
0 10 6 7 1 0 8 3 2 9 5 4
0 10 1 4 0 3 6 9 5 8 2 7
0 10 7 5 4 1 8 2 3 6 0 9
0 10 3 1 7 0 4 2 5 9 8 6
0 10 5 7 0 2 3 1 8 6 9 4
0 10 1 2 0 7 3 6 8 9 5 4
0 10 1 5 7 2 6 8 0 3 9 4
0 10 0 7 1 3 6 5 9 8 2 4
0 10 7 2 3 0 5 4 1 8 9 6
0 10 6 2 7 3 5 4 9 8 0 1
0 10 7 2 5 6 9 4 0 1 8 3
0 10 8 7 2 3 0 6 1 9 4 5
0 10 1 5 7 8 6 0 3 2 9 4
0 10 7 2 1 0 6 5 3 8 9 4
0 10 4 1 7 0 5 3 8 2 6 9
0 10 5 4 7 3 8 2 1 6 0 9
0 10 1 7 2 0 6 3 8 9 5 4
0 10 4 7 5 3 8 2 0 6 9 1
0 10 7 2 8 9 5 1 0 6 3 4
0 10 7 5 2 8 9 0 6 3 1 4
0 10 7 4 5 8 1 2 6 3 9 0
0 10 7 2 4 8 1 3 5 9 0 6
0 10 7 4 2 0 3 1 9 8 6 5
0 10 0 6 3 5 9 1 7 8 2 4
0 10 5 7 9 1 0 4 8 6 2 3
0 10 4 7 0 1 5 2 3 8 6 9
0 10 7 3 6 8 1 5 0 2 4 9
0 10 2 3 0 8 7 1 6 9 4 5
0 10 5 7 4 6 1 2 0 3 8 9
0 10 8 0 5 2 4 6 3 7 1 9
0 10 1 4 7 5 9 0 2 6 8 3
0 10 1 7 2 6 4 8 5 0 3 9
0 10 6 9 8 7 4 5 2 1 3 0
0 10 7 4 8 2 0 5 9 3 6 1
0 10 7 0 3 5 4 1 2 8 6 9
0 10 7 5 4 6 1 0 9 8 2 3
0 10 2 7 5 4 3 0 1 8 6 9
0 10 4 0 8 2 1 7 6 5 9 3
0 10 4 0 3 2 1 7 8 9 6 5
0 10 1 4 7 5 2 0 8 3 6 9
0 10 4 5 7 2 3 0 1 6 8 9
0 10 9 0 7 8 4 2 5 3 1 6
0 10 1 4 5 7 9 8 2 0 6 3
0 10 0 4 1 3 7 2 9 5 8 6
0 10 4 2 3 7 1 8 9 5 6 0
0 10 3 7 2 8 6 1 0 9 4 5
0 10 0 6 1 7 2 8 3 5 4 9
0 10 7 2 0 5 3 4 8 1 6 9
0 10 7 6 2 4 5 8 9 0 3 1
0 10 7 5 4 1 2 0 3 6 8 9
0 10 7 4 5 6 2 0 3 1 8 9
0 10 7 2 1 6 8 5 0 4 3 9
0 10 5 4 1 7 0 8 6 2 3 9
0 10 2 0 8 3 1 6 9 7 5 4
0 10 7 1 5 2 8 0 3 6 9 4
0 10 7 8 9 6 2 5 3 0 1 4
0 10 4 0 5 7 3 1 2 8 9 6
0 10 3 4 1 0 6 9 8 7 2 5
0 10 5 6 1 8 0 7 9 2 3 4
0 10 2 7 3 0 8 9 5 4 6 1
0 10 5 1 7 3 0 4 2 9 8 6
0 10 5 1 4 0 7 2 3 8 6 9
0 10 8 7 0 3 2 1 6 9 4 5
0 10 7 2 9 6 1 8 0 5 3 4
0 10 7 4 0 5 3 1 2 6 8 9
0 10 4 2 0 9 1 6 3 7 8 5
0 10 4 3 9 2 8 1 5 0 6 7
0 10 4 0 5 1 6 2 7 8 9 3
0 10 5 2 7 8 0 4 3 1 9 6
0 10 7 8 2 4 0 1 5 3 9 6
0 10 7 2 5 1 3 4 9 0 8 6
0 10 4 0 5 2 9 8 6 1 3 7
0 10 3 7 2 5 1 9 0 8 6 4
0 10 1 0 2 3 7 9 6 8 5 4
0 10 4 7 2 5 1 0 8 3 6 9
0 10 0 2 4 6 5 9 7 3 1 8
0 10 0 6 5 7 1 4 2 8 3 9
0 10 2 7 8 0 4 6 5 9 1 3
0 10 8 6 5 9 2 7 1 3 0 4
0 10 3 0 5 1 8 6 7 4 9 2
0 10 6 2 0 7 8 3 1 9 4 5
0 10 5 8 1 2 0 3 7 9 4 6
0 10 5 7 2 8 4 1 3 6 0 9
0 10 6 0 7 2 8 3 1 4 9 5
0 10 1 3 9 4 0 2 6 5 7 8
0 10 2 7 1 0 5 8 4 6 9 3
0 10 5 1 7 2 6 9 8 3 0 4
0 10 4 5 2 7 1 0 6 9 8 3
0 10 7 0 1 3 4 2 9 5 8 6
0 10 6 7 5 1 2 9 3 8 4 0
0 10 4 2 3 6 8 0 7 5 1 9
0 10 1 7 2 8 0 6 3 9 5 4
0 10 7 5 2 3 1 8 0 6 4 9
0 10 7 4 1 6 0 8 5 9 2 3
0 10 7 4 2 1 5 3 0 8 9 6
0 10 7 5 2 8 1 6 9 0 3 4
0 10 5 3 4 8 1 9 6 2 0 7
0 10 7 2 1 8 6 0 9 3 4 5
0 10 7 0 2 3 1 8 9 6 4 5
0 10 0 2 8 7 5 4 9 3 6 1
0 10 7 0 1 6 3 2 8 9 4 5
0 10 7 1 5 4 8 2 3 6 0 9
0 10 5 2 7 3 6 0 9 1 4 8
0 10 1 3 6 7 9 2 8 5 4 0
0 10 4 7 0 1 5 3 8 6 9 2
0 10 7 5 2 4 0 3 8 6 1 9
0 10 3 0 4 5 7 8 2 9 6 1
0 10 1 7 2 4 3 0 5 6 8 9
0 10 7 4 2 5 3 6 8 9 1 0
0 10 5 7 4 0 1 6 8 2 9 3
0 10 7 2 0 4 5 1 8 9 3 6
0 10 1 0 2 8 4 7 5 3 6 9
0 10 0 5 1 7 3 4 6 2 9 8
0 10 4 7 2 6 8 3 0 5 9 1
0 10 1 5 0 7 3 2 9 6 8 4
0 10 3 1 5 7 4 9 8 2 6 0
0 10 2 8 7 1 6 4 5 0 3 9
0 10 7 1 6 0 8 3 2 4 5 9
0 10 7 8 1 4 3 2 0 5 9 6
0 10 5 4 7 1 0 2 8 9 3 6
0 10 7 2 5 4 3 1 8 9 0 6
0 10 3 5 0 4 7 2 1 8 9 6
0 10 1 5 9 4 7 0 2 8 6 3
0 10 5 0 1 7 8 4 6 3 2 9
0 10 7 1 4 6 0 2 5 9 8 3
0 10 4 5 7 2 3 1 0 8 9 6
0 10 7 2 5 0 8 4 3 1 6 9
0 10 7 2 0 1 4 3 5 8 6 9
0 10 5 6 0 9 7 1 8 2 3 4
0 10 5 0 8 3 9 2 4 1 6 7
0 10 7 2 3 8 0 1 5 4 6 9
0 10 4 5 1 6 7 3 8 9 2 0
0 10 3 7 2 6 5 0 9 1 8 4
0 10 1 3 7 2 5 0 8 9 6 4
0 10 3 5 4 7 6 8 2 9 0 1
0 10 0 2 7 8 1 3 5 4 9 6
0 10 0 6 8 3 2 7 9 1 5 4
0 10 4 7 2 3 0 8 5 1 9 6
0 10 8 6 1 0 9 3 2 7 4 5
0 10 0 5 6 9 1 8 3 7 2 4
0 10 5 1 2 7 3 9 6 8 4 0
0 10 7 5 3 8 9 4 1 2 0 6
0 10 6 1 9 0 8 2 4 5 3 7
0 10 0 7 2 8 4 3 1 6 5 9
0 10 4 5 7 1 0 8 2 9 3 6
0 10 1 5 7 2 6 3 0 8 4 9
0 10 7 2 0 1 5 8 3 6 4 9
0 10 4 7 6 0 2 5 8 3 1 9
0 10 7 1 0 2 3 4 5 8 6 9
0 10 4 5 7 2 0 3 8 1 6 9
0 10 3 0 2 7 9 4 5 8 1 6
0 10 7 5 4 0 1 3 2 8 9 6
0 10 4 1 7 0 5 3 2 8 6 9
0 10 4 2 7 5 1 0 3 8 9 6
0 10 4 5 8 7 2 0 1 3 9 6
0 10 6 2 0 1 8 3 9 5 7 4
0 10 1 7 4 2 0 3 8 5 9 6
0 10 7 4 5 8 2 3 0 9 1 6
0 10 7 8 6 0 3 5 2 1 9 4
0 10 1 4 7 0 2 6 3 8 9 5
0 10 2 7 4 5 8 3 0 1 6 9
0 10 2 3 7 0 1 5 4 8 6 9
0 10 7 2 3 5 4 1 0 8 6 9
0 10 2 8 1 7 6 3 0 9 5 4
0 10 7 3 2 8 0 9 6 1 4 5
0 10 5 2 7 0 1 8 9 3 4 6
0 10 1 0 2 5 7 4 3 9 8 6
0 10 7 2 3 6 1 8 0 5 9 4
0 10 1 3 8 4 7 2 0 6 9 5
0 10 7 1 4 0 2 8 5 6 3 9
0 10 7 2 0 8 1 5 6 3 4 9
0 10 3 7 2 0 4 8 1 9 5 6
0 10 7 8 1 4 2 5 0 3 6 9
0 10 7 2 3 0 4 1 5 8 9 6
0 10 7 1 6 0 3 2 8 4 5 9
0 10 7 0 2 4 1 3 8 5 6 9
0 10 7 2 0 8 3 5 4 9 6 1
0 10 7 8 2 1 6 0 3 9 5 4
0 10 2 7 6 8 9 3 0 1 4 5
0 10 2 6 8 7 0 9 3 1 5 4
0 10 7 2 5 8 6 0 3 1 9 4
0 10 5 0 7 2 3 4 1 6 8 9
0 10 3 0 2 7 4 1 5 8 9 6
0 10 7 5 4 1 0 2 6 8 3 9
0 10 5 4 7 0 1 3 8 2 6 9
0 10 3 4 7 5 8 1 2 0 6 9
0 10 2 7 8 1 0 6 3 9 4 5
0 10 7 8 5 2 3 6 0 9 1 4
0 10 5 8 7 2 3 0 6 9 1 4
0 10 7 1 4 5 3 9 2 6 0 8
0 10 4 7 0 5 2 8 3 9 6 1
0 10 1 8 6 7 2 5 0 9 4 3
0 10 7 5 4 8 3 1 2 0 9 6
0 10 4 5 1 7 3 6 9 0 8 2
0 10 1 3 0 2 6 7 5 8 4 9
0 10 1 0 7 5 3 2 8 9 6 4
0 10 2 0 3 7 5 4 8 1 6 9
0 10 7 8 0 4 5 3 6 2 1 9
0 10 2 3 0 1 8 6 7 4 9 5
0 10 2 3 8 0 7 4 1 5 6 9
0 10 3 5 4 6 0 7 9 8 1 2
0 10 7 2 5 0 6 8 1 9 3 4
0 10 2 0 8 3 1 6 7 9 4 5
0 10 5 7 2 3 1 8 0 4 6 9
0 10 4 7 1 2 6 0 3 5 8 9
0 10 4 1 5 7 3 8 2 0 6 9
0 10 6 1 3 7 5 4 0 9 8 2
0 10 7 2 3 0 1 8 5 4 6 9
0 10 5 0 7 2 1 4 8 3 6 9
0 10 0 2 7 8 3 6 1 4 9 5
0 10 7 0 5 6 1 2 8 9 3 4
0 10 4 7 6 2 5 3 0 9 8 1
0 10 4 7 2 8 5 3 0 1 9 6
0 10 2 5 3 4 6 7 0 1 8 9
0 10 7 4 0 1 8 3 2 9 6 5
0 10 4 3 9 6 8 2 7 0 1 5
0 10 5 4 7 2 3 0 8 1 9 6
0 10 4 1 0 3 7 2 6 5 8 9
0 10 6 0 7 2 8 9 1 3 4 5
0 10 7 4 2 6 0 5 3 8 1 9
0 10 2 7 0 4 5 1 3 6 8 9
0 10 1 2 6 8 4 5 9 7 3 0
0 10 7 2 1 0 3 8 6 5 9 4
0 10 4 5 7 1 2 8 0 3 6 9
0 10 4 2 5 7 6 8 1 0 9 3
0 10 4 0 7 3 8 1 2 6 9 5
0 10 1 0 4 6 3 9 8 5 7 2
0 10 7 2 5 8 0 4 1 3 6 9
0 10 7 2 8 3 9 0 6 5 4 1
0 10 7 0 9 5 2 6 3 1 8 4
0 10 2 3 9 5 8 7 0 1 6 4
0 10 7 1 2 3 5 6 4 9 0 8
0 10 7 4 1 0 6 3 5 2 8 9
0 10 0 2 8 5 7 9 6 3 1 4
0 10 4 0 5 2 7 8 3 9 6 1
0 10 6 7 1 2 5 3 0 4 8 9
0 10 2 7 1 0 8 6 5 4 3 9
0 10 7 0 4 8 2 1 3 5 6 9
0 10 5 7 3 9 1 0 6 8 2 4
0 10 8 2 6 0 5 4 9 3 1 7
0 10 1 0 7 3 4 8 2 6 5 9
0 10 7 1 0 8 2 6 5 3 4 9
0 10 5 4 7 2 8 3 0 1 6 9
0 10 7 1 4 5 2 0 3 8 6 9
0 10 1 4 5 7 8 2 6 3 0 9
0 10 6 2 8 3 0 1 9 7 5 4
0 10 7 1 2 4 5 0 8 6 3 9
0 10 4 5 0 3 6 2 7 9 8 1
0 10 7 2 8 0 3 1 4 6 9 5
0 10 7 5 8 2 3 0 4 1 9 6
0 10 7 2 8 4 0 3 9 6 1 5
0 10 4 0 7 5 8 3 6 9 2 1
0 10 5 4 7 8 1 2 0 6 9 3
0 10 0 1 3 5 4 9 8 6 2 7
0 10 7 3 2 6 0 8 1 9 5 4
0 10 1 7 8 5 4 2 6 9 0 3
0 10 7 8 1 4 9 2 5 3 0 6
0 10 4 7 2 5 1 8 6 9 0 3
0 10 7 6 1 4 5 8 2 0 9 3
0 10 4 5 1 7 0 3 8 2 9 6
0 10 8 7 2 6 3 0 1 9 5 4
0 10 1 6 0 7 2 9 8 5 3 4
0 10 4 7 3 5 8 2 1 0 9 6
0 10 1 7 6 5 8 2 9 0 3 4
0 10 4 7 1 5 6 9 2 8 3 0
0 10 5 2 7 8 0 3 9 1 6 4
0 10 4 5 0 1 7 3 2 8 9 6
0 10 2 1 5 7 8 0 6 3 9 4
0 10 7 8 4 2 9 3 5 0 6 1
0 10 4 5 3 1 7 0 9 8 6 2
0 10 7 2 4 0 5 1 6 3 8 9
0 10 7 2 8 5 0 4 1 3 9 6
0 10 0 3 6 8 2 7 9 4 1 5
0 10 4 0 5 7 2 8 1 6 9 3
0 10 4 2 0 7 3 8 1 9 6 5
0 10 7 4 5 1 8 2 0 3 6 9
0 10 7 0 2 3 8 1 4 5 6 9
0 10 1 7 2 5 3 0 4 8 9 6
0 10 7 1 2 3 0 4 8 6 5 9
0 10 7 1 4 2 8 0 3 6 5 9
0 10 7 8 6 5 4 3 1 0 2 9
0 10 6 4 1 0 5 7 3 2 8 9
0 10 6 7 5 0 2 1 3 8 4 9
0 10 0 7 2 1 3 8 9 6 4 5
0 10 7 6 2 1 5 8 9 3 0 4
0 10 7 2 4 5 1 8 0 3 9 6
0 10 1 7 0 5 4 6 2 3 8 9
0 10 6 0 5 2 8 3 4 1 7 9
0 10 5 2 7 0 1 6 8 9 3 4
0 10 7 2 8 0 3 6 1 9 5 4
0 10 7 2 4 8 0 3 5 6 9 1
0 10 7 2 0 5 4 3 1 8 6 9
0 10 5 4 7 2 1 0 8 6 3 9
0 10 7 2 1 0 5 3 4 9 8 6
0 10 2 7 5 4 3 1 9 8 6 0
0 10 5 4 0 3 7 1 2 8 9 6
0 10 7 5 4 0 2 1 6 8 9 3
0 10 6 8 2 5 7 1 0 4 3 9
0 10 4 1 7 3 0 5 8 9 6 2
0 10 7 5 0 2 8 3 1 4 6 9
0 10 4 5 7 8 0 2 3 6 1 9
0 10 7 0 1 2 6 9 8 5 3 4
0 10 2 1 7 3 0 8 4 5 9 6
0 10 4 3 7 5 0 8 9 2 6 1
0 10 5 4 7 2 8 0 9 6 3 1
0 10 2 7 1 5 8 6 4 0 3 9
0 10 0 1 2 8 3 4 7 9 6 5
0 10 4 7 1 8 6 2 3 0 9 5
0 10 5 2 7 4 8 1 0 9 3 6
0 10 4 5 9 3 7 2 6 0 8 1
0 10 7 5 4 2 3 0 8 1 6 9
0 10 4 7 5 2 8 1 3 0 6 9
0 10 7 2 0 6 9 8 3 1 5 4
0 10 5 7 2 8 0 6 9 3 4 1
0 10 7 2 5 4 3 0 1 8 9 6
0 10 5 0 4 7 2 1 8 6 9 3
0 10 1 6 2 9 3 0 8 7 5 4
0 10 7 4 0 2 1 3 6 8 5 9
0 10 9 6 1 0 8 4 5 7 3 2
0 10 0 3 7 6 2 8 9 5 4 1
0 10 7 4 1 2 5 6 8 9 0 3
0 10 7 0 4 1 3 5 2 6 8 9
0 10 7 4 2 5 0 8 3 1 9 6
0 10 7 1 0 2 6 3 8 5 9 4
0 10 7 2 9 6 0 8 1 3 4 5
0 10 5 2 7 8 9 0 3 6 1 4
0 10 4 5 0 7 9 3 2 1 8 6
0 10 7 0 1 3 2 8 9 6 5 4
0 10 0 1 6 3 2 9 8 4 5 7
0 10 7 0 4 5 2 1 8 6 3 9
0 10 0 3 9 5 2 8 7 1 4 6
0 10 6 7 4 5 1 2 8 9 0 3
0 10 2 0 4 3 1 8 9 7 5 6
0 10 1 2 7 0 6 4 8 9 3 5
0 10 1 6 8 0 2 9 7 4 5 3
0 10 8 7 1 2 0 3 5 6 9 4
0 10 5 7 0 3 1 2 6 4 8 9
0 10 1 0 6 2 4 3 5 9 7 8
0 10 0 1 7 2 6 3 4 5 8 9
0 10 5 1 7 0 2 9 8 6 4 3
0 10 7 3 2 1 8 0 9 5 4 6
0 10 3 7 1 6 2 0 8 5 9 4
0 10 5 7 0 2 1 6 8 9 3 4
0 10 4 7 2 8 1 0 6 3 5 9
0 10 5 7 2 4 8 0 1 3 6 9
0 10 1 5 0 4 7 9 6 8 3 2
0 10 1 7 2 8 6 3 9 4 5 0
0 10 2 5 4 1 7 8 6 3 0 9
0 10 7 2 5 6 8 9 1 0 3 4
0 10 5 7 8 0 1 2 9 3 4 6
0 10 0 1 7 5 2 6 3 4 8 9
0 10 5 2 7 0 3 6 8 9 4 1
0 10 0 4 6 3 8 2 7 5 1 9
0 10 2 9 8 6 3 0 7 1 5 4
0 10 7 2 8 1 6 0 9 3 4 5
0 10 7 2 8 0 5 1 6 3 4 9
0 10 7 5 4 0 2 1 3 6 8 9
0 10 6 9 7 2 5 1 8 3 4 0
0 10 4 7 1 5 0 2 6 3 8 9
0 10 5 1 3 0 4 2 8 7 6 9
0 10 7 2 5 8 6 0 9 3 4 1
0 10 7 1 4 0 2 8 5 3 6 9
0 10 1 7 5 2 4 8 3 0 9 6
0 10 0 7 2 5 8 3 1 6 9 4
0 10 5 2 1 6 8 9 7 0 4 3
0 10 4 7 5 0 2 8 3 9 6 1
0 10 0 6 3 2 8 9 7 4 5 1
0 10 5 4 7 8 2 0 9 1 6 3
0 10 7 0 8 2 6 9 4 3 5 1
0 10 2 7 1 0 4 3 9 8 6 5
0 10 1 2 8 7 4 5 6 3 0 9
0 10 2 7 6 0 3 1 5 8 4 9
0 10 7 1 2 0 3 5 4 8 6 9
0 10 6 8 0 7 9 3 2 1 4 5
0 10 1 4 0 7 5 2 8 3 9 6
0 10 7 5 1 0 6 3 2 4 8 9
0 10 0 7 6 2 3 1 8 9 4 5
0 10 7 2 5 8 6 0 9 1 4 3
0 10 4 7 1 2 0 5 3 8 9 6
0 10 2 5 0 7 1 4 9 3 8 6
0 10 7 4 5 2 9 6 0 8 1 3
0 10 2 7 4 5 8 1 3 0 6 9
0 10 6 0 7 2 5 9 1 3 4 8
0 10 7 4 1 5 0 3 6 9 8 2
0 10 5 2 1 7 6 8 0 9 3 4
0 10 5 7 2 4 6 8 1 3 9 0
0 10 7 2 0 8 3 1 6 9 4 5
0 10 0 2 7 8 1 5 3 4 6 9
0 10 4 0 1 5 7 2 3 8 9 6
0 10 1 2 7 0 5 6 8 3 4 9
0 10 3 7 0 4 1 5 8 2 6 9
0 10 5 7 2 1 8 6 4 0 3 9
0 10 7 2 0 1 5 9 8 6 4 3
0 10 1 2 6 3 0 7 8 9 4 5
0 10 4 5 0 2 7 8 1 3 9 6
0 10 6 9 7 8 2 0 1 3 5 4
0 10 7 2 0 6 8 9 3 1 4 5
0 10 1 7 0 3 2 6 8 4 5 9
0 10 7 4 5 3 0 2 8 6 1 9
0 10 7 4 0 5 2 1 6 9 8 3
0 10 4 7 0 5 2 3 8 1 9 6
0 10 4 7 5 8 2 6 3 9 0 1
0 10 7 1 5 4 6 2 8 0 9 3
0 10 7 3 2 0 9 8 6 1 5 4
0 10 0 7 2 3 5 8 4 9 6 1
0 10 2 7 0 9 6 1 5 4 3 8
0 10 7 5 4 0 2 3 8 1 6 9
0 10 1 0 3 9 8 6 2 7 5 4
0 10 0 2 7 9 6 3 8 4 5 1
0 10 4 3 1 5 8 7 6 2 0 9
0 10 4 7 0 6 5 8 2 1 3 9
0 10 7 4 1 8 6 2 5 9 3 0
0 10 0 7 1 6 5 3 2 8 4 9
0 10 7 8 3 2 4 9 0 5 1 6
0 10 7 4 1 8 0 6 3 9 2 5
0 10 2 8 1 3 6 0 7 9 5 4
0 10 7 1 3 4 2 8 0 5 9 6
0 10 7 2 1 8 0 6 3 9 5 4
0 10 3 7 2 0 1 8 6 9 5 4
0 10 4 7 2 5 0 8 1 3 9 6
0 10 2 7 4 1 5 8 9 6 0 3
0 10 8 2 7 5 4 3 0 1 9 6
0 10 1 7 4 2 0 3 5 8 9 6
0 10 2 7 1 8 6 0 9 4 5 3
0 10 2 1 8 0 3 5 6 4 9 7
0 10 4 7 5 2 9 6 8 3 0 1
0 10 7 2 1 8 0 4 9 6 3 5
0 10 7 4 1 3 6 5 0 2 9 8
0 10 1 8 7 2 0 4 3 5 6 9
0 10 6 7 5 2 8 0 3 9 4 1
0 10 7 3 5 4 2 1 0 8 9 6
0 10 1 8 6 0 7 2 9 3 5 4
0 10 1 0 2 6 8 7 9 5 3 4
0 10 6 4 5 1 7 2 0 8 3 9
0 10 7 8 6 0 5 1 3 2 9 4
0 10 3 8 1 0 2 7 5 4 9 6
0 10 3 5 4 2 6 7 0 1 8 9
0 10 1 0 3 6 2 7 8 9 4 5
0 10 2 3 7 0 8 9 1 4 6 5
0 10 6 3 5 0 8 1 2 9 7 4
0 10 4 5 0 7 2 8 1 6 3 9
0 10 0 4 5 8 2 3 9 1 6 7
0 10 7 1 2 0 8 4 3 6 5 9
0 10 1 2 7 0 8 3 4 6 5 9
0 10 5 4 1 6 0 2 3 7 8 9
0 10 8 4 3 6 7 2 5 1 0 9
0 10 9 7 1 8 4 5 2 0 6 3
0 10 1 4 2 3 0 7 8 9 6 5
0 10 7 1 4 0 2 8 3 5 9 6
0 10 0 1 7 2 4 8 5 3 9 6
0 10 1 5 4 7 6 2 0 9 3 8
0 10 3 0 8 9 7 4 2 6 1 5
0 10 0 7 5 2 9 8 3 6 4 1
0 10 1 6 7 2 0 3 8 9 5 4
0 10 7 8 2 3 1 0 6 5 9 4
0 10 3 7 1 2 0 5 8 6 4 9
0 10 7 4 2 0 5 8 6 1 9 3
0 10 4 7 2 3 0 1 8 9 6 5
0 10 4 3 8 2 7 9 0 5 6 1
0 10 0 3 7 6 2 8 1 4 9 5
0 10 6 5 1 7 2 8 0 3 9 4
0 10 1 7 4 2 8 5 0 6 9 3
0 10 6 4 0 8 3 7 1 5 2 9
0 10 1 0 4 5 7 2 8 3 9 6
0 10 0 5 9 1 7 2 4 3 6 8
0 10 0 5 4 6 7 8 1 2 9 3
0 10 4 7 2 5 1 8 3 6 0 9
0 10 5 4 0 2 7 6 3 1 8 9
0 10 7 2 6 0 3 1 8 9 5 4
0 10 0 1 6 8 2 3 9 7 5 4
0 10 8 6 0 7 4 2 5 1 3 9
0 10 2 8 7 9 6 1 3 0 5 4
0 10 2 4 3 1 8 0 5 6 7 9
0 10 7 0 4 5 1 8 3 2 6 9
0 10 7 3 1 8 2 0 6 9 5 4
0 10 7 2 8 9 0 3 4 5 1 6
0 10 3 5 6 0 7 8 2 9 1 4
0 10 5 7 2 1 9 0 8 3 4 6
0 10 5 4 3 2 0 8 7 6 9 1
0 10 5 2 4 3 7 0 1 8 6 9
0 10 4 0 9 6 5 3 1 7 8 2
0 10 3 1 0 9 6 8 2 7 5 4
0 10 8 2 6 1 7 3 0 5 9 4
0 10 7 5 8 4 2 3 0 6 1 9
0 10 5 4 7 2 1 3 0 6 9 8
0 10 7 2 0 4 1 3 5 8 6 9
0 10 7 4 5 3 2 6 8 1 9 0
0 10 4 1 2 5 7 6 8 9 0 3
0 10 7 2 4 3 8 5 1 6 0 9
0 10 2 1 8 0 7 5 4 6 9 3
0 10 7 2 5 0 1 8 3 6 9 4
0 10 2 5 7 8 1 0 6 9 4 3
0 10 7 1 6 5 4 8 3 2 0 9
0 10 0 7 2 1 6 3 8 5 9 4
0 10 2 1 8 3 7 0 5 4 9 6
0 10 4 7 1 5 3 2 8 0 9 6
0 10 7 2 0 8 1 6 5 9 4 3
0 10 2 7 0 5 3 8 9 1 6 4
0 10 7 2 3 8 0 9 1 5 4 6
0 10 7 1 4 5 2 0 3 8 9 6
0 10 8 3 2 0 6 1 7 5 4 9
0 10 5 3 2 0 7 8 9 1 6 4
0 10 4 7 1 2 5 8 0 6 9 3
0 10 5 4 7 8 0 2 1 3 6 9
0 10 7 2 5 0 3 8 1 6 4 9
0 10 7 2 5 8 6 3 1 9 0 4
0 10 4 5 7 2 0 8 3 6 9 1
0 10 1 0 4 5 7 2 6 8 3 9
0 10 1 4 2 7 3 0 5 8 6 9
0 10 3 7 0 2 8 5 6 4 9 1
0 10 0 3 2 7 8 1 6 9 5 4
0 10 1 2 7 4 8 5 3 0 6 9
0 10 5 0 6 9 3 1 4 7 8 2
0 10 7 2 6 5 8 9 0 3 1 4
0 10 7 2 4 5 8 3 1 0 9 6
0 10 5 0 4 7 2 1 3 9 8 6
0 10 7 2 1 0 4 8 6 5 3 9
0 10 4 1 0 7 3 2 6 8 5 9
0 10 1 4 0 3 5 8 6 2 9 7
0 10 7 4 8 2 0 5 6 9 1 3
0 10 1 4 0 7 5 2 3 6 8 9
0 10 7 6 2 5 0 9 3 1 4 8
0 10 7 0 5 3 2 1 8 9 6 4
0 10 0 6 1 9 8 2 4 7 3 5
0 10 1 6 3 4 5 0 7 2 9 8
0 10 6 5 7 4 1 8 3 2 0 9
0 10 0 7 1 8 3 9 2 6 5 4
0 10 2 0 8 4 3 5 9 7 6 1
0 10 0 3 7 9 1 2 6 8 4 5
0 10 5 7 6 4 3 8 0 2 9 1
0 10 1 4 6 7 3 0 9 8 2 5
0 10 0 1 4 2 3 5 7 9 8 6
0 10 4 5 0 7 2 1 6 8 9 3
0 10 7 4 5 1 0 6 2 3 8 9
0 10 3 0 2 1 7 8 9 5 6 4
0 10 5 4 0 3 7 2 8 9 6 1
0 10 1 5 4 8 7 2 6 0 3 9
0 10 1 7 4 9 5 0 6 8 3 2
0 10 1 7 2 3 0 6 8 9 5 4
0 10 7 0 3 5 2 6 8 4 1 9
0 10 0 2 7 8 3 1 6 5 9 4
0 10 7 0 4 2 1 8 3 5 9 6
0 10 0 3 5 9 2 6 8 1 7 4
0 10 1 4 5 2 3 8 7 6 0 9
0 10 3 1 8 7 2 6 0 5 9 4
0 10 7 2 5 0 3 4 8 1 9 6
0 10 6 0 3 1 9 7 2 8 5 4
0 10 7 2 1 0 3 5 6 4 8 9
0 10 7 2 4 8 0 5 3 9 1 6
0 10 7 1 4 8 6 2 5 0 3 9
0 10 2 8 3 7 6 0 9 1 4 5
0 10 7 0 1 4 2 3 8 9 5 6
0 10 0 7 4 2 8 5 1 9 3 6
0 10 7 2 4 0 1 5 8 6 3 9
0 10 3 7 4 2 0 1 6 8 5 9
0 10 0 3 9 1 8 5 6 2 4 7
0 10 0 2 7 8 5 1 3 9 6 4
0 10 1 0 8 6 3 9 2 7 4 5
0 10 4 9 7 8 0 5 3 2 6 1
0 10 7 4 1 2 8 0 6 9 5 3
0 10 1 5 0 7 8 2 6 4 3 9
0 10 1 7 2 0 3 4 5 8 9 6
0 10 7 1 2 8 0 6 3 5 4 9
0 10 7 1 4 2 8 9 3 6 0 5
0 10 6 9 1 0 2 3 7 4 5 8
0 10 4 5 7 6 1 2 0 8 3 9
0 10 7 0 5 1 8 2 3 6 9 4
0 10 4 5 7 2 0 3 8 1 6 9
0 10 5 4 7 2 3 0 9 6 8 1
0 10 1 7 0 2 8 3 5 6 4 9
0 10 3 0 8 5 1 6 7 4 2 9
0 10 2 3 7 5 1 8 4 0 9 6
0 10 7 4 0 2 3 9 6 8 5 1
0 10 7 4 1 5 8 3 2 0 6 9
0 10 7 1 2 4 0 5 8 3 9 6
0 10 1 7 2 0 6 3 5 8 4 9
0 10 5 3 7 8 2 4 0 9 6 1
0 10 4 5 7 2 0 1 3 8 6 9
0 10 7 2 0 3 4 8 5 1 9 6
0 10 4 7 5 0 2 1 6 3 8 9
0 10 7 1 4 2 6 5 3 8 9 0
0 10 0 1 3 2 8 9 6 5 4 7
0 10 1 0 2 8 7 4 3 6 9 5
0 10 7 8 2 1 4 3 5 0 6 9
0 10 7 8 5 0 2 3 9 1 4 6
0 10 7 4 1 8 2 5 3 9 0 6
0 10 7 0 2 6 8 3 1 9 5 4
0 10 7 4 5 0 1 2 8 6 9 3
0 10 4 3 2 7 5 0 8 9 1 6
0 10 4 5 7 2 0 3 8 9 1 6
0 10 7 0 5 1 6 8 4 2 3 9
0 10 7 5 4 0 2 8 3 1 6 9
0 10 7 3 1 5 2 0 4 8 6 9
0 10 0 3 7 2 4 1 5 6 9 8
0 10 7 0 2 3 6 4 1 5 8 9
0 10 1 7 2 4 8 6 0 3 9 5
0 10 4 5 2 3 0 7 6 8 9 1
0 10 3 5 1 2 7 6 8 9 4 0
0 10 1 7 2 0 6 8 9 3 4 5
0 10 7 4 3 2 5 1 0 6 8 9
0 10 5 4 2 1 7 8 6 9 0 3
0 10 3 9 8 1 6 7 0 4 2 5
0 10 7 5 2 4 0 8 1 6 3 9
0 10 5 7 4 0 2 6 9 1 8 3
0 10 8 4 2 7 1 5 3 0 9 6
0 10 7 2 3 1 5 0 8 9 4 6
0 10 6 0 9 8 3 2 5 7 1 4
0 10 0 5 8 1 2 4 6 9 7 3
0 10 5 2 0 8 1 3 6 7 4 9
0 10 0 1 2 3 6 9 8 7 5 4
0 10 5 7 2 0 3 9 8 6 1 4
0 10 7 3 2 8 6 0 9 5 4 1
0 10 5 7 2 8 0 1 3 4 6 9
0 10 1 7 6 8 5 0 3 2 4 9
0 10 3 7 5 4 0 2 8 9 1 6
0 10 7 1 5 8 6 0 2 3 9 4
0 10 3 7 0 1 8 2 6 9 4 5
0 10 5 2 7 3 1 0 8 4 6 9
0 10 4 5 7 1 8 2 3 0 9 6
0 10 1 4 8 7 0 3 5 6 2 9
0 10 1 4 5 7 2 6 8 9 3 0
0 10 7 5 4 2 1 0 3 8 6 9
0 10 4 5 2 7 8 1 0 3 6 9
0 10 0 4 1 7 5 6 9 2 8 3
0 10 1 7 5 4 0 6 2 3 8 9
0 10 7 8 2 3 4 0 5 6 9 1
0 10 4 8 5 7 2 3 0 9 1 6
0 10 0 7 2 5 1 8 3 6 9 4
0 10 4 1 7 0 3 5 9 8 6 2
0 10 4 5 1 0 6 7 9 8 2 3
0 10 1 2 3 8 0 7 9 6 5 4
0 10 7 2 8 1 0 3 9 6 5 4
0 10 4 7 5 0 3 6 1 9 2 8
0 10 1 7 6 8 3 2 0 4 9 5
0 10 0 6 4 7 5 3 9 2 8 1
0 10 2 1 0 7 8 6 3 9 5 4
0 10 7 1 4 6 8 0 2 9 5 3
0 10 1 7 0 8 2 5 6 9 3 4
0 10 2 7 8 5 1 6 3 0 9 4
0 10 7 4 5 0 8 1 2 3 9 6
0 10 5 7 0 2 3 1 6 4 8 9
0 10 5 4 6 7 1 2 0 8 9 3
0 10 4 5 7 0 2 3 1 8 6 9
0 10 1 2 5 8 9 7 3 0 6 4
0 10 1 3 5 0 2 7 9 8 6 4
0 10 1 0 6 3 7 2 8 9 5 4
0 10 2 4 8 0 1 3 5 7 6 9
0 10 5 7 0 4 1 2 8 6 3 9
0 10 7 4 2 8 1 5 6 9 3 0
0 10 4 7 5 8 2 1 9 6 3 0
0 10 7 0 3 1 8 2 6 9 5 4
0 10 7 4 3 1 2 0 8 6 9 5
0 10 8 2 3 7 0 6 4 1 9 5
0 10 7 4 5 2 0 1 3 6 8 9
0 10 4 0 7 2 3 8 9 1 5 6
0 10 2 8 7 3 6 1 0 4 9 5
0 10 5 7 8 0 3 2 9 6 1 4
0 10 7 4 2 0 8 3 5 1 9 6
0 10 0 1 6 5 9 2 7 8 4 3
0 10 9 0 3 6 8 2 7 1 5 4
0 10 7 2 1 6 0 8 9 3 5 4
0 10 1 6 9 3 0 8 5 2 7 4
0 10 5 7 1 4 2 6 0 3 8 9
0 10 1 2 7 0 4 5 3 6 8 9
0 10 4 2 3 7 8 9 1 0 6 5
0 10 5 7 8 0 6 2 3 9 1 4
0 10 6 0 2 3 4 5 7 8 1 9
0 10 5 4 7 2 0 3 1 8 6 9
0 10 7 2 3 5 1 0 6 8 9 4
0 10 4 1 5 7 3 0 8 2 6 9
0 10 0 4 1 5 7 2 8 3 6 9
0 10 5 7 2 8 3 0 9 6 4 1
0 10 5 1 7 6 2 8 3 9 4 0
0 10 7 5 8 4 2 0 3 1 9 6
0 10 7 4 5 1 2 3 0 8 6 9
0 10 4 5 6 1 7 0 2 8 3 9
0 10 7 2 3 1 5 0 8 4 9 6
0 10 2 4 1 7 8 5 3 0 9 6
0 10 4 5 7 0 3 1 2 6 8 9
0 10 7 0 1 5 3 4 6 8 2 9
0 10 4 2 5 8 3 9 7 6 1 0
0 10 7 4 0 1 9 5 3 8 6 2
0 10 4 1 0 3 7 6 8 5 9 2
0 10 2 7 5 4 0 8 3 1 6 9
0 10 7 0 2 6 5 3 8 9 1 4
0 10 0 2 1 6 7 8 5 3 9 4
0 10 7 5 0 2 8 3 9 6 1 4
0 10 2 6 1 0 7 8 4 9 3 5
0 10 2 3 7 5 8 9 0 6 1 4
0 10 5 1 7 2 4 8 3 0 6 9
0 10 5 6 1 2 0 3 8 7 9 4
0 10 7 2 4 0 5 1 8 6 9 3
0 10 7 3 4 2 0 8 1 5 6 9
0 10 4 1 3 7 0 6 8 5 2 9
0 10 0 2 6 3 9 8 4 7 1 5
0 10 4 5 8 0 7 2 3 1 6 9
0 10 7 3 1 2 5 0 8 6 9 4
0 10 0 4 5 7 3 1 6 2 8 9
0 10 0 4 2 3 9 7 1 8 5 6
0 10 0 8 7 6 2 9 3 1 5 4
0 10 7 4 2 8 0 3 5 1 9 6
0 10 7 0 4 3 5 2 8 6 1 9
0 10 7 0 1 5 3 4 8 9 2 6
0 10 7 2 1 0 8 3 6 9 5 4
0 10 7 4 1 6 5 0 2 8 9 3
0 10 5 1 7 0 3 6 2 8 9 4
0 10 5 7 2 8 3 0 6 4 9 1
0 10 7 1 2 4 3 6 0 8 9 5
0 10 5 7 2 8 3 1 4 0 6 9
0 10 2 5 1 0 8 6 3 4 7 9
0 10 1 5 3 4 6 0 7 2 8 9
0 10 0 1 7 2 5 8 9 4 3 6
0 10 7 2 3 4 8 6 1 0 9 5
0 10 7 4 1 0 2 6 3 5 8 9
0 10 5 7 4 1 0 2 9 8 3 6
0 10 7 8 2 3 0 9 1 6 5 4
0 10 7 5 2 4 8 0 1 3 6 9
0 10 7 1 5 2 0 8 6 3 9 4
0 10 7 2 3 1 0 6 5 8 9 4
0 10 2 7 8 4 0 1 5 3 6 9
0 10 7 3 0 5 8 1 2 9 6 4
0 10 7 1 0 2 5 4 8 3 6 9
0 10 3 6 5 1 8 4 7 2 0 9
0 10 4 5 2 7 3 1 0 8 9 6
0 10 2 7 8 5 6 3 1 9 4 0
0 10 7 2 4 8 1 0 6 9 5 3
0 10 5 4 8 7 9 6 1 2 0 3
0 10 6 7 2 0 1 9 8 3 4 5
0 10 7 4 5 0 1 3 2 6 8 9
0 10 7 4 5 1 2 6 0 8 3 9
0 10 2 1 5 3 0 8 9 4 6 7
0 10 3 1 2 5 7 4 6 0 8 9
0 10 5 4 8 9 3 0 1 2 6 7
0 10 4 0 6 5 3 1 7 2 8 9
0 10 2 3 5 8 9 6 1 7 0 4
0 10 1 7 2 8 4 0 9 3 6 5
0 10 4 1 7 2 5 8 3 6 0 9
0 10 4 7 2 3 1 5 8 0 6 9
0 10 5 1 4 7 8 2 0 3 9 6
0 10 3 7 0 8 2 9 5 6 4 1
0 10 0 3 7 2 1 4 5 8 9 6
0 10 7 4 5 2 9 6 3 0 8 1
0 10 6 1 9 3 0 7 2 8 4 5
0 10 7 5 0 1 3 4 6 8 9 2
0 10 4 7 5 1 0 6 2 9 8 3
0 10 1 4 7 3 5 2 0 8 6 9
0 10 4 7 1 0 3 6 8 9 2 5
0 10 2 7 8 1 0 3 6 9 5 4
0 10 5 2 7 1 8 0 4 3 6 9
0 10 0 1 7 6 2 3 9 8 5 4
0 10 7 3 2 0 6 1 8 5 4 9
0 10 7 0 4 5 3 8 1 2 6 9
0 10 2 8 1 7 0 6 3 9 5 4
0 10 7 5 6 4 1 2 0 3 8 9
0 10 3 7 5 4 2 0 8 1 6 9
0 10 5 7 2 8 9 6 0 1 3 4
0 10 4 7 2 1 3 6 0 8 5 9
0 10 1 7 6 8 2 4 0 9 3 5
0 10 1 4 7 5 0 2 3 8 6 9
0 10 6 7 1 2 0 3 5 8 4 9
0 10 7 0 4 3 2 5 8 9 6 1
0 10 5 7 1 4 2 8 0 3 9 6
0 10 4 5 7 0 1 2 6 3 8 9
0 10 5 4 1 7 2 0 6 8 3 9
0 10 4 7 1 3 2 8 5 0 9 6
0 10 4 7 2 0 1 3 6 9 8 5
0 10 6 0 7 3 2 9 1 8 4 5
0 10 7 2 1 8 0 3 9 6 4 5
0 10 7 2 4 8 5 1 3 0 9 6
0 10 4 0 7 5 1 2 8 6 3 9
0 10 4 0 7 5 2 8 3 1 6 9
0 10 0 2 4 8 5 7 6 9 1 3
0 10 7 6 1 4 2 5 0 8 3 9
0 10 4 5 0 7 2 1 8 3 9 6
0 10 0 5 2 8 9 3 1 6 7 4
0 10 7 2 8 1 4 5 0 3 9 6
0 10 1 2 7 5 4 0 3 8 6 9
0 10 4 0 5 7 3 6 2 8 9 1
0 10 5 7 2 8 9 6 3 1 0 4
0 10 0 6 9 3 8 2 7 1 5 4
0 10 5 0 6 9 1 2 7 8 4 3
0 10 1 0 5 3 6 2 4 7 8 9
0 10 7 2 0 5 4 1 6 3 8 9
0 10 7 5 4 3 1 0 2 6 8 9
0 10 2 8 7 0 6 1 9 3 5 4
0 10 7 2 8 1 4 0 6 3 9 5
0 10 7 5 8 3 4 0 9 2 1 6
0 10 7 2 4 5 3 1 8 0 6 9
0 10 8 5 3 7 2 0 4 1 9 6
0 10 7 2 9 6 5 3 1 8 0 4
0 10 2 7 1 8 6 3 0 5 4 9
0 10 7 4 1 5 3 2 0 8 9 6
0 10 4 5 2 8 7 3 1 0 9 6
0 10 3 6 5 9 0 2 7 8 4 1
0 10 1 7 2 0 8 3 5 4 6 9
0 10 7 2 9 6 8 3 0 5 4 1
0 10 7 2 1 8 6 9 5 3 0 4
0 10 4 7 5 1 8 6 0 3 9 2
0 10 7 1 6 2 3 8 9 5 0 4
0 10 2 1 4 7 5 0 3 9 8 6
0 10 7 5 4 8 9 3 1 0 6 2
0 10 1 4 5 8 6 2 7 0 3 9
0 10 7 6 2 5 3 0 4 1 8 9
0 10 6 0 7 9 1 2 8 3 4 5
0 10 7 3 0 4 5 1 8 2 9 6
0 10 4 1 3 0 2 7 8 5 9 6
0 10 1 6 8 2 0 3 9 5 4 7
0 10 2 1 0 3 6 7 4 5 8 9
0 10 0 9 3 6 2 7 8 5 4 1
0 10 2 5 8 7 1 0 4 6 9 3
0 10 7 2 4 0 1 3 5 8 9 6
0 10 5 7 4 1 0 2 3 8 9 6
0 10 7 5 4 2 1 8 6 3 0 9
0 10 5 7 1 8 2 0 9 6 3 4
0 10 7 1 4 6 0 2 5 3 8 9
0 10 7 2 5 6 3 8 1 9 0 4
0 10 4 2 7 6 3 8 0 9 1 5
0 10 1 6 3 7 2 4 8 5 0 9
0 10 2 8 1 3 5 4 7 6 9 0
0 10 4 7 5 8 1 2 3 9 0 6
0 10 8 1 9 0 2 3 7 6 5 4
0 10 7 4 2 5 8 1 6 9 0 3
0 10 3 5 7 2 8 6 1 0 9 4
0 10 1 7 2 0 3 8 4 9 5 6
0 10 1 7 2 0 8 3 6 9 5 4
0 10 5 7 2 1 8 9 3 0 4 6
0 10 7 2 8 1 0 3 9 5 4 6
0 10 7 2 8 5 0 1 3 6 9 4
0 10 4 5 7 3 0 1 6 8 9 2
0 10 7 5 4 8 2 0 3 1 6 9
0 10 7 4 1 5 2 3 8 0 9 6
0 10 1 0 9 7 3 2 8 4 6 5
0 10 4 5 0 8 7 2 9 3 6 1
0 10 5 9 2 7 1 6 8 3 4 0
0 10 2 8 1 5 7 6 4 9 3 0
0 10 1 7 5 4 0 3 6 2 8 9
0 10 5 4 7 0 2 6 3 9 8 1
0 10 4 7 6 3 1 9 2 0 8 5
0 10 7 0 8 4 5 3 2 1 6 9
0 10 4 2 5 7 1 8 0 6 3 9
0 10 4 1 7 6 8 2 3 0 9 5
0 10 4 1 5 7 2 6 0 3 8 9
0 10 4 7 1 2 8 5 6 3 0 9
0 10 0 6 1 3 7 2 8 9 4 5
0 10 4 7 5 0 1 2 6 8 3 9
0 10 7 8 2 1 3 9 0 6 4 5
0 10 7 4 1 5 3 0 9 2 8 6
0 10 7 2 8 6 0 4 1 5 3 9
0 10 3 0 7 5 8 2 6 9 1 4
0 10 5 7 2 6 0 1 3 4 9 8
0 10 3 8 2 7 5 1 0 9 6 4
0 10 7 8 2 0 9 1 6 4 5 3
0 10 7 0 2 3 8 6 4 1 9 5
0 10 7 5 1 4 8 2 6 0 3 9
0 10 2 1 4 5 7 0 6 3 8 9
0 10 6 1 3 0 5 2 7 4 8 9
0 10 1 3 6 7 2 8 4 0 9 5
0 10 7 2 6 0 8 3 1 9 5 4
0 10 4 0 1 3 7 6 2 9 8 5
0 10 1 7 6 2 0 5 9 8 4 3
0 10 7 5 4 1 8 0 3 2 9 6
0 10 4 7 1 0 3 5 8 6 2 9
0 10 7 5 3 2 6 1 8 0 9 4
0 10 7 1 8 5 2 0 3 4 6 9
0 10 7 2 8 4 1 3 5 0 9 6
0 10 0 6 3 7 2 8 4 9 1 5
0 10 4 0 5 1 7 3 2 8 9 6
0 10 7 1 0 2 6 8 4 5 3 9
0 10 2 7 3 0 8 6 5 1 4 9
0 10 5 7 3 0 8 6 2 9 1 4
0 10 7 2 5 1 6 4 0 3 8 9
0 10 2 6 8 1 7 3 0 9 4 5
0 10 7 2 0 3 6 8 4 1 5 9
0 10 5 8 7 2 3 4 0 9 6 1
0 10 2 7 8 1 0 4 5 9 3 6
0 10 1 0 3 4 9 6 7 2 8 5
0 10 0 5 3 9 1 8 7 2 4 6
0 10 6 3 1 7 4 8 2 0 5 9
0 10 7 2 4 8 5 9 6 3 0 1
0 10 2 7 3 8 9 6 1 0 5 4
0 10 0 2 5 3 6 8 1 7 4 9
0 10 7 1 2 6 3 8 0 9 4 5
0 10 5 0 2 4 3 8 1 7 6 9
0 10 5 0 2 3 7 8 6 9 1 4
0 10 1 0 6 7 5 3 8 4 9 2
0 10 3 0 7 2 9 4 5 1 6 8
0 10 2 7 3 4 8 5 6 0 1 9
0 10 4 5 7 8 1 0 2 3 9 6
0 10 6 7 2 3 0 5 1 4 8 9
0 10 7 5 4 2 6 1 0 3 9 8
0 10 7 2 3 5 4 1 0 6 8 9
0 10 7 5 1 0 2 8 4 6 9 3
0 10 4 5 7 3 1 8 9 2 6 0
0 10 7 2 5 4 0 8 6 3 9 1
0 10 7 4 8 2 5 0 3 9 6 1
0 10 2 0 7 4 6 3 8 1 5 9
0 10 7 2 1 4 0 3 6 5 8 9
0 10 4 3 5 7 8 6 1 2 0 9
0 10 2 9 7 0 8 5 4 1 3 6
0 10 4 2 5 7 0 3 9 8 6 1
0 10 0 5 4 7 1 6 8 2 9 3
0 10 0 1 7 3 5 2 4 8 6 9
0 10 4 6 0 2 5 7 8 9 3 1
0 10 7 2 1 8 3 6 0 5 4 9
0 10 1 0 3 6 8 2 9 7 5 4
0 10 0 2 5 3 8 9 7 6 1 4
0 10 0 4 2 1 7 5 8 3 6 9
0 10 2 8 1 9 6 7 3 0 5 4
0 10 1 0 5 7 2 8 4 6 9 3
0 10 4 7 2 0 3 8 1 6 9 5
0 10 3 9 0 6 4 5 1 8 2 7
0 10 2 7 1 3 8 0 6 9 5 4
0 10 7 6 2 0 4 3 5 1 8 9
0 10 1 6 2 9 3 8 7 4 0 5
0 10 7 8 2 0 4 5 3 1 6 9
0 10 6 0 7 1 2 3 9 5 8 4
0 10 7 0 1 4 6 2 5 8 3 9
0 10 7 5 2 4 0 8 3 1 9 6
0 10 4 7 0 1 3 2 5 8 9 6
0 10 5 7 1 4 2 3 0 8 9 6
0 10 4 7 2 5 0 1 8 9 3 6
0 10 6 2 7 0 8 9 5 1 4 3
0 10 3 0 7 5 2 8 4 9 1 6
0 10 4 7 5 1 3 2 0 8 6 9
0 10 5 7 4 2 0 3 8 9 1 6
0 10 1 6 7 2 5 4 8 0 3 9
0 10 7 1 8 6 2 5 9 0 3 4
0 10 4 5 7 1 2 0 8 3 6 9
0 10 2 5 0 3 1 8 9 4 6 7
0 10 7 5 0 3 8 9 2 1 6 4
0 10 7 4 0 2 5 8 1 3 6 9
0 10 6 0 3 1 7 9 2 8 4 5
0 10 7 0 1 5 6 3 4 2 8 9
0 10 6 5 7 3 2 0 8 9 4 1
0 10 5 8 7 4 2 3 0 1 6 9
0 10 7 4 5 2 8 1 0 9 6 3
0 10 2 7 0 1 3 5 6 8 9 4
0 10 7 1 2 3 0 8 6 9 5 4
0 10 7 2 0 8 5 4 9 1 3 6
0 10 5 0 6 2 3 7 8 9 1 4
0 10 0 4 3 2 6 7 9 8 5 1
0 10 1 3 5 0 7 2 8 4 6 9
0 10 7 5 4 6 3 0 9 1 8 2
0 10 0 4 7 2 5 9 8 1 3 6
0 10 2 7 8 5 4 0 3 6 9 1
0 10 4 7 5 1 6 2 8 0 3 9
0 10 7 2 8 9 4 0 3 5 6 1
0 10 6 7 5 2 8 9 0 1 4 3
0 10 7 5 4 6 2 8 0 1 3 9
0 10 4 5 1 7 8 2 3 0 9 6
0 10 2 5 0 3 7 8 4 6 9 1
0 10 7 0 8 2 1 5 3 9 6 4
0 10 7 2 5 8 3 0 6 4 9 1
0 10 7 4 2 8 1 0 3 6 5 9
0 10 0 4 7 5 2 1 3 8 9 6
0 10 5 2 3 7 4 0 8 1 6 9
0 10 8 1 5 0 6 3 4 9 7 2
0 10 1 6 0 2 8 9 7 5 3 4
0 10 7 4 2 5 3 0 8 1 6 9
0 10 7 5 4 0 3 1 8 2 9 6
0 10 4 7 6 8 0 5 1 3 9 2
0 10 0 4 2 1 5 3 6 8 9 7
0 10 7 4 0 9 6 3 1 2 8 5
0 10 7 2 0 3 4 5 6 1 8 9
0 10 6 2 0 8 7 9 1 3 5 4
0 10 7 2 8 1 6 0 5 9 3 4
0 10 5 6 4 7 2 8 1 9 0 3
0 10 7 1 6 8 3 4 5 9 0 2
0 10 4 7 5 3 1 2 8 9 6 0
0 10 7 5 8 2 6 9 0 3 4 1
0 10 7 5 4 2 8 6 0 1 3 9
0 10 7 4 2 0 8 6 3 5 1 9
0 10 7 0 6 3 9 5 8 2 1 4
0 10 7 4 2 8 1 5 3 9 6 0
0 10 3 5 2 8 7 1 0 6 4 9
0 10 4 7 0 8 3 5 6 2 1 9
0 10 6 0 3 1 2 7 8 5 9 4
0 10 5 4 7 3 8 9 0 1 2 6
0 10 5 1 9 4 3 6 7 2 8 0
0 10 7 3 8 2 0 9 5 6 4 1
0 10 7 3 2 0 8 9 1 6 4 5
0 10 7 2 1 0 6 8 3 9 4 5
0 10 7 4 2 8 3 5 1 6 0 9
0 10 6 0 1 5 9 3 8 2 7 4
0 10 0 5 6 2 3 8 1 7 4 9
0 10 1 0 3 9 6 7 2 8 5 4
0 10 8 3 2 7 5 0 1 4 6 9
0 10 7 0 2 3 4 8 6 1 5 9
0 10 7 4 3 5 0 8 9 1 2 6
0 10 4 5 0 1 3 7 6 8 9 2
0 10 6 2 7 3 0 9 4 1 5 8
0 10 5 0 4 1 6 3 7 2 9 8
0 10 7 2 3 5 8 1 0 6 9 4
0 10 3 6 0 7 5 1 9 2 4 8
0 10 4 5 7 8 1 0 2 6 9 3
0 10 1 4 7 5 2 0 8 3 9 6
0 10 5 2 0 8 3 9 1 7 4 6
0 10 4 1 8 7 5 2 6 0 9 3
0 10 1 7 8 6 2 5 0 3 9 4
0 10 7 5 1 0 3 4 6 2 9 8
0 10 4 5 7 1 8 9 6 0 2 3
0 10 4 7 2 5 8 0 1 9 6 3
0 10 5 7 2 4 1 0 3 6 8 9
0 10 7 5 8 2 0 6 1 4 9 3
0 10 0 2 1 5 8 6 4 7 3 9
0 10 7 2 8 6 5 1 9 3 0 4
0 10 7 4 3 0 2 8 1 6 5 9
0 10 8 2 3 5 7 0 1 4 9 6
0 10 5 7 4 0 8 1 2 9 3 6
0 10 3 2 7 6 0 5 9 8 1 4
0 10 2 7 3 1 6 5 0 8 9 4
0 10 3 0 7 2 8 4 6 9 1 5
0 10 5 1 2 7 3 8 9 6 4 0
0 10 8 4 2 3 0 7 5 6 9 1
0 10 5 3 0 4 7 1 8 2 9 6
0 10 0 7 2 1 4 3 8 6 9 5
0 10 2 5 7 8 9 6 0 3 1 4
0 10 7 5 1 8 2 0 9 6 3 4
0 10 7 2 8 6 3 9 5 1 0 4
0 10 2 7 8 4 3 0 9 5 1 6
0 10 4 2 7 0 3 8 6 9 5 1
0 10 4 0 2 5 7 1 3 9 8 6
0 10 7 2 0 4 8 3 6 1 9 5
0 10 7 5 4 3 0 2 8 1 9 6
0 10 1 3 9 4 0 5 8 2 7 6
0 10 5 4 2 1 0 7 9 3 6 8
0 10 5 0 8 7 2 9 3 1 6 4
0 10 0 1 3 7 4 5 9 8 2 6
0 10 5 8 0 2 3 9 7 6 4 1
0 10 6 2 8 0 1 9 7 4 3 5
0 10 0 1 3 4 2 9 8 6 5 7
0 10 4 5 2 1 6 3 0 7 8 9
0 10 3 5 4 2 0 7 8 6 1 9
0 10 1 4 5 9 0 6 8 7 3 2
0 10 6 0 9 1 3 5 4 7 2 8
0 10 2 1 6 8 5 4 7 0 3 9
0 10 4 5 7 9 1 0 2 8 6 3
0 10 1 0 6 3 7 9 2 8 4 5
0 10 7 8 2 3 5 4 0 1 9 6
0 10 7 3 0 2 8 6 1 5 9 4
0 10 0 5 7 3 2 8 1 9 6 4
0 10 7 4 5 8 0 3 2 1 6 9
0 10 0 7 5 3 4 1 6 2 8 9
0 10 4 1 2 7 8 9 3 5 6 0
0 10 7 5 2 6 8 3 1 0 9 4
0 10 4 1 6 8 0 5 2 3 7 9
0 10 5 2 3 0 1 4 7 8 6 9
0 10 7 5 0 4 6 2 8 9 3 1
0 10 5 1 7 2 6 4 8 3 9 0
0 10 7 4 1 0 2 8 6 3 5 9
0 10 6 7 2 3 0 8 1 9 4 5
0 10 4 7 8 2 5 9 1 6 0 3
0 10 0 5 3 1 2 4 7 8 6 9
0 10 7 4 5 0 3 8 2 1 6 9
0 10 1 4 7 5 3 6 9 8 2 0
0 10 7 4 5 8 3 2 9 1 0 6
0 10 7 5 2 4 1 0 3 8 9 6
0 10 1 7 8 2 4 5 6 3 9 0
0 10 2 5 7 6 1 8 0 9 3 4
0 10 7 2 0 6 3 8 5 9 1 4
0 10 1 3 2 8 6 7 0 9 4 5
0 10 1 7 6 0 5 4 3 2 8 9
0 10 2 5 6 0 9 3 7 8 1 4
0 10 7 1 5 8 2 0 3 6 9 4
0 10 5 4 7 0 2 1 3 6 8 9
0 10 7 2 8 6 3 5 0 9 1 4
0 10 2 8 0 7 5 1 9 3 4 6
0 10 2 5 4 8 3 0 1 7 9 6
0 10 1 5 0 4 7 8 2 3 6 9
0 10 0 8 5 7 1 4 2 9 6 3
0 10 5 0 7 2 6 9 3 8 4 1
0 10 7 5 8 6 4 1 2 0 3 9
0 10 6 2 1 9 5 8 7 3 4 0
0 10 4 7 0 2 8 3 5 1 6 9
0 10 7 1 8 2 3 6 0 4 5 9
0 10 6 3 9 0 7 4 8 1 2 5
0 10 4 7 1 8 2 6 0 5 3 9
0 10 7 5 1 2 8 0 6 3 9 4
0 10 1 7 2 4 8 6 0 5 3 9
0 10 2 7 1 0 6 8 3 9 4 5
0 10 1 7 0 6 2 5 4 8 3 9
0 10 5 7 1 2 8 4 0 3 6 9
0 10 1 8 7 2 4 5 0 9 6 3
0 10 1 7 4 5 0 8 3 2 9 6
0 10 7 4 1 0 5 3 6 9 2 8
0 10 3 2 8 1 7 6 5 4 0 9
0 10 7 3 1 4 2 0 5 8 6 9
0 10 7 4 5 1 2 6 0 8 3 9
0 10 5 1 0 3 2 9 8 6 7 4
0 10 4 3 0 2 8 7 1 6 5 9
0 10 1 4 6 0 3 2 7 8 9 5
0 10 7 5 4 1 2 0 3 9 6 8
0 10 0 4 7 5 6 1 8 2 3 9
0 10 7 3 8 5 2 0 6 1 9 4
0 10 1 7 2 3 0 8 6 9 4 5
0 10 0 1 8 9 7 6 5 4 3 2
0 10 0 3 6 2 7 8 9 4 5 1
0 10 6 1 7 9 0 8 2 3 4 5
0 10 8 7 2 9 0 3 5 6 1 4
0 10 5 7 0 2 1 6 3 4 8 9
0 10 3 2 0 1 6 8 9 4 7 5
0 10 5 8 3 7 2 6 1 0 9 4
0 10 5 4 7 2 8 3 0 6 9 1
0 10 5 0 1 7 4 2 6 8 9 3
0 10 0 9 2 7 5 8 3 6 4 1
0 10 7 5 4 8 0 1 3 6 9 2
0 10 2 1 7 8 5 9 3 6 0 4
0 10 2 3 8 6 7 5 0 9 4 1
0 10 7 5 4 1 0 2 3 6 8 9
0 10 4 0 1 3 7 8 9 5 2 6
0 10 7 2 5 8 1 3 0 4 6 9
0 10 0 7 8 3 5 9 6 2 1 4
0 10 7 1 4 5 3 0 8 2 6 9
0 10 7 5 0 6 2 3 8 9 1 4
0 10 4 1 3 7 6 0 5 9 2 8
0 10 6 5 1 0 3 8 7 2 4 9
0 10 4 7 1 5 6 8 2 9 3 0
0 10 5 7 8 1 4 0 3 2 9 6
0 10 5 4 1 6 7 2 0 8 3 9
0 10 1 6 4 7 0 2 5 8 3 9
0 10 6 1 2 0 7 3 8 9 4 5
0 10 1 7 4 5 8 0 3 6 9 2
0 10 7 4 1 5 8 3 9 2 6 0
0 10 3 5 4 8 0 6 9 1 2 7
0 10 7 1 3 6 5 0 2 8 4 9
0 10 4 7 3 0 2 9 1 5 6 8
0 10 2 7 0 4 5 3 1 6 8 9
0 10 7 2 3 5 0 4 1 6 8 9
0 10 1 7 4 2 3 0 5 8 6 9
0 10 4 1 7 5 0 6 2 8 9 3
0 10 0 5 7 2 4 6 3 8 1 9
0 10 4 5 7 8 0 3 1 2 9 6
0 10 0 4 5 7 1 3 2 6 8 9
0 10 7 2 4 5 8 0 3 1 6 9
0 10 2 3 0 1 5 4 7 9 8 6
0 10 7 4 2 5 8 0 1 6 9 3
0 10 4 7 5 1 2 0 3 8 6 9
0 10 0 5 7 8 2 1 3 4 9 6
0 10 5 7 8 2 1 0 3 4 9 6
0 10 7 2 8 1 3 4 0 6 5 9
0 10 4 5 7 8 3 0 1 2 6 9
0 10 1 4 5 7 6 0 3 8 2 9
0 10 2 7 8 5 4 3 1 0 9 6
0 10 7 4 2 5 0 8 1 3 6 9
0 10 3 0 1 9 6 2 8 7 4 5
0 10 7 2 5 8 4 0 3 1 9 6
0 10 7 4 5 0 3 1 2 8 6 9
0 10 7 2 5 4 8 1 0 3 9 6
0 10 4 7 1 8 3 5 2 6 0 9
0 10 2 5 0 8 3 9 7 6 4 1
0 10 1 5 4 7 8 3 2 9 6 0
0 10 4 7 0 5 1 8 3 2 6 9
0 10 2 8 6 7 9 1 5 0 3 4
0 10 1 4 7 5 0 2 8 3 6 9
0 10 7 2 4 0 3 5 1 8 9 6
0 10 5 7 8 2 6 3 0 4 9 1
0 10 5 7 2 4 6 1 3 8 0 9
0 10 0 1 6 8 5 2 9 7 4 3
0 10 5 7 2 0 6 8 1 3 9 4
0 10 4 1 0 7 2 5 3 8 9 6
0 10 1 0 6 7 2 8 3 5 4 9
0 10 7 0 3 5 2 4 6 9 8 1
0 10 2 3 0 6 5 1 7 4 8 9
0 10 1 3 5 0 6 7 4 9 8 2
0 10 1 4 7 3 0 8 2 6 5 9
0 10 0 7 1 4 8 2 9 3 6 5
0 10 4 5 0 8 3 6 9 2 1 7
0 10 5 0 4 8 9 3 2 1 6 7
0 10 4 7 1 2 8 3 6 5 0 9
0 10 4 2 5 3 7 1 8 6 0 9
0 10 0 5 2 3 6 1 8 9 7 4
0 10 1 2 5 8 4 6 0 3 9 7
0 10 7 5 8 4 2 1 0 3 6 9
0 10 3 0 2 5 7 6 4 8 9 1
0 10 7 2 4 5 8 6 1 9 0 3
0 10 7 2 1 3 0 5 6 8 9 4
0 10 4 5 7 1 2 3 8 0 9 6
0 10 4 2 0 8 9 5 6 1 7 3
0 10 5 6 0 8 3 7 2 1 4 9
0 10 4 5 9 8 2 7 0 3 1 6
0 10 0 2 3 1 8 6 5 9 7 4
0 10 4 0 5 3 7 6 8 9 2 1
0 10 5 0 1 2 3 6 4 8 7 9
0 10 7 4 2 5 0 8 6 1 3 9
0 10 2 7 0 3 4 5 6 8 9 1
0 10 7 2 0 3 1 8 9 6 5 4
0 10 2 3 0 5 4 8 9 6 1 7
0 10 5 0 2 7 8 3 9 6 1 4
0 10 7 2 8 5 4 1 0 3 6 9
0 10 6 8 3 0 9 7 2 5 1 4
0 10 3 0 4 8 9 7 6 2 5 1
0 10 7 0 8 2 5 1 3 9 6 4
0 10 3 0 9 1 2 8 7 5 4 6
0 10 7 2 4 5 8 9 1 3 0 6
0 10 7 0 2 4 1 8 5 9 6 3
0 10 7 3 1 2 0 5 8 6 9 4
0 10 4 2 1 0 7 5 6 8 3 9
0 10 1 5 4 3 7 8 9 6 2 0
0 10 7 0 2 3 1 6 8 5 4 9
0 10 5 7 2 6 0 1 8 3 9 4
0 10 7 1 6 0 3 8 2 9 5 4
0 10 4 5 7 1 9 2 3 8 0 6
0 10 4 7 8 2 0 3 1 6 5 9
0 10 4 7 2 5 3 8 1 0 9 6
0 10 0 7 2 6 3 5 8 1 4 9
0 10 7 5 0 3 1 8 2 9 6 4
0 10 7 2 6 0 1 8 3 9 5 4
0 10 1 4 5 7 2 9 6 8 3 0
0 10 2 8 7 0 3 1 9 6 4 5
0 10 7 4 5 3 2 0 8 9 1 6
0 10 7 0 8 2 1 3 6 9 5 4
0 10 7 1 0 3 6 2 5 8 9 4
0 10 8 5 7 2 0 9 1 6 4 3
0 10 7 5 1 4 2 8 0 3 6 9
0 10 2 7 0 8 6 3 1 9 5 4
0 10 7 2 0 5 3 1 4 8 6 9
0 10 7 0 4 1 2 5 3 8 6 9
0 10 2 0 7 1 8 5 3 9 4 6
0 10 4 1 5 7 3 6 2 0 8 9
0 10 4 2 7 0 9 3 6 5 8 1
0 10 7 0 4 2 5 8 1 9 3 6
0 10 0 2 5 4 3 8 7 9 6 1
0 10 5 4 7 2 6 1 3 8 0 9
0 10 7 4 1 3 8 0 5 2 9 6
0 10 4 7 2 8 0 3 9 1 6 5
0 10 7 3 4 5 1 8 6 2 0 9
0 10 7 4 5 1 2 0 3 6 8 9
0 10 3 7 8 5 9 1 4 6 2 0
0 10 1 7 2 0 6 8 9 5 3 4
0 10 5 9 7 2 8 3 0 6 4 1
0 10 0 7 1 2 4 5 8 9 6 3
0 10 1 3 6 5 0 7 2 4 9 8
0 10 2 7 3 8 0 6 9 1 4 5
0 10 7 4 5 2 1 3 0 6 9 8
0 10 3 7 5 2 9 4 8 1 6 0
0 10 0 5 7 1 6 2 4 3 8 9
0 10 6 7 2 0 8 1 9 3 5 4
0 10 7 1 5 3 4 0 8 2 6 9
0 10 7 1 4 9 5 8 2 0 3 6
0 10 7 2 1 3 5 8 6 4 0 9
0 10 4 5 7 3 0 2 8 6 1 9
0 10 3 2 8 9 1 0 6 5 7 4
0 10 5 4 0 1 3 7 2 8 9 6
0 10 4 7 3 2 5 8 6 0 9 1
0 10 7 8 2 6 1 0 3 9 5 4
0 10 0 7 5 8 2 3 1 4 6 9
0 10 4 5 7 0 8 2 1 9 6 3
0 10 4 3 7 5 9 1 0 2 6 8
0 10 7 4 1 9 6 5 0 8 2 3
0 10 4 0 7 5 8 2 1 3 6 9
0 10 5 3 7 0 4 2 8 6 1 9
0 10 7 4 2 0 6 9 8 1 5 3
0 10 1 8 4 9 2 7 3 5 6 0
0 10 4 7 5 1 3 0 2 8 6 9
0 10 6 5 1 0 3 9 8 7 2 4
0 10 4 5 0 1 3 8 7 2 9 6
0 10 7 4 5 2 3 1 8 0 9 6
0 10 7 3 2 8 6 0 1 9 5 4
0 10 7 3 2 0 8 5 6 4 1 9
0 10 7 5 0 4 2 3 8 6 1 9
0 10 5 7 0 2 6 8 4 9 1 3
0 10 0 2 6 8 4 7 9 5 3 1
0 10 3 0 1 5 4 6 9 7 2 8
0 10 7 2 0 8 3 1 6 9 5 4
0 10 2 8 5 7 1 3 9 6 0 4
0 10 0 8 4 5 7 2 1 3 9 6
0 10 4 1 0 6 5 9 8 2 7 3
0 10 7 2 8 6 9 1 0 3 5 4
0 10 7 4 1 9 2 0 3 5 8 6
0 10 0 7 2 3 5 6 8 4 1 9
0 10 3 2 7 1 8 5 6 0 9 4
0 10 7 2 0 3 5 8 9 6 1 4
0 10 4 7 1 8 3 6 2 9 0 5
0 10 3 0 8 2 9 7 5 4 6 1
0 10 0 7 2 8 9 5 6 3 1 4
0 10 2 5 8 7 6 1 3 9 0 4
0 10 7 2 4 1 0 3 5 8 9 6
0 10 0 7 2 4 5 3 1 8 9 6
0 10 8 9 4 1 2 7 0 3 5 6
0 10 0 6 1 2 3 5 9 7 8 4
0 10 3 2 0 6 7 9 5 4 8 1
0 10 8 3 0 2 6 9 5 4 7 1
0 10 7 2 4 5 0 1 8 6 3 9
0 10 4 5 0 7 1 2 3 6 8 9
0 10 4 5 0 7 2 8 9 3 1 6
0 10 5 2 3 0 7 8 1 9 6 4
0 10 6 2 7 0 3 8 9 5 1 4
0 10 5 0 7 2 3 1 4 6 8 9
0 10 7 2 5 0 8 9 6 3 1 4
0 10 7 2 8 5 0 3 1 9 6 4
0 10 3 0 7 1 2 8 4 5 6 9
0 10 1 2 7 0 3 6 8 5 4 9
0 10 1 0 3 7 5 2 8 6 4 9
0 10 7 4 5 8 2 1 0 3 6 9
0 10 2 3 5 4 0 7 9 8 6 1
0 10 7 1 2 4 5 6 8 0 3 9
0 10 0 6 1 9 3 2 4 5 7 8
0 10 5 4 7 1 8 0 3 6 2 9
0 10 7 4 5 1 2 0 8 6 3 9
0 10 4 7 2 5 8 0 3 1 6 9
0 10 5 0 1 7 4 2 8 6 9 3
0 10 0 5 4 1 7 6 3 2 8 9
0 10 7 3 5 2 8 0 1 4 6 9
0 10 7 4 2 3 0 1 8 6 9 5
0 10 5 2 7 6 1 3 8 4 0 9
0 10 0 6 3 9 1 5 8 2 7 4
0 10 7 8 2 1 0 6 5 3 9 4
0 10 1 9 7 4 2 8 0 3 5 6
0 10 6 2 7 5 4 0 8 3 1 9
0 10 0 7 1 3 2 8 6 5 9 4
0 10 7 4 9 2 6 0 5 3 8 1
0 10 7 5 3 0 6 1 2 8 9 4
0 10 4 8 3 5 7 9 6 2 0 1
0 10 4 7 2 1 6 0 8 3 5 9
0 10 4 7 3 5 2 8 1 6 0 9
0 10 9 6 8 1 2 3 0 5 7 4
0 10 5 7 4 2 9 1 3 0 8 6
0 10 6 0 3 5 7 4 2 8 1 9
0 10 5 3 8 7 2 0 9 1 6 4
0 10 4 5 7 1 6 0 2 3 8 9
0 10 7 2 4 5 1 0 8 6 9 3
0 10 3 0 9 7 2 8 6 1 5 4
0 10 4 6 5 3 2 0 1 8 9 7
0 10 7 1 4 5 0 2 8 9 3 6
0 10 2 0 1 7 4 3 8 5 6 9
0 10 7 1 4 2 0 5 8 3 6 9
0 10 4 0 7 3 9 6 8 1 5 2
0 10 7 8 2 1 3 0 6 9 4 5
0 10 7 4 5 2 0 3 8 9 1 6
0 10 7 2 6 1 3 8 5 9 4 0
0 10 1 7 2 0 3 8 5 9 6 4
0 10 5 7 2 8 1 9 0 3 6 4
0 10 7 5 2 3 4 0 8 1 9 6
0 10 2 8 7 0 6 3 9 1 4 5
0 10 1 7 2 8 3 0 6 9 5 4
0 10 7 8 2 5 0 4 1 3 6 9
0 10 1 3 0 7 2 9 6 8 4 5
0 10 4 7 3 0 1 6 2 5 8 9
0 10 4 7 5 0 2 1 8 6 3 9
0 10 1 0 3 9 6 5 8 7 2 4
0 10 5 2 0 9 8 4 7 3 6 1
0 10 1 7 0 4 5 2 6 8 3 9
0 10 7 4 0 2 1 5 8 3 6 9
0 10 4 5 0 1 6 3 7 2 8 9
0 10 5 0 3 4 2 7 8 6 9 1
0 10 5 6 0 7 2 8 1 4 9 3
0 10 8 1 4 5 7 0 6 2 3 9
0 10 2 1 0 5 7 8 3 9 4 6
0 10 4 5 8 2 7 3 1 9 0 6
0 10 1 0 5 3 4 7 6 2 9 8
0 10 7 0 4 2 1 3 8 6 9 5
0 10 7 4 5 0 2 8 1 9 3 6
0 10 4 1 3 5 6 0 9 7 8 2
0 10 7 0 4 2 5 3 8 1 9 6
0 10 4 5 7 1 2 0 6 3 8 9
0 10 7 2 3 8 9 0 6 5 4 1
0 10 7 0 2 4 6 3 1 8 5 9
0 10 5 7 6 4 3 2 9 8 0 1
0 10 8 1 5 4 6 7 0 2 3 9
0 10 7 1 5 2 4 8 6 9 0 3
0 10 0 2 7 9 6 5 3 8 4 1
0 10 4 0 7 2 8 1 6 9 3 5
0 10 4 7 1 5 0 8 6 2 3 9
0 10 6 9 3 0 7 2 5 1 8 4
0 10 2 1 7 3 8 9 5 6 0 4
0 10 6 5 7 4 2 1 3 0 8 9
0 10 7 5 4 6 3 0 2 8 1 9
0 10 1 3 6 0 4 5 7 8 2 9
0 10 7 3 0 2 1 4 6 8 9 5
0 10 4 7 2 0 3 8 5 9 6 1
0 10 2 0 1 3 5 7 8 6 9 4
0 10 1 0 5 6 4 2 7 9 8 3
0 10 1 3 5 2 7 0 6 4 8 9
0 10 3 5 2 4 1 8 7 0 9 6
0 10 4 5 0 7 2 8 1 9 6 3
0 10 4 1 7 5 2 8 6 3 0 9
0 10 4 7 1 0 5 3 2 8 6 9
0 10 2 5 7 6 1 0 8 3 9 4
0 10 1 0 5 2 7 8 6 9 3 4
0 10 9 6 3 0 8 2 1 4 7 5
0 10 5 0 4 3 8 1 9 7 2 6
0 10 3 0 2 7 5 8 6 9 4 1
0 10 7 4 5 1 2 8 0 6 9 3
0 10 7 4 1 5 0 2 6 8 3 9
0 10 7 5 4 0 1 2 6 3 8 9
0 10 5 7 6 3 0 2 8 9 4 1
0 10 4 1 5 8 0 9 2 7 3 6
0 10 3 2 6 0 9 8 7 1 5 4
0 10 7 0 5 2 6 8 9 1 3 4
0 10 7 4 3 1 0 2 6 5 8 9
0 10 1 4 3 7 6 5 2 9 0 8
0 10 9 0 7 3 2 8 4 1 6 5
0 10 1 5 2 4 6 7 8 0 3 9
0 10 7 2 8 4 1 3 0 5 9 6
0 10 4 5 3 1 0 7 2 6 8 9
0 10 7 2 9 1 8 3 6 5 0 4
0 10 4 1 7 5 3 2 8 0 6 9
0 10 6 2 7 4 0 5 1 8 9 3
0 10 7 2 8 4 1 6 0 9 3 5
0 10 0 7 1 2 3 5 8 6 4 9
0 10 4 0 1 9 8 7 2 5 3 6
0 10 1 5 4 9 0 3 8 7 2 6
0 10 8 5 4 7 2 1 6 3 9 0
0 10 4 1 7 3 8 2 0 5 9 6
0 10 8 3 7 1 0 6 2 9 4 5
0 10 1 0 6 5 4 9 3 8 2 7
0 10 4 5 7 2 0 3 1 8 9 6
0 10 4 5 7 2 0 3 1 8 6 9
0 10 7 3 5 0 2 4 9 8 6 1
0 10 7 3 2 6 0 9 8 4 1 5
0 10 7 2 5 0 3 8 9 4 6 1
0 10 5 8 9 3 6 2 1 0 7 4
0 10 7 3 8 0 2 9 1 6 5 4
0 10 4 7 0 1 5 2 8 3 6 9
0 10 7 1 5 4 2 8 3 0 6 9
0 10 4 5 7 2 0 8 1 3 6 9
0 10 1 3 2 7 6 8 4 0 5 9
0 10 4 5 7 0 2 1 6 9 8 3
0 10 5 7 3 4 1 2 0 6 8 9
0 10 7 4 6 1 2 8 0 9 3 5
0 10 0 6 8 3 1 7 2 9 5 4
0 10 1 0 4 5 3 7 8 2 6 9
0 10 5 9 3 7 1 4 0 2 8 6
0 10 7 5 0 2 3 1 9 6 8 4
0 10 7 2 0 5 3 4 8 6 1 9
0 10 1 0 6 9 3 8 2 7 4 5
0 10 2 7 1 4 5 9 0 6 8 3
0 10 7 4 5 0 3 1 2 6 8 9
0 10 7 0 3 6 2 9 8 4 5 1
0 10 7 4 2 8 5 0 1 3 6 9
0 10 7 2 1 5 8 4 6 3 9 0
0 10 5 2 8 3 7 1 0 6 9 4
0 10 7 1 6 4 5 8 2 0 3 9
0 10 4 0 7 2 1 8 9 6 5 3
0 10 1 6 3 0 5 8 9 7 4 2
0 10 5 4 7 8 2 6 3 0 9 1
0 10 0 3 6 5 2 9 1 8 7 4
0 10 7 2 4 6 0 9 8 3 1 5
0 10 0 6 2 3 9 8 5 7 4 1
0 10 7 2 8 1 4 9 3 5 6 0
0 10 7 4 2 5 1 3 0 8 6 9
0 10 0 6 3 7 2 8 5 9 4 1
0 10 7 0 3 2 8 4 5 6 1 9
0 10 5 2 6 4 7 1 0 8 3 9
0 10 7 2 5 4 0 1 9 8 6 3
0 10 2 7 8 6 4 3 0 1 5 9
0 10 7 6 8 4 2 1 5 9 3 0
0 10 2 8 7 6 3 0 9 5 1 4
0 10 9 8 4 5 1 7 2 3 0 6
0 10 7 1 0 8 4 3 2 5 9 6
0 10 7 2 3 5 0 6 1 8 4 9
0 10 2 7 1 8 0 3 5 4 9 6
0 10 7 0 4 1 8 3 5 2 9 6
0 10 7 2 4 5 0 8 6 1 9 3
0 10 1 7 4 8 5 2 9 6 3 0
0 10 2 8 5 4 6 1 7 0 3 9
0 10 2 3 5 8 0 7 6 1 9 4
0 10 3 4 0 7 2 5 8 1 9 6
0 10 7 1 8 0 2 3 6 9 5 4
0 10 1 4 0 6 3 2 8 7 9 5
0 10 5 0 6 7 3 4 2 1 8 9
0 10 2 7 8 6 3 9 1 0 5 4
0 10 7 1 2 8 0 3 6 9 4 5
0 10 4 7 5 2 1 8 0 9 3 6
0 10 4 2 7 1 0 8 9 6 3 5
0 10 1 5 4 3 8 7 2 0 9 6
0 10 2 1 4 9 5 6 8 7 0 3
0 10 1 0 3 7 8 2 9 4 6 5
0 10 6 0 7 2 9 1 4 5 3 8
0 10 7 8 9 2 0 5 3 4 6 1
0 10 0 8 2 1 7 3 4 9 6 5
0 10 3 0 7 2 4 5 1 6 9 8
0 10 7 4 5 2 0 8 3 9 1 6
0 10 1 8 5 7 2 0 3 6 9 4
0 10 7 5 1 8 6 9 2 0 3 4
0 10 1 5 2 7 6 0 8 9 3 4
0 10 2 7 1 8 4 9 6 5 0 3
0 10 7 0 2 9 8 3 1 6 4 5
0 10 0 3 6 1 9 5 8 2 7 4
0 10 7 2 8 5 1 0 3 6 4 9
0 10 1 0 8 3 6 2 7 9 5 4
0 10 5 7 4 2 0 3 1 9 6 8
0 10 7 2 3 0 4 1 9 5 8 6
0 10 5 2 8 7 0 6 3 1 9 4
0 10 7 8 2 1 5 4 6 0 3 9
0 10 4 7 3 5 2 1 8 9 0 6
0 10 7 2 5 6 3 8 0 1 4 9
0 10 7 4 5 0 8 1 2 6 9 3
0 10 7 2 8 3 9 0 6 1 5 4
0 10 7 2 8 0 3 6 1 4 5 9
0 10 8 2 4 5 7 3 9 1 0 6
0 10 0 7 6 8 5 1 9 2 3 4
0 10 3 7 8 6 5 2 1 0 4 9
0 10 7 2 0 5 9 8 1 6 4 3
0 10 4 0 1 5 8 3 7 2 9 6
0 10 3 4 7 0 2 5 8 6 1 9
0 10 3 8 1 2 7 9 5 0 6 4
0 10 4 2 1 0 3 8 9 5 6 7
0 10 5 7 1 4 0 2 8 6 3 9
0 10 4 0 5 2 7 3 9 8 1 6
0 10 7 0 2 3 6 8 1 9 5 4
0 10 5 3 0 6 9 1 7 2 4 8
0 10 4 5 7 0 1 2 8 6 3 9
0 10 7 2 0 4 5 3 8 6 1 9
0 10 0 6 7 2 1 3 5 4 8 9
0 10 6 7 5 2 8 4 1 9 0 3
0 10 4 0 7 5 2 8 3 6 9 1
0 10 7 5 4 0 2 3 6 8 9 1
0 10 7 4 0 1 2 5 8 6 3 9
0 10 7 0 2 3 8 1 6 4 5 9
0 10 8 3 9 5 1 2 0 4 6 7
0 10 1 5 4 7 0 3 2 9 8 6
0 10 4 1 7 2 0 9 8 6 3 5
0 10 7 4 8 0 3 2 1 9 5 6
0 10 7 2 8 9 5 4 1 0 6 3
0 10 1 7 2 8 3 6 0 9 5 4
0 10 2 7 3 0 8 9 6 1 5 4
0 10 4 5 2 0 1 3 7 8 6 9
0 10 5 7 4 1 0 2 3 8 9 6
0 10 2 8 3 6 1 0 5 4 9 7
0 10 7 5 6 8 2 4 9 1 3 0
0 10 2 7 5 4 3 1 0 6 8 9
0 10 7 1 4 2 5 3 8 6 9 0
0 10 7 0 1 5 2 4 3 8 6 9
0 10 7 0 5 2 8 9 1 3 6 4
0 10 5 7 0 2 6 8 9 1 3 4
0 10 7 2 8 9 3 5 0 6 1 4
0 10 7 5 4 1 2 0 6 8 9 3
0 10 7 4 1 8 0 6 5 2 3 9
0 10 7 2 0 1 8 4 6 3 9 5
0 10 7 5 2 1 8 0 3 9 6 4
0 10 1 5 7 8 2 6 3 0 9 4
0 10 1 0 2 8 3 7 4 6 9 5
0 10 5 4 0 1 3 6 9 7 2 8
0 10 4 7 2 0 3 5 8 9 1 6
0 10 7 5 4 2 8 3 0 6 9 1
0 10 0 6 2 5 8 9 7 4 3 1
0 10 0 6 7 5 1 3 4 2 8 9
0 10 7 5 4 0 2 3 1 9 8 6
0 10 1 2 6 0 8 3 5 9 7 4
0 10 7 5 0 1 2 8 3 9 6 4
0 10 7 4 0 6 1 2 3 8 9 5
0 10 4 0 1 2 5 3 8 7 9 6
0 10 7 2 5 4 1 0 3 8 9 6
0 10 7 0 3 6 5 1 8 9 2 4
0 10 2 9 6 0 8 7 4 3 5 1
0 10 7 2 8 6 9 5 0 1 3 4
0 10 2 8 7 3 0 1 4 5 9 6
0 10 4 5 0 7 8 6 2 9 3 1
0 10 7 1 4 5 6 2 8 0 9 3
0 10 5 7 2 6 3 0 1 8 4 9
0 10 4 0 7 1 5 6 3 2 8 9
0 10 5 4 2 6 7 1 3 8 0 9
0 10 6 8 3 0 7 1 2 9 5 4
0 10 4 2 0 5 3 9 8 1 6 7
0 10 7 5 4 8 0 2 6 3 9 1
0 10 4 5 7 1 0 8 2 3 6 9
0 10 7 8 5 3 4 2 6 0 9 1
0 10 1 2 5 3 7 0 8 6 9 4
0 10 4 7 1 0 2 5 8 3 9 6
0 10 5 4 3 7 2 0 8 1 9 6
0 10 5 4 3 7 6 2 0 1 9 8
0 10 1 6 3 5 0 7 4 2 9 8
0 10 7 5 0 6 9 3 2 8 4 1
0 10 7 4 0 2 3 8 9 6 5 1
0 10 7 2 8 9 6 0 5 4 3 1
0 10 7 2 0 4 3 1 8 6 5 9
0 10 7 2 0 6 5 8 4 1 3 9
0 10 1 5 4 6 2 7 9 8 3 0
0 10 7 0 3 2 6 8 9 1 5 4
0 10 4 5 1 2 0 7 6 8 3 9
0 10 7 2 4 8 1 0 3 6 5 9
0 10 3 2 7 0 8 6 9 4 1 5
0 10 4 1 6 8 2 7 0 3 5 9
0 10 4 1 2 8 5 0 6 3 9 7
0 10 5 4 0 7 3 8 2 1 9 6
0 10 0 5 7 4 2 3 6 8 1 9
0 10 2 8 7 1 3 5 4 0 6 9
0 10 0 4 1 5 7 2 9 3 8 6
0 10 7 2 8 9 3 0 6 1 4 5
0 10 2 3 1 8 7 4 5 9 6 0
0 10 3 7 2 0 6 9 8 1 4 5
0 10 5 9 6 0 8 3 7 2 1 4
0 10 5 4 1 7 8 2 3 0 9 6
0 10 7 5 1 4 2 8 0 6 3 9
0 10 6 2 1 0 7 5 4 8 3 9
0 10 8 0 4 5 7 2 1 3 9 6
0 10 4 7 0 2 5 8 1 3 9 6
0 10 7 0 3 2 8 6 9 4 1 5
0 10 7 2 8 1 9 0 6 3 5 4
0 10 4 8 5 3 7 1 0 6 2 9
0 10 4 7 5 0 1 6 9 8 3 2
0 10 5 1 0 3 6 7 8 9 2 4
0 10 2 8 3 9 7 0 6 1 5 4
0 10 7 8 5 4 1 2 6 3 0 9
0 10 8 7 2 0 5 6 4 1 3 9
0 10 7 1 2 8 6 4 5 0 3 9
0 10 7 4 1 5 3 0 2 6 9 8
0 10 7 0 4 3 8 6 1 2 9 5
0 10 2 0 7 3 5 4 1 6 8 9
0 10 7 4 2 5 9 3 0 1 8 6
0 10 6 1 3 2 7 0 8 4 9 5
0 10 1 7 2 3 5 4 8 0 9 6
0 10 7 5 2 1 3 0 6 4 8 9
0 10 4 0 1 3 9 8 2 7 5 6
0 10 7 5 1 3 6 2 0 4 8 9
0 10 1 5 3 6 7 2 8 0 9 4
0 10 0 3 2 1 4 5 7 8 9 6
0 10 4 5 3 7 6 2 0 8 1 9
0 10 4 1 0 3 5 7 2 8 6 9
0 10 7 4 5 0 3 1 2 8 9 6
0 10 0 8 2 6 7 3 9 1 5 4
0 10 4 7 5 0 3 1 2 8 9 6
0 10 7 8 1 2 3 4 5 6 9 0
0 10 7 1 6 0 4 9 3 5 2 8
0 10 7 2 3 0 1 8 5 9 4 6
0 10 7 2 8 9 4 3 6 5 1 0
0 10 4 7 5 1 6 9 0 3 8 2
0 10 7 1 4 5 0 3 2 8 6 9
0 10 0 7 6 3 8 1 9 2 4 5
0 10 7 2 0 5 1 8 3 6 4 9
0 10 7 2 4 1 8 0 5 3 9 6
0 10 0 1 8 7 2 6 3 4 5 9
0 10 7 4 5 0 8 2 3 9 1 6
0 10 7 3 2 8 0 6 9 1 5 4
0 10 1 7 0 6 8 2 5 4 3 9
0 10 4 5 7 6 1 0 3 2 8 9
0 10 8 3 4 2 7 0 9 6 5 1
0 10 7 5 2 8 3 9 0 6 1 4
0 10 7 2 9 8 5 6 1 0 3 4
0 10 5 8 7 9 2 0 3 6 1 4
0 10 7 2 4 0 3 8 6 1 9 5
0 10 0 6 1 3 2 8 9 7 4 5
0 10 0 3 9 1 6 8 7 4 2 5
0 10 7 5 4 0 8 3 2 1 6 9
0 10 0 1 3 8 6 2 9 5 7 4
0 10 9 0 3 6 5 2 7 8 1 4
0 10 6 2 1 7 0 8 4 5 3 9
0 10 7 3 1 0 8 5 2 6 9 4
0 10 2 6 3 1 4 0 5 8 7 9
0 10 5 7 2 4 8 9 0 6 3 1
0 10 2 7 6 8 9 3 0 4 1 5
0 10 7 4 2 1 8 0 3 5 9 6
0 10 6 7 2 0 8 5 4 9 3 1
0 10 4 7 2 5 8 0 1 3 9 6
0 10 7 4 0 1 3 6 2 8 5 9
0 10 4 2 7 8 0 1 3 6 5 9
0 10 5 1 2 8 0 3 6 7 9 4
0 10 0 3 2 5 9 7 8 1 6 4
0 10 7 1 2 3 5 8 6 0 9 4
0 10 1 7 6 2 0 4 5 3 9 8
0 10 7 1 5 4 8 3 0 6 2 9
0 10 8 0 3 4 7 6 2 5 1 9
0 10 1 5 7 6 4 3 8 2 0 9
0 10 4 3 2 8 7 0 5 6 9 1
0 10 0 3 5 4 1 7 8 9 2 6
0 10 7 0 5 2 3 8 1 6 9 4
0 10 2 7 8 0 1 3 9 6 4 5
0 10 4 5 1 7 8 2 0 3 6 9
0 10 2 4 8 7 9 0 3 6 1 5
0 10 7 1 8 2 0 6 4 5 3 9
0 10 7 2 6 0 1 8 3 9 4 5
0 10 5 0 7 8 2 9 3 6 1 4
0 10 7 2 5 8 0 6 1 9 3 4
0 10 7 3 5 2 6 8 4 1 0 9
0 10 0 7 2 8 4 1 5 9 3 6
0 10 4 1 7 5 0 2 8 6 3 9
0 10 2 0 1 7 8 3 5 9 6 4
0 10 7 4 1 5 0 2 8 9 6 3
0 10 0 2 7 1 4 9 5 8 3 6
0 10 5 4 0 3 7 2 8 9 6 1
0 10 7 2 0 3 5 8 4 6 1 9
0 10 5 4 7 1 8 0 3 2 9 6
0 10 2 1 0 6 3 8 5 7 9 4
0 10 0 6 5 9 2 3 7 8 4 1
0 10 4 5 3 0 7 1 2 8 9 6
0 10 4 7 5 2 3 0 8 1 6 9
0 10 2 7 3 0 1 8 9 4 6 5
0 10 5 7 9 0 4 3 1 8 2 6
0 10 5 1 0 9 7 3 8 2 4 6
0 10 7 0 1 2 4 5 3 8 9 6
0 10 7 4 2 0 1 8 5 6 3 9
0 10 8 2 0 1 3 5 4 6 7 9
0 10 7 4 2 5 1 8 6 0 3 9
0 10 4 7 5 3 2 8 0 1 9 6
0 10 7 3 4 0 8 5 1 9 6 2
0 10 3 8 2 1 9 0 6 5 4 7
0 10 3 0 5 8 9 2 7 6 1 4
0 10 7 2 1 4 8 0 5 6 9 3
0 10 1 7 5 2 8 3 0 6 4 9
0 10 0 7 2 3 1 4 8 6 9 5
0 10 7 2 0 8 6 9 1 3 5 4
0 10 7 0 1 5 8 2 9 6 4 3
0 10 4 7 0 2 3 5 1 8 6 9
0 10 7 5 4 2 1 8 0 9 6 3
0 10 0 2 8 6 9 1 3 5 4 7
0 10 6 4 1 0 5 7 3 2 8 9
0 10 4 7 0 5 2 3 8 9 1 6
0 10 7 0 1 5 3 2 8 9 4 6
0 10 0 3 4 2 7 5 1 8 6 9
0 10 7 2 8 4 5 9 0 6 1 3
0 10 7 1 2 5 4 0 8 3 6 9
0 10 4 2 5 8 9 6 3 0 7 1
0 10 1 7 0 4 5 3 6 2 9 8
0 10 0 3 2 5 8 7 9 1 6 4
0 10 7 2 8 1 0 6 3 5 9 4
0 10 2 7 8 0 4 5 1 3 9 6
0 10 7 5 3 0 1 2 6 9 8 4
0 10 2 3 5 4 7 1 0 8 9 6
0 10 0 7 2 1 6 3 8 9 4 5
0 10 7 2 1 5 6 8 9 4 3 0
0 10 0 7 2 8 3 1 9 6 5 4
0 10 4 2 7 5 3 0 8 9 6 1
0 10 3 0 9 8 2 1 7 6 5 4
0 10 4 7 0 6 1 3 2 8 9 5
0 10 7 4 2 8 5 0 3 1 9 6
0 10 7 1 8 2 0 5 4 6 9 3
0 10 7 6 4 0 3 2 8 1 9 5
0 10 4 7 2 0 3 5 1 6 8 9
0 10 5 7 2 1 8 6 0 3 9 4
0 10 0 4 7 5 2 3 6 1 8 9
0 10 8 2 3 1 0 9 6 5 4 7
0 10 7 4 2 1 0 8 3 6 9 5
0 10 4 7 5 2 6 1 0 3 8 9
0 10 7 0 5 2 8 3 4 9 1 6
0 10 2 8 9 5 6 0 3 7 1 4
0 10 6 8 2 7 3 4 9 5 1 0
0 10 1 7 4 5 6 0 3 8 2 9
0 10 7 8 2 6 5 3 4 0 9 1
0 10 7 2 1 0 8 6 9 5 4 3
0 10 7 2 8 1 4 0 5 3 9 6
0 10 0 2 3 5 8 6 7 9 4 1
0 10 1 7 4 5 8 2 3 6 9 0
0 10 7 2 5 4 0 8 9 6 3 1
0 10 5 4 7 3 0 6 8 2 1 9
0 10 0 2 6 1 8 9 7 5 4 3
0 10 7 4 5 0 1 8 2 3 6 9
0 10 1 8 5 4 9 2 0 6 7 3
0 10 7 5 8 4 2 0 3 9 1 6
0 10 0 6 1 3 4 7 9 8 2 5
0 10 4 7 2 0 3 6 8 9 5 1
0 10 6 5 3 0 2 4 1 8 9 7
0 10 7 1 2 5 4 8 3 6 0 9
0 10 0 2 1 7 3 8 9 4 5 6
0 10 6 0 2 3 4 8 9 7 5 1
0 10 6 0 2 3 1 5 8 4 9 7
0 10 7 2 8 6 9 1 3 0 4 5
0 10 7 0 3 4 1 5 2 8 9 6
0 10 1 5 6 3 0 9 7 8 2 4
0 10 8 7 5 3 2 0 6 9 1 4
0 10 5 2 0 3 1 7 4 9 8 6
0 10 2 7 1 5 0 8 4 6 3 9
0 10 7 2 4 1 8 5 0 3 6 9
0 10 7 5 3 2 4 0 8 9 6 1
0 10 1 4 5 7 0 2 6 3 9 8
0 10 5 8 7 3 0 2 9 1 4 6
0 10 5 7 3 4 0 8 2 1 9 6
0 10 3 4 0 5 9 7 2 1 8 6
0 10 6 3 9 0 4 1 2 8 7 5
0 10 4 1 7 8 6 5 3 9 2 0
0 10 0 8 2 7 6 9 3 1 5 4
0 10 3 0 1 5 2 7 6 9 8 4
0 10 7 2 5 4 3 0 8 1 6 9
0 10 1 3 8 0 2 7 5 6 9 4
0 10 8 6 0 2 3 5 9 1 7 4
0 10 7 1 5 6 2 9 8 3 4 0
0 10 2 0 3 8 5 7 1 9 6 4
0 10 5 0 3 6 1 2 8 7 9 4
0 10 7 4 1 0 5 8 2 3 6 9
0 10 3 0 5 1 6 7 2 8 9 4
0 10 4 5 0 2 8 7 9 3 1 6
0 10 7 5 2 6 3 0 8 9 1 4
0 10 5 4 7 2 1 8 3 9 6 0
0 10 5 7 0 4 1 2 9 8 6 3
0 10 1 7 2 3 0 6 8 9 4 5
0 10 2 7 8 0 3 6 1 9 4 5
0 10 1 7 2 5 0 8 9 6 3 4
0 10 4 7 2 5 6 0 8 3 1 9
0 10 7 5 2 3 0 9 8 6 1 4
0 10 7 4 3 1 2 5 8 0 9 6
0 10 4 1 7 0 5 3 8 2 9 6
0 10 3 8 0 2 7 9 6 1 5 4
0 10 7 2 3 5 0 8 4 9 1 6
0 10 1 4 5 7 6 2 0 3 8 9
0 10 5 7 2 4 1 8 6 0 3 9
0 10 5 6 0 2 7 8 3 9 1 4
0 10 1 6 9 2 8 0 3 7 4 5
0 10 7 8 9 2 1 3 6 0 4 5
0 10 7 4 5 2 8 1 0 6 3 9
0 10 3 0 7 5 1 2 8 4 9 6
0 10 7 6 5 2 4 8 9 0 1 3
0 10 2 7 8 1 0 3 6 9 5 4
0 10 3 6 2 1 0 8 9 7 4 5
0 10 7 2 5 0 3 8 6 9 1 4
0 10 8 7 3 4 5 0 1 2 6 9
0 10 2 1 7 4 5 3 0 6 9 8
0 10 7 1 2 8 3 0 4 5 6 9
0 10 5 7 3 2 6 8 9 0 4 1
0 10 7 2 0 3 8 9 5 6 1 4
0 10 8 2 4 5 7 0 1 9 6 3
0 10 6 0 3 7 2 9 8 5 4 1
0 10 0 8 3 7 2 1 5 6 9 4
0 10 4 5 1 0 7 2 8 3 6 9
0 10 3 7 1 4 0 5 2 8 9 6
0 10 3 7 2 0 5 4 1 6 8 9
0 10 4 7 5 3 0 1 8 2 9 6
0 10 0 3 8 2 7 1 6 9 4 5
0 10 4 0 7 3 1 5 6 8 2 9
0 10 4 5 9 0 1 3 6 2 8 7
0 10 5 7 6 2 4 1 3 0 9 8
0 10 5 8 7 4 3 0 2 9 1 6
0 10 5 0 3 6 1 9 8 2 7 4
0 10 7 1 4 5 0 2 3 6 8 9
0 10 1 0 7 2 5 8 3 6 4 9
0 10 6 7 8 0 2 9 3 4 5 1
0 10 3 0 9 2 1 6 8 4 7 5
0 10 8 2 3 9 0 6 7 1 5 4
0 10 4 5 9 7 6 2 8 0 1 3
0 10 7 1 4 5 3 6 8 2 0 9
0 10 4 7 2 5 8 9 3 6 1 0
0 10 2 8 3 9 7 1 6 0 5 4
0 10 0 7 8 2 9 1 3 6 5 4
0 10 2 5 4 1 0 7 8 3 6 9
0 10 5 7 2 8 6 9 3 1 0 4
0 10 2 8 7 5 0 3 9 6 4 1
0 10 4 5 1 7 2 0 8 6 3 9
0 10 7 2 4 8 3 1 5 6 9 0
0 10 0 4 7 1 5 2 6 8 9 3
0 10 7 2 8 4 3 1 0 5 6 9
0 10 7 2 5 4 8 0 3 9 1 6
0 10 4 5 7 1 6 3 2 9 8 0
0 10 7 5 1 3 0 9 8 2 6 4
0 10 7 4 6 2 5 8 0 9 1 3
0 10 7 5 4 1 0 2 8 3 6 9
0 10 1 7 2 8 3 5 4 0 9 6
0 10 7 0 4 2 8 3 1 6 5 9
0 10 0 3 4 1 5 8 9 6 7 2
0 10 8 3 1 7 5 2 4 0 9 6
0 10 0 2 3 7 9 8 6 1 4 5
0 10 7 5 2 3 0 6 8 1 9 4
0 10 1 7 3 5 0 8 6 2 4 9
0 10 5 4 6 2 7 9 8 0 3 1
0 10 1 4 7 5 8 2 3 9 6 0
0 10 4 1 6 0 5 3 7 2 8 9
0 10 7 5 3 0 1 2 6 8 9 4
0 10 1 6 7 2 5 0 9 3 8 4
0 10 2 0 8 1 7 5 3 6 9 4
0 10 5 7 2 0 1 6 3 8 9 4
0 10 4 7 5 0 2 1 8 3 9 6
0 10 7 0 4 5 2 1 6 8 9 3
0 10 4 5 0 3 7 6 8 2 9 1
0 10 0 7 2 8 5 4 1 9 3 6
0 10 7 1 8 2 9 6 5 0 3 4
0 10 7 1 2 4 3 5 8 0 9 6
0 10 4 5 7 2 0 6 8 1 3 9
0 10 4 5 7 2 0 3 9 1 6 8
0 10 7 1 0 3 6 4 9 8 2 5
0 10 7 3 6 2 9 8 0 1 5 4
0 10 7 4 1 5 0 8 2 6 9 3
0 10 4 5 0 1 7 2 3 8 9 6
0 10 1 6 8 2 9 7 3 0 4 5
0 10 0 7 2 3 8 5 6 1 4 9
0 10 0 7 2 8 9 6 4 5 1 3
0 10 2 7 8 6 4 1 9 0 3 5
0 10 0 3 2 8 7 5 1 9 6 4
0 10 7 2 4 3 5 0 8 9 6 1
0 10 0 1 2 6 7 8 3 4 5 9
0 10 5 7 2 8 9 6 0 4 1 3
0 10 7 1 8 5 0 6 3 2 9 4
0 10 7 4 5 2 1 0 3 8 6 9
0 10 4 7 5 0 2 3 1 8 9 6
0 10 7 3 1 8 2 9 0 6 5 4
0 10 1 2 0 3 4 8 9 7 5 6
0 10 7 1 5 4 3 0 2 8 6 9
0 10 3 0 7 1 5 8 6 4 9 2
0 10 6 2 1 7 4 3 9 8 0 5
0 10 7 0 2 3 8 9 6 4 5 1
0 10 6 7 5 8 1 2 9 3 0 4
0 10 4 7 5 2 3 0 8 9 1 6
0 10 7 2 6 0 8 9 5 1 3 4
0 10 7 2 1 5 0 4 6 8 3 9
0 10 7 4 3 5 6 0 1 2 8 9
0 10 4 5 7 3 0 1 2 8 6 9
0 10 8 3 0 7 2 4 5 6 9 1
0 10 5 4 7 3 0 8 9 2 1 6
0 10 7 4 5 2 8 1 6 0 3 9
0 10 7 2 8 0 3 5 4 6 1 9
0 10 1 2 3 7 5 4 0 8 9 6
0 10 7 4 5 2 1 0 6 8 3 9
0 10 4 7 5 3 0 2 8 1 9 6
0 10 4 1 3 7 2 8 0 5 6 9
0 10 7 0 2 8 1 3 5 6 9 4
0 10 2 4 0 3 7 9 8 1 6 5
0 10 1 3 7 2 5 4 8 0 9 6
0 10 8 0 7 6 9 2 1 3 5 4
0 10 7 3 1 8 2 5 0 6 4 9
0 10 1 5 4 3 7 6 2 8 0 9
0 10 5 4 7 2 8 0 3 9 1 6
0 10 1 7 2 0 3 8 9 6 5 4
0 10 5 7 2 3 8 4 9 0 6 1
0 10 7 4 1 2 8 5 3 0 6 9
0 10 5 0 3 2 7 8 9 6 4 1
0 10 7 2 8 5 4 1 6 0 9 3
0 10 0 2 7 8 9 3 5 6 4 1
0 10 5 1 6 2 7 8 0 3 4 9
0 10 1 7 3 0 4 8 6 2 9 5
0 10 7 2 0 4 1 5 3 9 8 6
0 10 7 4 2 5 1 8 3 0 6 9
0 10 5 1 8 2 4 3 0 6 9 7
0 10 0 7 3 6 2 1 8 9 4 5
0 10 6 7 4 8 0 2 5 1 9 3
0 10 7 6 1 2 3 8 0 5 9 4
0 10 7 4 8 3 1 2 0 5 6 9
0 10 7 2 9 8 5 0 1 3 6 4
0 10 0 7 1 2 4 5 3 8 6 9
0 10 2 1 4 5 8 6 0 3 7 9
0 10 7 1 4 2 0 3 8 9 5 6
0 10 6 1 9 0 2 7 3 4 8 5
0 10 4 3 9 5 2 7 6 8 1 0
0 10 7 2 8 5 1 4 3 0 9 6
0 10 7 1 6 0 9 2 8 5 3 4
0 10 2 4 8 7 1 5 0 3 6 9
0 10 5 7 4 8 1 0 3 6 2 9
0 10 7 1 4 0 8 6 2 5 9 3
0 10 1 6 0 5 9 4 3 8 2 7
0 10 7 5 4 1 3 0 8 2 9 6
0 10 1 9 0 6 3 4 8 2 7 5
0 10 5 4 7 0 1 2 3 8 9 6
0 10 5 7 2 0 3 8 4 1 6 9
0 10 3 7 2 9 8 4 6 5 1 0
0 10 7 1 2 5 3 4 8 9 0 6
0 10 7 5 3 2 8 1 6 0 4 9
0 10 7 4 2 1 8 0 3 5 9 6
0 10 8 7 1 0 2 5 9 6 4 3
0 10 6 0 3 9 5 4 7 8 2 1
0 10 1 2 7 8 0 6 3 4 5 9
0 10 7 6 0 5 3 2 8 9 1 4
0 10 1 6 9 8 7 2 0 3 5 4
0 10 0 3 2 8 7 5 6 1 4 9
0 10 7 3 2 8 5 4 0 9 1 6
0 10 1 4 3 0 2 8 6 7 5 9
0 10 7 4 1 5 0 3 6 8 2 9
0 10 5 7 4 1 0 2 8 6 3 9
0 10 1 7 5 6 3 0 4 2 8 9
0 10 4 5 1 0 3 7 8 2 9 6
0 10 7 2 3 0 6 1 9 8 5 4
0 10 1 6 5 9 0 8 2 7 3 4
0 10 7 5 4 0 2 3 6 8 9 1
0 10 5 6 4 1 3 9 8 0 7 2
0 10 7 4 5 1 3 2 8 0 9 6
0 10 7 3 5 8 2 6 0 9 1 4
0 10 7 4 5 0 1 2 9 8 3 6
0 10 5 1 9 4 7 8 6 0 2 3
0 10 6 7 2 8 9 3 1 4 5 0
0 10 3 5 4 2 0 8 7 1 9 6
0 10 4 7 1 5 3 2 8 6 0 9
0 10 7 4 2 5 3 1 6 8 9 0
0 10 6 1 7 4 5 8 2 9 3 0
0 10 0 3 7 2 8 9 6 4 5 1
0 10 7 2 5 4 3 1 8 6 0 9
0 10 7 4 0 1 5 3 8 2 6 9
0 10 1 7 2 6 0 8 3 5 4 9
0 10 5 7 2 8 4 0 3 6 9 1
0 10 9 2 0 5 7 8 3 1 4 6
0 10 7 0 1 8 4 6 3 5 2 9
0 10 7 4 1 0 3 2 8 5 6 9
0 10 7 1 5 8 6 2 0 3 4 9
0 10 4 1 5 3 0 2 8 7 9 6
0 10 4 7 0 1 3 2 9 8 6 5
0 10 7 6 0 8 9 2 3 1 4 5
0 10 0 7 8 3 4 5 9 2 1 6
0 10 4 7 8 5 1 2 0 6 9 3
0 10 1 0 6 5 3 7 2 8 9 4
0 10 5 8 9 3 0 2 6 1 7 4
0 10 7 4 5 2 0 1 6 8 3 9
0 10 4 5 1 2 3 0 6 7 8 9
0 10 3 7 9 8 1 6 2 0 4 5
0 10 5 8 7 2 0 3 9 4 6 1
0 10 7 5 0 4 2 3 8 6 1 9
0 10 4 7 2 1 8 5 9 3 0 6
0 10 3 0 8 2 1 7 9 6 5 4
0 10 6 5 4 7 0 2 8 1 3 9
0 10 7 3 0 2 1 5 4 6 8 9
0 10 7 4 2 5 3 8 0 1 9 6
0 10 7 3 1 0 4 2 8 9 5 6
0 10 8 1 0 2 4 6 9 5 3 7
0 10 6 5 1 8 7 2 3 0 9 4
0 10 7 4 1 5 3 6 0 2 8 9
0 10 7 2 1 9 8 6 5 3 4 0
0 10 0 4 6 9 1 7 2 5 8 3
0 10 4 7 1 5 2 3 6 0 8 9
0 10 7 2 1 3 0 8 5 4 6 9
0 10 4 5 2 1 8 0 3 7 9 6
0 10 7 3 5 0 2 4 8 6 9 1
0 10 4 5 7 0 2 8 1 3 9 6
0 10 7 2 3 0 6 9 5 1 4 8
0 10 7 2 1 3 8 5 4 6 0 9
0 10 4 7 0 8 2 6 5 3 9 1
0 10 3 7 8 9 0 2 1 4 5 6
0 10 7 8 3 4 5 1 9 0 2 6
0 10 7 2 5 0 8 1 4 9 3 6
0 10 2 7 0 4 8 9 5 1 3 6
0 10 7 2 5 1 3 8 0 6 9 4
0 10 5 2 7 0 8 1 4 3 6 9
0 10 1 0 9 8 6 5 7 2 3 4
0 10 7 1 2 0 4 3 6 5 9 8
0 10 6 9 8 1 0 7 5 2 3 4
0 10 4 0 7 5 3 2 6 9 8 1
0 10 7 1 2 5 6 4 9 3 8 0
0 10 4 7 2 3 8 6 1 5 9 0
0 10 1 3 8 2 6 0 7 9 4 5
0 10 0 3 2 7 1 8 6 9 5 4
0 10 0 5 9 1 6 3 7 2 8 4
0 10 1 0 7 6 2 8 9 3 5 4
0 10 6 1 7 2 0 3 4 5 8 9
0 10 7 6 1 5 3 2 4 0 8 9
0 10 1 7 2 8 0 6 3 5 4 9
0 10 6 1 7 4 5 8 2 0 3 9
0 10 1 4 0 6 3 9 8 5 2 7
0 10 4 7 5 1 2 8 0 6 9 3
0 10 1 7 2 0 6 4 3 8 5 9
0 10 6 3 7 2 9 1 8 0 5 4
0 10 9 8 7 6 3 5 2 0 4 1
0 10 0 4 2 7 6 5 3 8 1 9
0 10 2 1 8 5 7 4 9 0 6 3
0 10 5 7 3 2 0 8 4 6 1 9
0 10 7 5 4 3 1 8 0 2 9 6
0 10 7 2 1 8 0 3 4 6 9 5
0 10 7 4 5 2 3 8 0 6 9 1
0 10 7 6 8 3 2 1 9 0 5 4
0 10 4 0 7 3 1 5 8 6 9 2
0 10 5 0 7 3 2 8 9 1 6 4
0 10 7 4 0 1 3 5 2 6 8 9
0 10 0 5 6 7 2 4 3 1 8 9
0 10 1 7 4 0 2 6 8 5 9 3
0 10 1 8 7 2 3 6 5 9 0 4
0 10 5 4 1 7 3 0 6 8 9 2
0 10 7 1 2 4 8 0 5 6 9 3
0 10 2 6 4 5 7 0 1 8 3 9
0 10 7 2 0 3 8 1 6 9 5 4
0 10 0 2 3 8 9 6 1 7 5 4
0 10 6 1 0 2 8 9 7 3 5 4
0 10 7 4 5 1 0 6 8 3 2 9
0 10 3 2 0 7 8 4 5 9 1 6
0 10 7 4 1 0 2 8 5 3 9 6
0 10 7 3 8 1 2 0 5 4 6 9
0 10 0 7 5 2 3 1 9 4 8 6
0 10 7 5 4 2 0 3 8 9 1 6
0 10 7 2 6 1 5 0 8 3 9 4
0 10 5 6 9 0 3 1 8 7 4 2
0 10 5 7 4 1 6 8 2 0 3 9
0 10 1 5 6 3 7 8 0 9 4 2
0 10 3 0 8 4 2 5 7 1 9 6
0 10 4 0 1 5 7 3 6 2 8 9
0 10 5 4 1 6 7 2 0 8 3 9
0 10 7 4 5 2 0 1 3 6 8 9
0 10 2 7 8 6 3 5 4 9 1 0
0 10 2 8 0 5 3 4 6 9 7 1
0 10 2 0 3 1 7 6 8 5 4 9
0 10 0 2 7 9 1 3 5 4 6 8
0 10 3 8 2 7 4 0 9 1 5 6
0 10 2 5 7 1 3 8 4 6 9 0
0 10 2 7 0 3 8 6 9 1 4 5
0 10 4 1 7 5 2 8 0 3 9 6
0 10 7 0 2 4 9 6 5 8 3 1
0 10 7 2 8 5 0 3 6 4 9 1
0 10 0 3 6 9 7 2 4 8 5 1
0 10 7 5 4 8 1 2 6 0 3 9
0 10 7 4 1 5 0 3 2 6 8 9
0 10 4 5 1 7 3 2 0 6 8 9
0 10 9 7 5 0 2 8 3 6 4 1
0 10 7 1 4 8 5 2 3 0 6 9
0 10 7 1 6 5 4 2 0 8 9 3
0 10 4 3 0 2 1 8 9 6 7 5
0 10 8 1 3 7 0 2 9 5 6 4
0 10 5 7 2 0 9 8 1 3 6 4
0 10 6 5 0 7 8 2 3 9 1 4
0 10 0 3 7 5 6 1 8 2 4 9
0 10 7 0 8 6 5 3 2 1 9 4
0 10 7 3 2 4 0 1 8 9 5 6
0 10 7 0 4 2 8 5 3 1 9 6
0 10 1 4 7 2 3 5 8 6 0 9
0 10 4 5 0 3 8 1 9 7 2 6
0 10 6 5 7 2 8 0 4 1 3 9
0 10 5 4 3 0 6 9 1 8 7 2
0 10 1 8 2 3 0 7 6 9 5 4
0 10 0 7 2 8 4 6 1 3 9 5
0 10 3 0 8 2 7 9 6 1 5 4
0 10 1 4 0 2 5 7 8 9 3 6
0 10 5 7 8 2 0 4 3 1 6 9
0 10 1 0 5 7 2 3 4 6 8 9
0 10 7 2 3 0 1 5 8 4 6 9
0 10 1 5 9 4 8 7 2 3 0 6
0 10 7 4 5 3 2 1 8 0 9 6
0 10 0 7 2 8 5 4 9 3 1 6
0 10 1 7 2 6 0 4 8 3 5 9
0 10 1 5 0 4 6 7 2 3 8 9
0 10 4 7 5 2 0 3 1 6 8 9
0 10 0 1 3 9 6 8 7 2 5 4
0 10 7 1 0 6 2 3 8 9 5 4
0 10 4 5 1 0 3 6 9 2 8 7
0 10 1 4 0 3 5 6 7 8 2 9
0 10 3 0 5 8 9 6 1 7 2 4
0 10 7 2 3 0 8 1 5 9 4 6
0 10 6 2 7 1 0 4 8 9 5 3
0 10 7 2 5 4 8 0 6 9 3 1
0 10 6 1 3 9 5 0 7 8 2 4
0 10 7 5 4 1 0 2 8 6 3 9
0 10 5 7 4 0 1 8 2 9 6 3
0 10 1 0 5 8 2 7 6 3 4 9
0 10 1 0 6 9 8 4 3 7 2 5
0 10 5 4 7 2 9 8 6 1 3 0
0 10 4 0 1 8 2 6 9 7 3 5
0 10 2 7 1 8 5 0 6 3 9 4
0 10 0 5 4 8 6 3 9 7 2 1
0 10 6 1 9 0 5 4 7 2 8 3
0 10 1 3 7 2 6 9 0 8 5 4
0 10 4 3 7 1 6 5 2 0 8 9
0 10 7 2 3 8 9 5 6 1 0 4
0 10 7 4 2 0 3 5 1 8 6 9
0 10 3 2 7 1 5 9 8 0 6 4
0 10 6 7 1 2 8 9 0 5 4 3
0 10 2 7 5 1 0 8 3 9 6 4
0 10 5 7 8 1 3 2 4 0 9 6
0 10 1 5 6 7 0 8 2 3 4 9
0 10 4 1 7 5 0 3 2 8 9 6
0 10 5 3 0 1 6 9 7 8 4 2
0 10 7 2 5 4 8 9 0 3 1 6
0 10 5 2 4 6 1 8 3 9 0 7
0 10 4 7 5 0 3 2 1 8 6 9
0 10 7 4 5 8 2 1 0 3 9 6
0 10 1 7 8 2 4 5 0 9 6 3
0 10 7 5 6 4 2 8 0 1 9 3
0 10 4 1 7 5 2 6 0 3 8 9
0 10 2 7 0 3 8 1 9 5 6 4
0 10 7 4 5 1 0 2 3 8 9 6
0 10 4 7 5 1 0 3 8 2 9 6
0 10 8 5 3 2 6 7 1 0 9 4
0 10 7 1 8 2 4 5 0 6 9 3
0 10 7 1 2 8 4 0 5 6 9 3
0 10 6 5 1 7 2 8 3 0 4 9
0 10 1 4 7 5 8 3 2 0 9 6
0 10 0 3 7 6 4 5 2 9 1 8
0 10 7 4 2 0 3 5 6 8 9 1
0 10 4 1 7 3 8 5 0 6 2 9
0 10 1 7 4 2 5 0 8 6 3 9
0 10 7 2 4 8 1 5 6 0 3 9
0 10 1 7 3 2 0 4 6 8 9 5
0 10 5 8 2 0 6 7 9 3 4 1
0 10 7 2 5 8 0 3 1 9 6 4
0 10 7 4 0 3 9 8 5 6 2 1
0 10 5 7 0 3 4 9 8 1 6 2
0 10 4 0 1 8 2 7 9 3 6 5
0 10 7 3 2 6 8 1 0 9 4 5
0 10 4 0 7 8 6 1 2 5 9 3
0 10 7 2 1 8 4 0 9 5 3 6
0 10 0 5 4 1 2 8 7 6 9 3
0 10 7 4 2 0 8 5 3 9 1 6
0 10 8 2 3 1 6 0 9 5 7 4
0 10 5 7 1 0 2 8 4 9 6 3
0 10 7 2 4 5 6 0 1 3 8 9
0 10 1 4 7 5 2 0 3 9 8 6
0 10 7 2 4 8 5 0 9 1 3 6
0 10 7 2 5 0 1 4 8 9 3 6
0 10 7 2 5 0 4 8 3 6 9 1
0 10 7 4 5 1 2 8 3 0 6 9
0 10 7 2 4 5 8 9 1 6 3 0
0 10 2 5 7 4 3 0 1 6 8 9
0 10 7 4 5 1 0 2 6 8 3 9
0 10 4 7 5 1 3 0 2 8 9 6
0 10 4 5 9 6 0 3 1 7 8 2
0 10 7 0 5 4 3 2 8 1 6 9
0 10 7 5 6 1 8 2 9 0 3 4
0 10 0 6 3 9 1 7 2 8 5 4
0 10 0 5 7 2 8 3 1 9 4 6
0 10 1 4 6 5 0 7 2 3 8 9
0 10 5 3 9 0 6 2 8 7 1 4
0 10 5 1 4 7 0 9 3 2 8 6
0 10 0 7 2 4 3 6 1 8 5 9
0 10 2 5 1 7 8 0 6 3 9 4
0 10 7 3 4 5 0 1 2 8 9 6
0 10 4 7 5 0 2 8 1 3 9 6
0 10 4 1 3 7 9 2 8 0 6 5
0 10 7 1 4 8 6 5 2 9 0 3
0 10 0 7 2 8 1 3 6 9 5 4
0 10 8 1 2 9 7 0 3 6 5 4
0 10 0 7 2 4 5 8 1 9 6 3
0 10 1 4 8 2 7 3 6 5 0 9
0 10 5 4 6 7 2 8 3 0 1 9
0 10 3 7 4 6 2 5 0 8 1 9
0 10 7 1 3 0 4 8 2 5 6 9
0 10 7 5 1 0 2 8 4 9 3 6
0 10 7 0 2 5 4 3 8 1 9 6
0 10 5 4 7 0 2 3 8 6 9 1
0 10 3 0 5 1 4 7 2 8 9 6
0 10 7 4 2 8 5 0 3 1 6 9
0 10 7 1 0 4 5 8 9 2 6 3
0 10 6 7 0 1 5 2 3 4 8 9
0 10 7 5 8 2 1 0 9 3 6 4
0 10 2 9 0 6 7 3 8 1 5 4
0 10 9 2 0 3 8 4 5 1 7 6
0 10 3 7 0 2 1 6 8 9 5 4
0 10 2 0 8 6 7 5 9 3 1 4
0 10 5 7 2 4 6 0 8 9 3 1
0 10 4 7 2 1 0 3 5 8 6 9
0 10 4 5 7 8 2 1 0 3 9 6
0 10 7 1 2 8 5 0 3 9 6 4
0 10 2 7 8 9 1 6 5 0 4 3
0 10 1 7 2 8 0 5 3 6 4 9
0 10 5 7 3 0 2 6 8 1 9 4
0 10 7 5 2 8 0 6 4 3 1 9
0 10 7 6 4 1 0 2 5 3 8 9
0 10 1 5 8 3 4 2 6 0 7 9
0 10 7 0 3 2 8 9 1 6 5 4
0 10 6 0 3 9 1 7 8 2 5 4
0 10 7 3 6 0 2 4 1 5 8 9
0 10 7 0 4 3 5 2 1 8 9 6
0 10 7 3 0 6 8 2 9 1 4 5
0 10 1 7 5 3 8 2 6 0 9 4
0 10 7 5 0 2 6 8 4 9 3 1
0 10 7 4 1 6 0 5 2 8 9 3
0 10 7 1 6 0 2 4 5 8 3 9
0 10 4 0 7 2 8 1 6 9 3 5
0 10 1 7 2 8 0 5 6 9 3 4
0 10 0 1 6 9 3 7 4 2 8 5
0 10 7 1 5 3 0 2 8 6 4 9
0 10 7 2 6 4 8 3 5 1 0 9
0 10 0 1 7 6 2 9 3 8 5 4
0 10 2 7 4 5 1 8 9 6 3 0
0 10 2 8 0 3 1 9 6 5 4 7
0 10 7 6 1 5 8 4 0 2 9 3
0 10 7 4 5 1 2 8 6 0 3 9
0 10 4 5 1 7 9 6 0 8 2 3
0 10 2 8 4 0 5 3 9 6 1 7
0 10 7 4 5 0 3 1 2 8 6 9
0 10 2 7 4 5 8 0 6 1 9 3
0 10 2 1 7 0 3 6 9 8 4 5
0 10 8 5 2 7 6 0 3 9 1 4
0 10 1 2 8 3 0 7 6 9 5 4
0 10 7 2 3 1 0 8 9 6 4 5
0 10 9 0 2 6 4 7 8 5 1 3
0 10 7 6 3 0 1 8 2 9 5 4
0 10 6 0 3 7 2 8 9 1 5 4
0 10 7 4 0 2 5 3 1 8 9 6
0 10 5 7 1 0 3 4 6 8 2 9
0 10 7 4 8 1 2 3 5 6 0 9
0 10 2 7 4 5 0 1 3 8 6 9
0 10 2 8 7 6 1 5 4 0 3 9
0 10 4 1 5 0 3 7 8 2 6 9
0 10 5 3 1 7 4 2 8 0 6 9
0 10 5 6 0 1 3 4 7 2 8 9
0 10 4 7 2 1 3 8 0 5 6 9
0 10 2 7 8 0 6 9 3 4 5 1
0 10 7 3 2 1 8 0 9 6 4 5
0 10 4 7 0 5 1 2 8 3 9 6
0 10 5 7 6 2 8 3 1 9 0 4
0 10 7 4 2 8 1 0 5 3 9 6
0 10 1 3 8 9 6 7 2 0 5 4
0 10 7 8 5 2 1 0 3 9 6 4
0 10 0 2 8 3 1 6 7 9 4 5
0 10 3 7 0 6 1 5 2 8 4 9
0 10 4 7 2 5 1 3 8 0 9 6
0 10 1 4 0 7 6 2 3 9 8 5
0 10 7 5 4 2 1 8 0 3 6 9
0 10 4 7 5 2 3 8 1 9 0 6
0 10 7 2 8 3 0 9 6 1 4 5
0 10 1 0 3 6 4 7 8 2 5 9
0 10 7 0 1 3 2 8 9 6 5 4
0 10 4 7 2 0 5 3 8 9 6 1
0 10 7 2 3 4 5 0 1 6 8 9
0 10 6 0 7 8 4 2 5 3 1 9
0 10 9 1 5 0 7 2 8 4 3 6
0 10 7 4 0 2 5 3 8 1 6 9
0 10 7 5 2 4 1 8 6 9 0 3
0 10 2 7 5 8 6 9 3 0 1 4
0 10 2 0 8 1 3 7 6 4 9 5
0 10 5 0 9 2 7 3 8 6 1 4
0 10 7 5 2 8 1 4 6 3 9 0
0 10 7 8 4 1 5 2 0 3 6 9
0 10 7 4 0 5 1 3 2 8 6 9
0 10 5 1 2 7 3 8 6 0 4 9
0 10 6 5 0 1 9 3 8 2 7 4
0 10 2 6 8 9 7 3 0 5 4 1
0 10 1 7 2 0 5 8 9 6 3 4
0 10 3 7 5 2 1 0 8 9 4 6
0 10 1 2 3 8 5 0 6 9 7 4
0 10 0 2 7 4 1 8 9 5 3 6
0 10 7 8 6 5 2 4 0 1 3 9
0 10 1 6 5 0 3 8 9 7 2 4
0 10 7 4 5 3 0 1 2 8 9 6
0 10 9 3 4 8 2 6 0 5 1 7
0 10 6 1 2 7 0 3 8 5 9 4
0 10 4 1 7 0 5 2 8 6 3 9
0 10 8 7 3 2 1 5 4 0 9 6
0 10 5 7 2 1 8 0 6 3 9 4
0 10 7 4 5 2 8 0 1 6 9 3
0 10 5 7 1 3 8 2 9 6 0 4
0 10 0 5 8 7 6 1 9 2 4 3
0 10 1 6 7 0 5 2 8 9 3 4
0 10 2 6 0 1 8 9 7 5 3 4
0 10 4 7 5 0 1 2 8 9 6 3
0 10 4 5 7 2 1 8 3 9 0 6
0 10 6 8 7 4 5 2 0 3 9 1
0 10 4 7 2 1 8 6 0 3 5 9
0 10 7 1 4 8 2 0 3 5 6 9
0 10 1 6 7 8 4 0 5 2 3 9
0 10 8 1 5 4 2 7 0 6 9 3
0 10 8 5 6 2 3 0 7 4 9 1
0 10 5 1 4 3 0 9 6 8 2 7
0 10 5 2 7 0 1 9 3 6 8 4
0 10 4 7 5 0 3 2 8 9 6 1
0 10 7 5 0 4 3 1 2 8 9 6
0 10 7 3 2 0 1 8 6 9 4 5
0 10 0 7 4 6 3 1 5 8 9 2
0 10 5 1 3 7 8 2 0 9 4 6
0 10 4 7 3 0 2 5 8 9 6 1
0 10 0 7 2 5 4 3 6 8 9 1
0 10 3 0 9 2 5 4 1 7 6 8
0 10 1 0 7 4 3 8 5 2 6 9
0 10 3 0 2 5 8 7 9 1 6 4
0 10 0 4 7 2 5 9 6 8 3 1
0 10 2 6 8 1 5 0 9 7 4 3
0 10 0 5 1 4 2 7 6 3 8 9
0 10 4 5 7 1 0 2 8 3 9 6
0 10 0 7 1 4 5 2 6 8 9 3
0 10 5 7 2 8 3 1 0 6 9 4
0 10 1 7 6 9 8 0 2 3 5 4
0 10 4 7 0 2 3 8 6 9 1 5
0 10 7 4 1 5 3 0 8 9 6 2
0 10 7 2 6 8 0 9 3 1 4 5
0 10 4 0 7 3 2 1 6 5 9 8
0 10 4 1 7 0 6 5 2 8 3 9
0 10 5 1 6 7 0 3 2 9 8 4
0 10 6 2 8 0 1 9 3 7 5 4
0 10 7 4 5 2 8 1 6 0 3 9
0 10 5 7 3 6 0 4 2 8 9 1
0 10 0 3 2 1 7 5 6 9 8 4
0 10 4 7 8 1 2 5 0 9 6 3
0 10 1 8 5 2 3 0 4 7 6 9
0 10 6 4 0 1 3 5 7 9 2 8
0 10 7 5 1 4 2 8 0 3 6 9
0 10 2 0 8 7 1 3 6 9 5 4
0 10 7 2 0 8 1 3 5 6 9 4
0 10 7 2 5 0 4 3 8 1 6 9
0 10 5 4 7 2 0 1 9 8 6 3
0 10 1 4 5 7 2 0 8 6 9 3
0 10 5 4 7 2 1 0 8 9 3 6
0 10 5 4 2 7 1 0 3 8 9 6
0 10 7 0 1 6 4 2 5 3 8 9
0 10 1 7 2 8 0 5 4 6 3 9
0 10 2 0 7 6 1 3 8 9 4 5
0 10 1 7 5 2 4 6 9 8 0 3
0 10 4 5 8 7 2 1 9 6 0 3
0 10 7 1 4 5 2 0 8 6 3 9
0 10 4 0 7 1 3 5 8 2 9 6
0 10 7 2 4 8 5 0 1 6 3 9
0 10 7 4 5 8 2 3 0 9 6 1
0 10 0 9 6 7 3 1 2 8 4 5
0 10 7 1 4 2 5 8 3 6 0 9
0 10 7 2 5 8 0 3 1 4 6 9
0 10 4 1 3 2 8 7 6 0 9 5
0 10 7 2 8 0 4 1 3 5 6 9
0 10 4 0 7 2 6 9 3 8 1 5
0 10 7 4 5 6 3 1 0 2 9 8
0 10 7 2 1 8 6 3 0 9 5 4
0 10 1 2 3 6 0 4 5 7 8 9
0 10 0 3 5 1 8 9 2 7 4 6
0 10 7 2 4 5 3 1 0 8 9 6
0 10 7 9 0 1 2 8 6 5 3 4
0 10 7 8 4 5 3 0 2 9 6 1
0 10 4 5 2 1 0 7 8 3 9 6
0 10 7 1 6 4 5 2 8 0 3 9
0 10 5 7 4 0 2 8 1 9 6 3
0 10 3 5 2 4 7 1 8 9 0 6
0 10 7 2 8 5 3 4 6 1 9 0
0 10 7 0 4 1 2 9 5 8 3 6
0 10 0 3 9 7 1 6 2 8 4 5
0 10 5 1 3 6 8 0 7 2 4 9
0 10 3 0 6 2 7 8 9 1 5 4
0 10 7 4 1 0 3 8 5 6 9 2
0 10 1 7 8 2 0 3 6 9 5 4
0 10 7 5 2 8 0 3 9 6 1 4
0 10 7 2 1 0 4 5 3 6 8 9
0 10 7 2 0 1 8 3 6 9 5 4
0 10 7 5 4 0 1 2 8 6 9 3
0 10 2 8 3 0 5 1 6 7 9 4
0 10 6 7 0 9 2 1 8 3 5 4
0 10 7 5 1 4 0 3 8 2 9 6
0 10 0 4 5 7 8 2 6 3 1 9
0 10 0 5 3 2 6 7 1 9 8 4
0 10 6 1 9 7 4 8 3 2 0 5
0 10 0 3 6 1 7 2 8 9 5 4
0 10 3 7 4 5 6 0 1 2 8 9
0 10 7 1 3 8 6 0 5 2 9 4
0 10 7 2 4 5 3 6 1 0 8 9
0 10 7 2 3 0 8 1 5 9 6 4
0 10 0 5 3 4 7 2 6 9 8 1
