# Supplementary material for: Bayesian Rank-Clustering
Source: Psychometrika. 2025 Jun 16;90(3):904–31. doi: 10.1017/psy.2025.10014 (PMC12483714; doi:10.1017/psy.2025.10014)
Supplement: Pearce and Erosheva supplementary material [file S0033312325100148sup001.zip › 5.1 Sushi/sushi3-2016/sushi3b.5000.10.order]

100 1
0 10 58 4 3 44 87 60 67 1 12 74
0 10 22 31 60 21 8 24 6 12 17 76
0 10 2 15 13 1 6 25 46 74 56 55
0 10 8 0 3 9 24 43 4 5 29 40
0 10 9 47 50 30 4 19 99 55 31 13
0 10 37 6 0 43 3 56 46 34 11 17
0 10 4 11 25 10 9 2 3 5 78 90
0 10 3 26 8 9 5 69 27 6 14 21
0 10 19 38 26 0 4 22 27 29 15 16
0 10 14 37 3 1 43 9 36 20 18 6
0 10 8 2 30 88 11 5 64 6 7 0
0 10 13 15 19 53 32 42 9 23 17 7
0 10 8 4 27 19 66 20 5 26 74 2
0 10 9 31 51 25 24 60 14 6 16 4
0 10 37 8 9 44 60 21 6 15 95 35
0 10 12 4 11 39 27 65 47 0 33 72
0 10 17 15 5 10 0 6 19 53 26 31
0 10 13 41 1 11 2 33 4 10 44 84
0 10 61 29 22 34 13 24 51 56 7 88
0 10 9 45 13 0 22 24 91 12 46 55
0 10 37 20 3 11 14 66 33 7 38 17
0 10 19 75 46 28 33 23 26 35 36 89
0 10 1 7 13 31 2 84 36 60 85 30
0 10 6 2 25 0 33 26 11 13 3 38
0 10 20 19 15 9 38 1 6 4 23 49
0 10 37 25 62 1 42 23 49 58 40 29
0 10 6 22 27 72 0 5 8 82 4 18
0 10 2 37 6 32 34 4 23 82 12 14
0 10 36 3 71 39 10 15 50 29 27 41
0 10 8 4 11 16 12 0 10 17 64 25
0 10 10 20 13 9 16 23 30 17 18 91
0 10 1 22 63 11 18 48 4 30 36 3
0 10 25 71 34 9 16 15 22 18 20 28
0 10 27 54 1 34 21 24 28 11 5 41
0 10 8 26 13 9 1 21 7 31 29 40
0 10 6 8 53 1 9 28 33 3 16 7
0 10 21 13 2 22 6 24 28 51 14 29
0 10 19 9 6 11 10 39 23 89 17 52
0 10 11 20 24 27 51 0 23 5 39 74
0 10 43 47 9 27 10 66 5 18 21 42
0 10 15 7 36 50 12 17 20 27 23 37
0 10 0 11 81 54 28 40 30 6 17 18
0 10 19 4 24 9 49 5 75 6 25 58
0 10 15 2 19 16 55 46 95 32 3 18
0 10 0 15 6 1 42 4 51 21 14 7
0 10 0 5 13 10 25 65 32 14 1 18
0 10 4 27 11 35 51 66 17 50 6 2
0 10 0 1 7 49 5 14 87 42 23 17
0 10 0 17 3 45 10 16 20 93 27 7
0 10 19 29 41 10 17 44 28 49 34 81
0 10 8 2 61 37 20 1 5 50 34 90
0 10 25 9 43 0 10 30 18 24 15 6
0 10 19 27 1 21 0 41 48 18 24 35
0 10 45 5 39 15 22 28 7 86 8 85
0 10 47 3 9 16 20 36 14 39 18 90
0 10 2 25 14 32 73 5 23 30 24 16
0 10 2 1 17 58 11 40 30 16 93 51
0 10 7 9 38 57 8 14 32 4 35 17
0 10 6 56 7 41 0 8 32 11 10 76
0 10 61 11 4 0 87 60 90 33 17 56
0 10 14 9 17 34 23 11 3 0 49 71
0 10 37 13 19 53 0 3 5 58 44 51
0 10 7 5 10 20 31 13 9 36 51 25
0 10 19 16 8 69 20 0 10 13 6 51
0 10 1 10 42 11 17 88 84 13 27 6
0 10 2 9 10 6 17 46 16 14 70 7
0 10 1 23 34 5 18 24 37 29 17 16
0 10 8 41 6 45 21 3 5 12 78 0
0 10 1 2 13 21 30 25 11 23 10 12
0 10 35 8 15 16 2 5 23 57 12 38
0 10 1 10 47 22 23 13 48 4 12 16
0 10 37 4 8 17 7 14 2 51 12 33
0 10 2 19 51 16 27 98 47 11 18 52
0 10 1 8 5 45 22 29 14 99 79 9
0 10 41 0 10 8 13 20 70 6 7 17
0 10 12 53 13 9 5 38 1 19 58 3
0 10 15 37 1 11 10 26 9 25 24 5
0 10 12 19 26 31 20 17 25 1 18 10
0 10 9 11 0 2 22 26 21 33 35 38
0 10 27 37 36 21 51 12 5 24 16 29
0 10 0 22 5 25 19 8 6 44 69 49
0 10 67 87 30 6 28 0 14 19 35 1
0 10 16 61 43 6 34 49 23 10 39 99
0 10 8 13 9 12 24 31 26 7 6 16
0 10 2 42 38 13 1 18 31 17 48 12
0 10 2 6 9 21 4 3 58 23 51 20
0 10 4 20 36 38 8 13 44 18 23 48
0 10 19 6 8 21 2 47 29 42 30 52
0 10 2 4 13 26 16 7 10 14 41 43
0 10 21 19 6 0 26 88 50 49 29 18
0 10 11 20 17 27 57 1 15 43 16 93
0 10 58 3 12 7 30 4 16 55 39 52
0 10 19 36 11 13 6 22 64 10 1 17
0 10 2 11 6 42 71 7 44 24 41 0
0 10 24 47 22 77 23 6 39 16 18 2
0 10 6 41 10 13 15 21 12 24 70 5
0 10 4 48 28 43 1 9 13 42 26 0
0 10 16 8 22 47 31 28 1 12 24 30
0 10 36 19 8 0 9 3 5 66 89 77
0 10 11 57 3 31 18 7 20 21 16 30
0 10 37 1 18 11 5 35 3 52 14 4
0 10 32 31 11 5 8 13 20 25 1 6
0 10 1 48 21 14 39 15 46 23 50 60
0 10 38 5 33 6 18 62 91 7 1 2
0 10 11 2 6 16 20 29 51 35 59 9
0 10 10 0 5 12 47 6 27 18 7 19
0 10 48 11 7 53 18 24 97 25 1 52
0 10 1 4 3 23 5 17 78 19 8 59
0 10 15 2 13 27 55 42 32 4 3 48
0 10 20 10 68 12 9 44 32 8 11 19
0 10 15 79 10 17 27 73 42 5 3 49
0 10 8 0 5 24 3 99 12 77 49 97
0 10 12 33 14 5 21 52 60 49 44 23
0 10 26 38 22 7 29 13 98 32 9 3
0 10 11 41 3 0 1 14 43 6 12 33
0 10 8 19 36 1 16 13 7 9 23 69
0 10 25 0 6 8 5 3 19 47 81 84
0 10 44 15 31 2 43 60 17 46 10 12
0 10 0 24 3 5 11 14 29 27 85 46
0 10 4 15 5 0 51 28 7 19 46 34
0 10 15 34 54 4 42 11 17 0 28 92
0 10 15 7 0 2 57 18 39 34 35 59
0 10 62 8 4 18 2 16 60 12 33 68
0 10 63 18 7 32 14 66 27 97 20 39
0 10 4 6 47 11 8 13 49 27 29 12
0 10 4 19 11 5 8 23 41 9 1 42
0 10 42 10 44 2 50 45 35 12 28 34
0 10 11 15 2 9 6 37 58 4 3 16
0 10 10 6 27 5 11 44 4 60 25 18
0 10 19 3 23 6 1 13 0 78 77 51
0 10 9 10 0 11 48 32 13 93 23 18
0 10 32 24 73 72 26 10 94 3 6 45
0 10 15 7 12 5 27 24 65 18 17 39
0 10 4 15 26 5 63 73 64 35 24 17
0 10 73 26 21 11 20 7 29 80 23 6
0 10 19 29 9 47 14 0 96 82 45 59
0 10 16 19 1 20 13 36 17 24 14 51
0 10 26 71 13 16 18 28 51 40 23 42
0 10 55 2 36 8 34 13 31 17 42 18
0 10 9 15 10 25 31 23 20 12 26 30
0 10 11 20 24 68 5 16 8 61 50 7
0 10 70 22 5 9 26 14 34 42 4 27
0 10 22 8 0 26 2 9 27 36 35 62
0 10 2 13 18 14 6 1 66 29 42 0
0 10 2 39 27 46 43 10 24 40 38 58
0 10 8 19 3 53 47 36 7 71 12 23
0 10 11 8 31 14 65 41 1 98 29 57
0 10 7 6 74 52 21 3 28 89 58 5
0 10 34 37 3 11 23 6 38 10 1 25
0 10 4 6 13 3 0 21 66 83 77 56
0 10 6 13 18 14 20 22 67 39 16 48
0 10 8 6 1 11 31 23 15 9 7 32
0 10 48 11 5 63 15 45 9 23 40 7
0 10 2 13 18 21 1 50 4 30 0 9
0 10 37 25 2 11 12 24 15 0 5 23
0 10 19 3 55 50 87 6 41 0 9 38
0 10 4 35 6 22 0 7 9 15 73 3
0 10 3 5 12 40 22 16 57 44 17 6
0 10 15 11 32 39 18 6 42 10 5 33
0 10 53 19 27 61 18 2 10 16 17 29
0 10 8 4 25 9 1 10 21 55 23 30
0 10 6 20 36 16 73 94 1 85 28 18
0 10 8 10 0 25 48 71 21 43 29 30
0 10 39 32 24 15 19 16 35 80 4 8
0 10 1 3 15 0 13 10 7 23 60 25
0 10 76 37 61 0 17 29 38 80 25 8
0 10 8 58 18 47 20 11 3 33 12 4
0 10 12 5 8 22 15 31 61 23 10 55
0 10 13 1 20 52 26 22 10 0 44 35
0 10 2 6 9 58 14 7 15 5 4 17
0 10 8 6 15 10 0 22 11 56 40 12
0 10 47 18 21 0 17 53 12 5 30 52
0 10 12 6 9 15 8 5 14 7 2 50
0 10 16 10 6 1 57 21 2 84 29 58
0 10 4 16 21 26 32 35 18 36 24 45
0 10 0 19 61 26 77 16 6 33 27 68
0 10 4 18 48 1 29 47 3 14 12 17
0 10 8 1 3 26 79 10 20 24 14 4
0 10 4 8 5 24 21 47 9 31 23 40
0 10 8 2 9 23 10 34 6 29 7 25
0 10 12 8 11 0 15 24 47 7 29 38
0 10 22 16 6 41 42 9 2 68 20 15
0 10 19 1 37 24 27 52 17 68 25 7
0 10 12 20 5 53 10 98 7 28 9 60
0 10 1 22 32 21 8 41 7 26 59 51
0 10 9 20 4 6 46 35 83 30 43 85
0 10 16 3 38 34 7 9 87 60 64 47
0 10 79 11 5 25 29 3 21 12 55 46
0 10 19 2 11 0 6 18 16 60 35 74
0 10 12 24 3 22 1 25 2 27 72 64
0 10 4 61 26 21 15 14 32 5 3 31
0 10 31 19 8 14 27 5 46 35 1 29
0 10 3 20 37 13 5 6 4 56 15 25
0 10 36 20 9 38 58 49 4 33 24 28
0 10 6 4 79 0 8 29 63 20 10 28
0 10 5 6 47 22 10 13 20 11 98 25
0 10 1 11 12 39 24 26 5 19 49 15
0 10 6 47 26 12 33 14 63 36 16 18
0 10 16 36 23 18 19 3 28 52 5 65
0 10 15 44 8 48 78 23 16 63 66 5
0 10 9 20 14 26 7 13 32 28 73 6
0 10 0 26 10 12 19 8 49 31 6 56
0 10 7 45 26 5 3 17 23 4 34 13
0 10 8 12 3 32 11 27 42 48 13 60
0 10 7 4 19 1 10 42 17 50 11 0
0 10 25 8 19 16 39 22 0 67 5 10
0 10 4 6 36 20 3 78 10 87 63 30
0 10 8 53 14 12 0 30 6 4 43 48
0 10 1 32 2 8 48 20 77 65 12 14
0 10 8 19 45 11 21 46 22 9 35 24
0 10 26 18 31 73 20 64 17 34 1 35
0 10 71 25 15 1 30 29 36 33 16 18
0 10 2 53 26 33 57 11 39 4 7 69
0 10 15 27 41 63 93 26 58 29 18 0
0 10 0 47 11 48 24 36 13 21 35 42
0 10 41 38 34 0 21 18 5 23 68 69
0 10 41 79 20 52 26 36 4 6 16 7
0 10 1 96 34 37 46 54 47 0 29 24
0 10 2 13 72 20 87 17 35 5 24 15
0 10 25 2 46 21 6 33 16 10 15 58
0 10 5 19 68 1 28 48 62 17 94 6
0 10 37 47 15 16 21 12 49 46 17 39
0 10 12 3 11 51 26 1 4 6 23 43
0 10 36 53 9 15 28 18 22 32 5 17
0 10 20 30 36 0 35 2 5 13 65 25
0 10 61 5 30 35 38 14 67 29 21 7
0 10 27 6 20 54 32 7 22 17 92 28
0 10 5 0 56 50 17 33 2 31 12 6
0 10 2 31 62 12 90 16 95 42 67 58
0 10 0 19 36 6 54 27 82 33 28 16
0 10 8 1 0 41 5 87 93 16 7 29
0 10 2 19 10 57 25 27 11 47 0 32
0 10 4 11 20 55 9 15 10 14 5 77
0 10 9 5 30 11 1 16 27 4 23 35
0 10 8 37 3 5 20 34 51 13 16 10
0 10 15 20 3 11 9 5 7 36 49 42
0 10 19 0 9 2 29 11 95 18 42 12
0 10 0 8 58 6 22 5 27 40 16 14
0 10 8 1 0 25 26 75 39 18 95 41
0 10 6 0 21 5 52 12 27 62 55 86
0 10 15 33 3 9 6 7 61 23 11 48
0 10 11 5 3 19 9 36 15 16 49 4
0 10 79 0 10 3 7 65 22 30 94 12
0 10 61 2 0 38 6 4 33 52 23 74
0 10 75 30 0 12 37 6 25 54 34 23
0 10 19 10 6 0 26 25 13 31 59 28
0 10 15 11 20 13 21 49 35 10 78 12
0 10 8 0 1 14 5 29 21 15 25 64
0 10 6 28 7 70 8 16 1 18 23 64
0 10 73 37 31 43 9 5 6 23 50 28
0 10 26 6 10 15 5 20 28 36 55 18
0 10 8 12 11 9 47 2 52 14 16 38
0 10 25 41 0 36 3 5 15 27 24 48
0 10 8 23 13 26 54 11 5 17 25 59
0 10 8 19 37 48 67 0 51 7 1 4
0 10 4 8 19 12 14 25 30 80 29 59
0 10 7 5 38 19 10 25 14 29 12 1
0 10 4 29 3 51 19 16 24 10 17 81
0 10 21 13 1 33 35 36 46 67 43 7
0 10 20 8 6 5 0 16 2 12 36 23
0 10 3 5 57 13 25 40 6 50 9 19
0 10 1 5 34 27 76 2 33 31 25 18
0 10 15 6 16 3 8 0 17 34 1 12
0 10 6 11 53 2 96 65 0 43 25 24
0 10 14 36 19 2 0 40 55 28 83 17
0 10 14 6 96 10 9 31 73 44 30 32
0 10 19 2 36 20 10 7 81 80 16 69
0 10 4 43 0 6 61 21 2 7 13 34
0 10 0 3 21 34 50 37 12 66 16 32
0 10 3 5 10 1 26 36 6 41 12 62
0 10 2 37 20 35 9 1 10 29 30 69
0 10 14 19 13 25 2 3 21 5 34 4
0 10 14 41 51 10 28 3 0 56 24 50
0 10 2 5 30 35 6 1 27 52 28 11
0 10 19 0 9 3 31 23 30 46 12 14
0 10 20 8 2 0 70 46 1 29 12 16
0 10 6 31 3 7 21 5 11 10 14 17
0 10 37 25 36 10 0 15 30 60 14 51
0 10 26 0 1 25 73 12 16 57 18 4
0 10 6 0 34 21 24 7 1 25 18 16
0 10 9 11 16 13 1 43 3 52 58 35
0 10 3 26 15 0 71 34 29 32 1 63
0 10 8 47 27 11 22 23 3 0 24 12
0 10 27 6 4 9 11 35 1 7 22 43
0 10 1 15 0 47 9 31 5 2 53 59
0 10 39 27 59 12 6 16 4 9 7 75
0 10 30 60 29 24 6 17 16 28 10 75
0 10 2 13 15 71 25 74 23 28 30 17
0 10 13 51 41 21 8 3 29 24 63 16
0 10 2 9 11 79 54 21 13 20 63 33
0 10 19 1 5 46 39 23 26 10 28 12
0 10 8 2 26 1 45 23 27 34 17 24
0 10 9 6 10 2 39 37 4 14 18 1
0 10 1 11 7 4 30 29 48 23 99 38
0 10 37 6 18 5 3 13 1 29 30 14
0 10 11 96 25 1 14 93 4 63 6 34
0 10 10 41 28 38 50 36 11 99 15 1
0 10 8 10 3 5 0 31 21 66 17 60
0 10 9 23 37 70 0 29 33 30 7 71
0 10 2 22 6 32 11 20 5 48 40 17
0 10 16 0 39 85 18 23 12 54 8 41
0 10 6 36 51 44 45 7 30 21 34 25
0 10 2 4 0 24 14 16 49 46 71 22
0 10 7 25 19 6 0 57 10 35 20 40
0 10 8 9 7 3 4 30 5 6 42 87
0 10 11 36 65 20 9 8 67 0 21 32
0 10 1 37 19 0 34 11 4 16 5 74
0 10 45 15 7 11 38 9 40 28 30 4
0 10 8 10 6 39 79 61 18 64 49 50
0 10 45 20 1 21 18 32 55 43 0 24
0 10 4 9 32 10 30 19 27 51 33 16
0 10 8 27 50 15 13 14 29 23 44 32
0 10 14 9 2 53 24 25 26 29 58 81
0 10 19 32 0 3 5 27 45 10 89 1
0 10 23 19 58 3 1 62 52 41 5 7
0 10 41 22 9 54 82 49 83 42 6 35
0 10 8 3 62 21 9 34 26 11 46 1
0 10 1 3 9 26 12 29 4 56 14 62
0 10 8 27 15 18 11 6 75 14 24 56
0 10 2 13 16 9 22 87 1 4 30 17
0 10 20 8 13 6 5 17 0 39 14 7
0 10 20 0 2 19 32 25 16 23 18 12
0 10 54 20 10 11 7 41 4 22 24 74
0 10 7 48 11 9 17 8 30 59 35 50
0 10 9 21 3 8 76 34 14 1 23 15
0 10 1 15 36 24 16 32 7 86 90 23
0 10 42 0 27 45 67 14 8 41 1 89
0 10 29 72 24 26 78 4 15 6 67 22
0 10 21 2 37 76 4 10 17 55 50 7
0 10 9 35 10 4 0 42 17 3 33 25
0 10 6 2 31 3 79 22 11 55 14 40
0 10 9 48 53 13 6 60 15 33 50 14
0 10 75 21 11 44 12 13 15 4 1 17
0 10 0 2 5 50 69 16 6 35 62 59
0 10 13 9 34 46 1 42 24 29 71 10
0 10 6 14 59 10 21 3 50 46 0 25
0 10 1 13 31 74 5 14 65 33 28 90
0 10 11 1 21 3 12 10 78 52 93 46
0 10 54 20 27 36 14 3 33 5 38 78
0 10 6 35 2 12 4 34 23 39 1 52
0 10 6 27 64 5 4 3 18 36 1 99
0 10 36 27 11 2 0 5 12 55 29 43
0 10 4 25 8 3 71 10 76 17 63 12
0 10 20 22 26 34 13 18 1 40 91 81
0 10 8 27 13 0 10 28 12 48 74 18
0 10 11 28 4 46 25 27 21 3 7 71
0 10 9 15 5 44 71 21 19 42 93 56
0 10 21 42 19 5 10 67 49 0 58 86
0 10 27 5 2 14 1 17 18 0 10 74
0 10 10 33 16 4 3 11 30 46 15 27
0 10 6 14 42 35 79 41 4 43 0 29
0 10 15 8 1 3 36 60 23 32 29 18
0 10 26 23 1 38 37 56 10 14 49 50
0 10 8 26 7 3 66 35 29 4 77 38
0 10 4 0 35 27 21 1 5 93 51 10
0 10 4 31 13 22 0 45 90 74 33 12
0 10 2 0 76 6 5 29 23 35 32 21
0 10 2 3 11 29 43 16 24 42 53 18
0 10 8 51 18 37 16 79 89 12 25 98
0 10 37 13 11 7 29 60 0 28 12 3
0 10 41 4 19 18 11 42 2 23 60 49
0 10 35 8 47 25 1 38 0 11 13 12
0 10 2 53 13 21 10 20 28 25 73 99
0 10 7 1 16 15 22 8 18 27 24 17
0 10 11 15 2 12 24 31 23 40 6 59
0 10 15 4 7 13 5 23 72 18 78 0
0 10 41 76 74 19 40 13 50 24 17 16
0 10 15 5 34 21 68 52 7 79 14 56
0 10 21 2 23 25 26 13 45 48 50 9
0 10 12 33 6 17 15 42 73 3 21 4
0 10 10 9 21 13 11 36 3 17 54 14
0 10 0 9 33 21 80 27 64 30 15 3
0 10 13 27 2 21 8 18 73 14 4 12
0 10 25 15 3 26 32 31 29 24 18 28
0 10 1 7 31 21 36 27 23 17 13 30
0 10 3 34 4 10 19 81 8 44 5 66
0 10 15 37 3 33 55 13 81 48 46 1
0 10 8 21 15 6 14 67 26 40 57 65
0 10 9 0 6 4 2 70 26 74 12 46
0 10 2 19 5 56 7 33 12 58 60 17
0 10 22 5 8 10 45 14 36 34 28 33
0 10 8 13 34 4 3 10 67 17 97 1
0 10 34 19 6 5 38 52 14 22 84 40
0 10 88 2 81 5 9 3 23 70 1 17
0 10 0 5 7 1 2 21 8 39 10 24
0 10 15 8 19 26 43 6 13 0 20 51
0 10 19 10 26 1 32 15 92 23 17 13
0 10 0 3 1 57 33 4 14 5 12 24
0 10 6 15 14 3 9 22 1 26 40 35
0 10 10 36 6 2 18 46 5 12 87 4
0 10 29 7 1 5 14 24 37 13 31 38
0 10 2 31 18 20 32 94 51 52 29 89
0 10 20 11 21 12 5 14 17 3 7 27
0 10 13 37 19 15 22 1 20 25 14 58
0 10 1 22 21 26 2 50 7 10 8 13
0 10 22 2 4 19 48 58 98 12 3 0
0 10 2 9 48 18 1 36 6 14 42 17
0 10 1 5 25 3 15 10 6 14 24 59
0 10 18 5 10 20 8 2 40 53 7 25
0 10 19 12 3 20 9 31 87 25 1 7
0 10 8 2 57 3 32 58 44 15 0 75
0 10 1 55 34 25 2 9 19 7 30 49
0 10 3 40 7 49 5 51 45 52 4 21
0 10 19 17 12 11 1 64 5 53 6 86
0 10 15 7 4 80 9 19 39 17 22 26
0 10 8 9 2 13 35 17 24 22 1 7
0 10 2 20 3 27 1 11 51 53 17 28
0 10 15 11 7 34 2 4 24 54 77 17
0 10 4 0 1 25 5 53 13 3 26 62
0 10 26 5 38 0 3 61 77 24 16 64
0 10 6 10 2 12 33 52 73 18 60 61
0 10 9 4 2 11 43 72 39 45 24 3
0 10 15 41 22 10 25 11 28 5 6 7
0 10 6 61 1 13 5 14 30 41 72 62
0 10 7 64 0 21 17 39 32 42 30 5
0 10 6 8 0 26 7 5 50 10 78 32
0 10 19 2 21 34 15 11 3 62 0 17
0 10 6 18 37 3 8 1 25 7 28 35
0 10 10 3 32 67 33 20 30 15 82 19
0 10 22 6 28 4 42 17 39 63 32 27
0 10 4 2 15 37 14 3 7 1 5 51
0 10 72 50 31 4 7 35 29 60 33 42
0 10 10 6 3 4 8 19 20 11 27 23
0 10 2 53 29 89 79 18 34 11 16 51
0 10 8 27 1 6 35 22 11 3 12 5
0 10 8 11 37 62 1 43 41 76 18 56
0 10 37 7 18 25 1 41 4 10 12 69
0 10 8 6 18 55 0 63 38 47 24 96
0 10 27 53 72 78 34 63 14 23 42 0
0 10 15 0 41 51 14 36 3 57 78 49
0 10 19 6 18 17 99 65 75 48 71 3
0 10 75 15 70 5 13 21 20 49 25 10
0 10 16 2 49 30 3 92 79 17 65 4
0 10 8 11 22 33 3 63 49 1 87 7
0 10 5 26 12 47 51 42 9 53 4 6
0 10 27 11 8 31 0 17 16 38 70 33
0 10 8 19 9 0 16 6 18 12 36 51
0 10 9 18 13 31 4 14 40 12 33 28
0 10 19 2 26 0 41 22 12 59 70 78
0 10 4 28 68 88 2 74 72 10 24 6
0 10 47 4 53 22 12 10 17 1 27 31
0 10 53 79 8 5 25 80 28 97 7 77
0 10 81 23 18 14 36 3 10 6 26 7
0 10 9 15 51 0 3 11 43 52 57 24
0 10 15 11 6 8 39 10 87 77 36 12
0 10 13 20 28 11 3 21 31 56 17 97
0 10 38 7 29 3 0 25 22 17 15 33
0 10 11 53 15 1 3 12 20 16 2 32
0 10 35 20 28 68 12 3 54 21 34 18
0 10 8 85 0 7 46 48 51 28 6 58
0 10 21 34 26 92 14 18 58 9 29 51
0 10 2 11 61 57 5 33 12 51 52 24
0 10 73 95 9 25 23 14 5 29 16 6
0 10 35 27 47 26 43 7 30 10 12 28
0 10 14 16 26 8 13 2 15 5 3 64
0 10 6 32 5 18 4 44 85 1 23 24
0 10 1 6 0 9 15 12 61 42 18 94
0 10 6 15 64 11 18 2 72 28 9 27
0 10 9 14 12 51 27 13 1 5 24 43
0 10 4 13 2 19 21 41 75 33 12 48
0 10 4 35 31 10 45 93 18 60 92 64
0 10 6 2 1 20 9 5 58 21 40 23
0 10 8 13 24 33 12 10 25 3 29 7
0 10 8 27 3 0 1 24 33 28 29 59
0 10 4 13 20 46 11 25 30 6 42 45
0 10 8 4 15 22 0 11 23 30 1 12
0 10 1 11 31 15 8 5 43 63 40 66
0 10 2 5 26 72 20 7 90 4 24 68
0 10 4 3 27 2 1 99 15 26 23 12
0 10 23 39 10 29 2 49 3 94 7 38
0 10 18 0 10 5 30 49 58 31 48 89
0 10 19 32 54 27 72 13 2 89 0 40
0 10 0 1 14 6 48 2 31 21 83 62
0 10 41 11 19 1 3 7 27 15 10 22
0 10 9 1 31 25 5 39 19 18 29 24
0 10 8 15 45 27 3 47 35 12 20 16
0 10 8 13 3 11 50 22 39 77 53 40
0 10 36 20 5 9 6 59 81 42 67 69
0 10 11 7 1 22 44 23 13 84 4 12
0 10 11 30 22 82 13 8 24 89 6 40
0 10 34 21 11 12 41 9 17 23 0 74
0 10 4 19 10 8 14 9 25 7 30 93
0 10 19 20 13 5 9 37 11 53 39 58
0 10 4 19 37 20 2 32 79 0 33 40
0 10 8 14 59 32 12 29 17 10 11 94
0 10 41 9 3 51 2 33 57 20 1 13
0 10 1 2 14 8 22 41 33 21 55 13
0 10 13 29 34 12 79 63 51 28 5 4
0 10 20 2 11 23 13 14 9 5 1 38
0 10 2 10 16 12 65 34 32 49 20 46
0 10 20 4 33 3 7 24 2 48 16 56
0 10 4 7 39 21 20 46 47 24 6 33
0 10 19 15 84 1 16 6 21 11 72 49
0 10 3 15 2 65 19 8 6 63 23 18
0 10 38 60 80 15 12 51 50 24 21 23
0 10 17 25 43 27 21 4 3 37 16 72
0 10 6 25 5 44 12 57 33 65 52 19
0 10 4 16 13 32 37 3 24 11 21 31
0 10 10 22 0 5 8 33 24 23 13 17
0 10 19 13 21 23 17 15 28 55 61 3
0 10 8 21 79 34 85 7 38 45 97 69
0 10 10 11 35 7 45 82 31 34 55 18
0 10 63 57 41 14 0 17 37 13 7 16
0 10 2 10 4 51 30 16 12 6 77 86
0 10 9 0 20 2 31 16 5 14 56 40
0 10 7 0 30 8 21 14 16 24 59 12
0 10 53 64 26 15 11 22 4 60 16 56
0 10 20 2 47 26 16 12 51 0 3 15
0 10 6 31 47 2 23 27 82 29 33 17
0 10 8 13 34 9 54 29 22 1 17 4
0 10 21 11 2 6 20 22 1 29 10 40
0 10 10 42 50 3 26 7 31 8 37 14
0 10 11 57 58 44 10 30 41 17 42 97
0 10 4 1 33 20 49 63 11 0 3 40
0 10 12 18 54 9 22 50 0 5 71 69
0 10 4 25 7 11 0 24 57 13 46 14
0 10 6 41 2 43 40 52 68 28 17 4
0 10 61 8 76 3 13 25 54 23 60 74
0 10 13 27 15 7 20 3 10 44 51 4
0 10 9 38 55 48 30 6 34 77 12 28
0 10 15 47 71 3 4 23 30 12 21 25
0 10 0 79 37 38 50 29 20 11 18 25
0 10 10 7 76 5 12 16 35 68 56 37
0 10 4 8 22 5 27 34 18 12 24 48
0 10 1 9 2 22 0 11 5 14 23 92
0 10 4 22 13 15 35 99 30 14 81 42
0 10 53 61 27 25 33 28 18 68 36 4
0 10 9 1 35 16 26 23 59 40 5 17
0 10 2 9 11 29 5 10 79 46 51 32
0 10 82 11 10 21 13 62 25 23 7 18
0 10 14 49 12 8 18 6 31 17 23 45
0 10 2 11 20 14 35 33 3 5 48 7
0 10 27 14 30 8 24 45 98 5 2 37
0 10 13 10 12 24 0 31 25 21 48 90
0 10 10 47 13 6 1 3 26 0 5 67
0 10 35 16 39 8 6 4 10 22 46 13
0 10 4 25 20 18 17 9 22 10 3 30
0 10 6 47 11 50 7 28 24 0 25 1
0 10 0 7 40 3 25 10 9 35 6 19
0 10 8 6 3 22 50 1 82 48 4 32
0 10 19 37 2 44 6 80 63 62 93 55
0 10 1 8 38 10 7 11 14 20 55 42
0 10 31 43 36 29 52 10 16 65 17 4
0 10 0 34 22 25 23 12 11 28 71 43
0 10 15 10 36 62 23 50 99 3 86 17
0 10 8 19 26 76 61 38 20 39 33 97
0 10 77 27 13 2 41 9 30 18 15 0
0 10 4 1 2 25 50 31 20 23 67 18
0 10 11 61 36 14 34 41 21 57 35 59
0 10 19 23 21 14 6 3 50 33 56 7
0 10 41 8 36 4 1 6 44 72 7 71
0 10 8 27 24 32 9 0 25 74 59 64
0 10 6 37 58 8 7 3 34 14 33 4
0 10 24 16 8 14 5 3 4 17 32 23
0 10 47 3 5 40 36 37 16 18 9 23
0 10 4 9 8 0 13 5 64 12 28 17
0 10 6 2 19 24 27 13 15 12 23 18
0 10 3 9 25 36 1 2 52 18 14 35
0 10 21 61 0 5 3 45 4 98 6 92
0 10 8 4 14 11 7 0 3 12 40 18
0 10 36 11 20 9 15 1 16 14 38 56
0 10 13 11 8 16 19 25 14 67 28 3
0 10 13 8 7 28 3 26 15 2 51 16
0 10 27 13 1 2 7 92 8 28 93 38
0 10 15 37 8 62 44 32 30 11 23 17
0 10 5 1 9 35 14 16 50 17 2 26
0 10 2 8 3 24 57 1 18 7 75 0
0 10 8 3 26 14 64 5 28 36 1 27
0 10 41 8 26 6 57 21 91 64 97 38
0 10 9 42 2 61 95 0 12 30 28 17
0 10 8 6 70 0 40 9 18 14 12 52
0 10 8 6 3 96 66 17 43 0 51 40
0 10 41 9 3 63 42 40 72 30 4 84
0 10 10 9 41 79 11 44 25 18 12 24
0 10 53 9 26 17 0 18 23 46 20 40
0 10 2 19 15 7 44 77 63 5 6 4
0 10 21 27 5 36 0 29 30 63 17 4
0 10 24 14 4 21 3 44 46 48 38 41
0 10 6 10 9 24 1 71 11 28 13 82
0 10 16 11 20 9 32 22 10 24 28 17
0 10 21 15 31 23 16 7 45 43 60 29
0 10 1 12 28 26 70 42 50 46 0 40
0 10 19 53 15 3 34 1 50 42 71 40
0 10 4 1 9 10 25 41 11 43 30 40
0 10 47 26 0 63 31 16 14 20 25 4
0 10 8 2 9 22 0 33 87 5 64 4
0 10 2 37 22 3 27 18 34 10 54 36
0 10 6 22 10 11 34 16 66 5 94 42
0 10 4 8 11 1 99 10 12 49 0 5
0 10 29 13 8 23 31 27 4 55 24 10
0 10 32 53 5 16 85 6 78 12 35 42
0 10 0 13 11 20 3 31 38 7 12 77
0 10 19 27 14 22 24 52 23 17 77 30
0 10 41 9 79 63 36 78 2 25 23 24
0 10 19 6 4 7 34 10 3 1 29 72
0 10 6 15 25 20 45 10 34 0 24 14
0 10 0 7 41 18 30 21 28 60 49 35
0 10 19 37 10 52 27 65 7 33 36 55
0 10 3 5 2 26 52 27 55 6 21 8
0 10 4 31 48 21 7 58 39 64 29 54
0 10 18 21 10 6 45 0 49 29 2 59
0 10 19 31 2 7 1 34 28 17 14 51
0 10 14 47 9 57 38 23 31 42 49 30
0 10 3 27 9 2 50 0 21 12 28 18
0 10 25 7 24 2 11 13 52 16 69 72
0 10 19 65 13 27 18 91 26 24 7 28
0 10 8 3 9 22 74 37 11 42 90 39
0 10 2 73 11 13 27 18 1 12 49 38
0 10 0 15 22 4 8 76 2 14 67 28
0 10 9 7 40 16 10 42 3 20 23 11
0 10 8 10 6 0 11 27 65 86 53 17
0 10 16 31 11 95 80 33 23 17 4 9
0 10 34 17 46 27 1 48 47 6 83 18
0 10 15 26 25 1 20 39 63 52 28 75
0 10 19 58 6 11 23 79 31 34 12 71
0 10 61 26 5 3 14 31 21 12 65 39
0 10 8 20 22 3 23 39 15 7 6 71
0 10 10 3 2 38 18 5 11 55 30 17
0 10 20 14 11 0 10 2 74 7 42 35
0 10 8 3 5 0 29 38 32 36 1 18
0 10 27 6 0 43 71 30 49 18 24 10
0 10 4 35 73 26 62 0 46 39 80 12
0 10 4 9 22 13 84 10 33 25 17 62
0 10 18 20 46 3 0 37 45 29 43 84
0 10 8 15 26 1 32 14 21 2 3 17
0 10 91 16 56 49 30 71 17 5 33 12
0 10 9 19 26 15 5 50 38 85 21 4
0 10 2 23 5 99 44 22 71 49 16 36
0 10 1 66 14 26 53 48 56 30 32 59
0 10 1 47 13 5 12 7 36 30 24 4
0 10 9 30 24 66 18 34 15 8 19 4
0 10 3 9 6 25 7 41 47 29 24 17
0 10 7 5 19 18 0 41 22 17 92 10
0 10 2 19 50 21 31 29 35 11 7 68
0 10 4 53 9 8 96 2 0 1 32 78
0 10 4 22 33 1 36 46 5 17 29 23
0 10 9 7 23 15 65 39 12 24 16 6
0 10 8 33 14 46 39 4 24 23 9 52
0 10 13 10 14 3 39 9 31 58 40 8
0 10 15 2 3 62 12 0 20 30 5 24
0 10 51 33 23 5 46 85 9 29 16 4
0 10 11 9 0 49 64 23 34 21 60 33
0 10 19 54 3 32 33 79 45 30 56 97
0 10 8 2 37 25 7 45 5 11 1 28
0 10 0 3 20 37 48 10 21 13 18 6
0 10 4 14 17 2 0 26 16 59 12 28
0 10 8 49 2 9 51 32 11 56 10 40
0 10 22 28 6 8 2 31 27 1 25 26
0 10 20 39 46 21 19 14 1 9 18 44
0 10 8 2 11 10 3 18 40 91 14 35
0 10 18 21 3 74 14 9 17 7 5 16
0 10 9 25 2 5 78 17 65 32 81 97
0 10 2 25 23 11 78 77 40 59 72 92
0 10 3 0 41 6 31 49 21 23 44 40
0 10 72 2 26 19 16 5 8 17 13 18
0 10 10 25 14 40 47 44 17 28 15 91
0 10 35 21 34 30 12 15 2 22 11 69
0 10 21 15 1 39 14 23 46 48 50 60
0 10 35 32 23 31 5 69 14 22 10 51
0 10 26 41 66 1 2 38 29 16 17 35
0 10 10 3 36 23 14 4 68 59 51 29
0 10 6 13 23 25 38 11 8 0 9 16
0 10 11 2 9 12 0 10 26 35 29 48
0 10 2 6 37 61 51 27 65 21 45 56
0 10 17 19 27 0 12 39 29 25 23 16
0 10 5 38 71 22 14 24 20 32 4 19
0 10 11 1 7 20 23 5 4 31 35 16
0 10 19 13 11 18 22 27 66 23 28 48
0 10 22 10 76 29 69 6 30 17 97 18
0 10 19 11 32 26 14 12 90 3 63 33
0 10 8 22 17 0 11 4 18 53 5 46
0 10 2 22 44 16 76 27 36 39 17 12
0 10 9 22 3 25 13 15 42 92 30 75
0 10 0 14 6 74 20 81 3 2 30 4
0 10 27 45 20 15 53 16 35 59 33 86
0 10 0 2 19 3 30 16 8 1 25 9
0 10 15 47 39 45 2 27 7 46 11 50
0 10 6 9 2 48 72 46 20 25 32 13
0 10 61 22 29 2 9 57 5 10 8 14
0 10 1 15 10 8 6 13 32 30 24 51
0 10 9 58 7 28 48 4 27 54 2 18
0 10 7 19 4 20 9 21 13 24 18 97
0 10 48 29 5 39 20 28 44 8 37 75
0 10 9 53 25 1 23 7 3 13 21 91
0 10 4 18 5 15 9 26 16 6 50 70
0 10 36 23 69 1 4 21 18 50 5 3
0 10 19 9 63 2 29 13 15 21 49 32
0 10 41 47 24 3 16 12 1 32 10 56
0 10 8 14 4 26 67 22 12 54 34 23
0 10 9 40 83 30 0 13 27 8 19 97
0 10 26 0 10 47 79 33 7 21 49 5
0 10 6 17 20 24 10 33 70 18 28 44
0 10 8 0 34 10 11 77 39 58 5 80
0 10 8 0 7 53 30 76 40 3 24 52
0 10 8 40 1 55 14 20 31 69 52 24
0 10 19 53 31 6 20 36 4 2 12 52
0 10 19 8 2 0 7 14 23 37 1 42
0 10 9 8 6 10 0 18 3 5 43 4
0 10 11 5 22 25 65 7 20 17 35 4
0 10 14 20 25 10 16 6 51 5 12 13
0 10 40 83 30 5 11 39 21 25 23 36
0 10 19 15 36 26 54 5 29 24 4 97
0 10 12 4 41 0 36 1 73 9 17 62
0 10 1 6 28 39 18 21 2 57 33 41
0 10 8 41 5 0 32 4 71 63 43 47
0 10 2 4 30 10 16 50 17 1 12 28
0 10 18 23 4 5 25 70 35 47 33 7
0 10 2 7 20 1 79 23 22 12 6 75
0 10 25 4 12 15 3 23 11 55 34 65
0 10 40 7 3 5 50 11 13 20 15 19
0 10 4 37 88 21 11 7 31 48 30 49
0 10 29 0 15 32 27 2 36 10 6 4
0 10 0 62 22 63 10 49 73 33 53 59
0 10 0 10 2 1 52 55 3 42 16 44
0 10 8 6 12 27 47 75 23 49 7 17
0 10 0 8 60 89 31 13 27 3 52 10
0 10 72 44 2 5 70 75 29 52 59 4
0 10 2 7 70 3 0 11 27 14 15 23
0 10 4 2 14 5 17 3 30 72 67 9
0 10 6 1 53 54 28 8 25 7 40 17
0 10 8 61 9 0 26 3 31 65 60 29
0 10 1 14 9 5 0 3 28 93 42 35
0 10 8 1 6 89 27 23 38 46 0 16
0 10 17 26 8 22 46 49 6 24 9 38
0 10 12 10 6 25 11 16 26 98 30 40
0 10 14 1 28 24 29 55 10 23 75 40
0 10 26 8 34 14 12 36 28 30 20 15
0 10 47 20 27 18 11 26 43 51 33 6
0 10 61 20 32 38 48 16 33 60 9 0
0 10 36 22 0 57 3 13 6 25 40 44
0 10 1 15 27 18 2 4 46 58 62 66
0 10 2 15 22 10 21 95 13 73 18 55
0 10 19 9 47 10 11 17 14 32 4 74
0 10 7 78 79 5 23 26 16 18 12 21
0 10 2 15 25 3 48 5 70 7 21 91
0 10 1 9 59 15 3 28 31 57 41 17
0 10 5 9 7 22 26 37 4 77 13 28
0 10 21 11 39 28 5 46 29 35 18 43
0 10 13 10 33 0 1 44 49 16 29 40
0 10 15 19 48 12 1 34 51 5 35 3
0 10 1 13 76 59 4 11 17 21 3 45
0 10 12 28 13 4 5 3 22 74 78 7
0 10 72 48 37 26 19 4 63 9 1 13
0 10 2 22 45 67 6 24 68 3 11 49
0 10 5 29 9 4 7 16 15 44 10 32
0 10 8 10 35 44 1 27 34 12 68 38
0 10 8 22 7 26 76 54 4 68 44 25
0 10 14 2 73 0 13 3 10 44 89 7
0 10 15 38 45 0 4 47 23 34 81 28
0 10 9 0 17 5 25 12 28 21 29 94
0 10 8 14 21 39 22 4 34 51 31 17
0 10 2 3 4 6 23 18 51 9 54 75
0 10 31 21 11 2 10 0 26 53 84 16
0 10 13 5 47 31 15 10 4 6 62 8
0 10 4 14 1 11 41 2 23 3 60 30
0 10 8 1 22 2 21 36 39 17 41 33
0 10 11 47 67 95 24 12 28 26 49 18
0 10 2 13 11 9 12 4 69 85 35 64
0 10 5 3 14 10 61 15 6 45 2 55
0 10 27 51 34 26 5 3 0 30 20 29
0 10 11 2 64 19 6 12 26 14 92 7
0 10 27 88 39 1 5 18 29 66 72 7
0 10 8 2 31 13 7 45 23 21 51 12
0 10 8 44 16 43 49 5 37 81 18 27
0 10 3 27 25 12 13 42 17 38 7 91
0 10 9 47 17 5 19 8 24 51 77 35
0 10 9 0 20 49 16 4 30 53 17 25
0 10 19 2 0 9 29 34 22 25 3 51
0 10 5 22 4 62 6 24 8 12 33 91
0 10 22 5 11 14 18 48 21 20 31 42
0 10 9 19 21 10 33 28 22 15 36 78
0 10 27 1 4 8 7 10 16 28 70 38
0 10 1 2 0 20 34 9 41 39 30 78
0 10 8 27 9 6 3 64 0 41 69 33
0 10 0 41 36 64 2 10 43 73 28 23
0 10 11 5 3 7 12 0 50 16 69 54
0 10 15 41 20 3 1 0 13 7 16 28
0 10 0 3 9 5 1 34 56 38 7 12
0 10 22 10 45 29 43 14 8 84 46 81
0 10 15 19 38 0 25 1 5 9 35 51
0 10 7 11 20 5 30 80 28 2 16 70
0 10 19 2 23 18 34 6 21 40 76 58
0 10 6 2 5 9 48 0 11 65 25 81
0 10 0 13 37 11 15 1 48 6 39 7
0 10 8 7 31 46 17 44 25 40 21 14
0 10 8 41 54 21 10 5 27 7 46 85
0 10 6 16 0 13 87 29 34 27 18 12
0 10 0 34 20 5 74 9 82 2 58 4
0 10 36 13 73 47 14 58 46 11 48 56
0 10 15 9 11 31 12 24 23 34 28 51
0 10 15 13 25 21 16 18 40 17 52 22
0 10 4 37 2 11 31 3 12 17 64 14
0 10 65 34 10 6 4 1 12 50 17 16
0 10 2 3 65 22 17 25 21 59 28 31
0 10 15 13 1 14 5 6 18 46 12 33
0 10 22 25 10 1 20 11 21 66 38 45
0 10 13 20 25 26 18 0 3 14 24 48
0 10 1 60 16 22 5 11 18 19 24 4
0 10 4 41 20 2 96 25 55 24 12 7
0 10 4 37 9 15 60 12 5 3 28 24
0 10 13 2 35 21 25 23 42 17 24 29
0 10 14 7 22 16 10 27 31 0 88 30
0 10 24 54 14 0 65 9 17 58 16 13
0 10 25 18 34 23 15 21 33 17 69 38
0 10 8 19 36 33 30 3 0 58 53 82
0 10 8 19 2 13 34 3 43 5 50 14
0 10 4 34 3 0 33 48 27 18 23 1
0 10 10 18 1 26 8 19 11 27 13 97
0 10 8 2 17 13 18 1 35 21 32 50
0 10 22 5 11 1 12 18 49 15 51 69
0 10 40 71 47 15 5 14 35 21 2 8
0 10 2 19 15 11 13 84 17 60 38 94
0 10 9 5 22 17 26 14 62 36 29 4
0 10 20 0 14 25 2 8 60 17 23 32
0 10 0 9 37 5 47 14 30 4 42 17
0 10 8 4 13 18 2 12 14 1 52 7
0 10 8 37 3 2 26 10 5 41 17 51
0 10 52 12 5 11 13 73 22 18 16 7
0 10 6 21 27 2 39 5 12 62 54 16
0 10 9 37 58 47 45 8 25 19 20 64
0 10 95 19 9 87 59 8 0 58 49 17
0 10 35 11 12 27 44 25 16 49 3 2
0 10 4 9 14 7 6 58 5 17 2 15
0 10 20 8 26 2 6 0 30 28 99 17
0 10 1 22 26 2 54 46 44 0 39 29
0 10 0 16 6 49 87 19 64 8 42 29
0 10 4 37 9 1 38 46 7 33 40 27
0 10 38 10 58 5 33 12 68 69 17 23
0 10 15 18 21 23 22 32 17 70 28 29
0 10 27 20 4 8 51 47 9 49 48 24
0 10 19 3 0 5 24 50 26 68 55 49
0 10 5 20 34 21 35 43 18 15 23 0
0 10 1 37 46 23 13 18 28 53 26 95
0 10 19 20 5 13 61 16 39 32 17 38
0 10 10 8 25 39 64 24 46 97 4 35
0 10 6 1 15 2 13 10 57 14 78 97
0 10 8 18 85 22 17 3 11 12 33 80
0 10 27 15 5 31 1 32 10 22 16 17
0 10 2 15 11 0 25 16 18 35 17 4
0 10 72 50 0 23 41 35 29 26 19 4
0 10 1 6 44 14 7 30 17 18 24 12
0 10 41 4 20 6 31 63 24 5 32 17
0 10 8 13 15 21 70 14 30 75 80 6
0 10 11 13 73 37 2 34 12 16 23 7
0 10 8 19 26 4 11 13 29 16 56 14
0 10 1 14 85 5 11 47 18 24 7 58
0 10 13 0 5 30 31 20 39 23 61 4
0 10 15 14 21 3 9 5 1 28 12 7
0 10 8 0 5 21 32 18 35 65 12 98
0 10 8 22 1 10 61 36 21 2 5 29
0 10 14 8 2 15 25 11 7 3 61 0
0 10 11 9 3 45 14 48 28 7 1 16
0 10 2 7 46 27 79 16 40 17 37 8
0 10 8 18 4 36 20 31 5 55 9 51
0 10 2 1 20 10 55 13 94 12 60 32
0 10 8 1 6 9 0 34 3 21 26 7
0 10 35 9 12 62 4 15 8 5 43 92
0 10 5 9 64 15 7 1 73 8 93 35
0 10 43 3 37 22 9 41 1 66 89 4
0 10 7 0 44 3 8 28 33 14 4 20
0 10 39 12 8 13 54 24 10 4 51 25
0 10 25 40 3 41 8 14 18 46 27 64
0 10 6 4 11 13 31 3 30 0 87 24
0 10 0 6 1 12 11 39 47 4 7 56
0 10 8 15 19 11 9 36 13 24 12 60
0 10 21 52 1 23 41 38 4 30 5 10
0 10 6 0 3 11 32 1 41 35 24 33
0 10 26 1 45 43 22 15 8 11 6 51
0 10 26 18 31 13 23 6 0 46 27 37
0 10 4 1 29 14 42 16 35 9 17 2
0 10 38 1 3 64 52 20 11 13 31 24
0 10 8 2 10 26 21 7 5 18 60 40
0 10 37 26 31 53 19 18 17 42 28 30
0 10 8 6 3 56 18 13 20 9 1 17
0 10 0 18 9 31 23 32 8 13 2 49
0 10 14 1 22 11 3 39 17 5 87 71
0 10 19 7 15 3 39 55 29 48 86 78
0 10 24 20 4 31 64 34 6 0 29 7
0 10 8 10 44 0 9 73 91 7 96 17
0 10 33 24 52 14 10 13 4 6 26 43
0 10 2 3 10 0 54 27 51 35 23 78
0 10 1 15 2 32 13 25 35 16 24 28
0 10 2 6 8 16 4 22 24 30 48 7
0 10 13 3 38 78 4 35 32 7 59 23
0 10 10 3 20 8 53 31 13 39 35 18
0 10 2 5 10 8 3 21 16 39 31 78
0 10 9 26 96 28 25 24 21 94 6 4
0 10 8 58 25 24 51 7 3 83 62 64
0 10 1 40 42 11 4 18 91 23 87 17
0 10 1 23 19 47 27 7 14 49 31 4
0 10 14 63 37 27 31 1 22 77 49 67
0 10 15 5 0 30 32 34 23 12 24 17
0 10 61 14 59 11 9 6 39 23 74 40
0 10 5 23 31 54 13 24 7 4 17 40
0 10 15 26 5 3 9 10 4 18 21 32
0 10 67 46 44 6 22 10 5 17 33 38
0 10 58 5 16 86 6 4 54 18 8 19
0 10 15 6 20 27 39 21 3 2 26 16
0 10 0 42 20 41 88 40 87 16 7 17
0 10 14 8 13 24 7 18 44 50 97 52
0 10 19 46 13 9 18 12 33 17 4 97
0 10 0 16 55 10 2 1 37 42 36 15
0 10 15 45 37 14 19 21 22 4 42 18
0 10 47 24 6 8 18 31 11 39 30 57
0 10 43 37 31 27 11 16 18 39 17 35
0 10 25 19 76 32 20 41 39 28 24 12
0 10 41 13 1 73 9 5 49 22 72 0
0 10 27 53 26 22 11 10 3 5 72 38
0 10 30 6 61 5 39 21 23 27 13 54
0 10 70 2 0 46 13 35 31 4 17 18
0 10 79 2 23 38 4 0 50 40 10 24
0 10 8 19 0 20 13 41 9 10 35 29
0 10 1 19 27 8 20 21 2 75 23 0
0 10 27 14 8 2 10 0 42 22 31 28
0 10 19 11 10 55 9 5 14 45 31 54
0 10 8 15 20 10 31 34 14 0 68 72
0 10 91 1 24 87 39 64 4 0 26 19
0 10 6 16 19 31 0 4 25 67 12 24
0 10 20 19 4 3 47 0 5 9 85 16
0 10 30 17 59 1 7 10 5 21 47 45
0 10 19 2 44 39 16 12 10 3 25 48
0 10 6 23 46 74 14 10 63 40 28 30
0 10 19 64 4 9 20 3 0 48 49 17
0 10 1 15 0 2 30 34 10 48 37 38
0 10 2 3 26 7 33 17 10 8 63 1
0 10 47 22 14 25 24 31 48 5 17 16
0 10 19 50 6 2 92 39 5 49 48 16
0 10 13 27 31 0 1 28 80 35 40 74
0 10 8 4 6 13 33 46 84 16 17 18
0 10 27 61 12 33 31 68 28 17 77 69
0 10 4 12 14 2 27 30 39 22 19 6
0 10 61 19 15 16 9 46 3 52 42 4
0 10 8 27 76 31 23 5 38 80 14 12
0 10 2 33 0 63 5 20 89 16 29 17
0 10 22 17 2 12 26 6 61 63 25 38
0 10 26 2 3 24 5 88 0 50 17 14
0 10 19 6 3 5 7 49 44 72 21 32
0 10 2 9 20 6 52 82 28 0 24 4
0 10 2 19 13 6 11 58 39 33 24 12
0 10 1 12 0 26 10 37 59 27 33 90
0 10 15 3 2 28 12 34 82 21 26 13
0 10 21 11 4 15 22 12 14 24 16 69
0 10 6 35 50 17 0 19 45 71 69 7
0 10 36 4 8 19 1 6 2 3 90 69
0 10 15 19 6 35 9 16 39 26 93 29
0 10 4 8 34 53 73 5 55 28 47 89
0 10 37 8 19 46 7 6 25 49 18 16
0 10 6 53 2 41 15 36 42 44 18 4
0 10 22 56 9 18 21 1 14 33 77 16
0 10 13 1 17 5 18 50 55 44 29 42
0 10 6 36 73 1 21 5 20 12 39 96
0 10 8 22 3 1 63 0 36 7 4 97
0 10 60 37 41 15 18 31 27 1 16 11
0 10 53 19 9 20 10 14 11 30 33 97
0 10 43 25 1 15 58 36 41 64 66 17
0 10 4 27 1 6 23 68 43 29 16 40
0 10 6 15 7 5 82 69 33 12 26 4
0 10 12 38 45 17 34 21 65 41 2 64
0 10 20 4 1 21 16 34 7 42 46 25
0 10 21 19 53 6 17 36 10 7 64 12
0 10 19 11 2 20 7 54 27 17 23 4
0 10 1 5 52 17 34 13 16 7 14 39
0 10 8 6 22 11 9 36 71 41 40 17
0 10 13 21 15 0 39 26 50 43 5 3
0 10 57 33 61 60 17 22 7 10 2 51
0 10 26 10 5 6 70 16 23 27 20 32
0 10 31 38 25 37 1 58 23 24 47 17
0 10 27 2 36 50 39 10 41 3 12 14
0 10 1 11 7 29 10 17 3 22 5 56
0 10 8 44 7 10 13 12 15 26 86 52
0 10 6 26 2 47 14 64 29 24 28 25
0 10 4 14 19 0 11 49 48 10 34 23
0 10 9 11 13 21 17 74 46 57 18 5
0 10 8 22 10 13 4 20 46 38 52 66
0 10 12 20 11 46 37 18 0 47 61 10
0 10 8 26 9 42 24 70 29 18 93 94
0 10 21 19 31 54 12 33 11 44 30 24
0 10 45 5 3 22 14 12 30 33 55 64
0 10 10 27 2 33 17 18 32 63 15 1
0 10 1 8 4 25 0 23 21 14 37 5
0 10 8 15 14 18 28 90 5 16 7 71
0 10 37 24 51 23 20 5 29 1 17 84
0 10 2 6 11 21 38 17 23 31 4 39
0 10 4 20 46 1 5 10 25 38 7 78
0 10 2 10 1 3 47 22 27 39 38 59
0 10 5 37 69 72 16 24 2 27 12 36
0 10 41 20 46 13 37 28 67 3 17 16
0 10 14 10 15 44 17 55 2 11 52 21
0 10 19 6 37 0 41 22 23 21 46 58
0 10 19 11 14 7 0 24 9 10 23 4
0 10 37 26 11 3 17 49 56 22 33 12
0 10 0 13 1 21 32 40 65 39 6 37
0 10 8 0 26 3 6 47 20 18 30 1
0 10 26 1 5 17 23 54 21 11 35 31
0 10 37 41 0 17 3 1 64 50 84 43
0 10 10 66 33 16 44 11 2 13 96 23
0 10 13 4 9 27 1 29 42 12 52 7
0 10 2 61 44 0 5 74 42 80 32 12
0 10 6 13 71 10 0 3 48 5 60 92
0 10 13 11 31 1 29 9 0 6 20 36
0 10 8 46 26 7 4 70 17 1 51 14
0 10 2 6 23 22 30 56 41 79 20 1
0 10 8 7 31 21 11 56 33 12 87 75
0 10 22 19 8 31 6 3 26 78 67 1
0 10 23 27 10 20 34 14 55 41 97 75
0 10 8 10 37 19 0 16 42 14 89 4
0 10 6 41 0 9 1 20 19 58 4 3
0 10 11 2 20 61 44 16 40 17 93 12
0 10 8 0 9 50 63 12 24 20 49 17
0 10 57 12 5 43 7 30 73 31 23 18
0 10 10 22 37 15 14 66 7 20 21 45
0 10 6 42 19 11 7 22 10 33 12 75
0 10 9 1 76 12 17 78 80 55 0 75
0 10 8 1 0 51 30 14 24 89 28 6
0 10 6 7 92 26 29 79 2 20 24 21
0 10 0 5 75 8 60 24 88 4 6 14
0 10 56 10 49 3 18 4 8 57 15 50
0 10 36 11 20 2 3 7 6 31 18 17
0 10 9 0 25 1 12 19 49 13 76 7
0 10 10 72 25 66 11 15 17 20 19 13
0 10 6 0 9 1 25 3 5 21 7 48
0 10 8 31 0 7 36 21 15 18 55 4
0 10 11 0 31 98 23 16 30 7 12 4
0 10 7 70 60 10 6 18 12 4 57 20
0 10 0 8 27 20 10 30 46 14 4 70
0 10 6 5 32 2 19 15 98 0 17 25
0 10 1 4 16 6 24 20 73 41 28 10
0 10 1 11 81 13 27 98 57 70 14 64
0 10 14 15 20 6 54 31 18 40 66 33
0 10 8 6 31 21 18 0 1 43 12 29
0 10 4 36 9 0 74 19 13 14 40 89
0 10 10 16 9 20 2 27 25 46 1 43
0 10 1 62 21 13 3 51 0 35 42 16
0 10 4 35 40 30 0 17 12 49 36 85
0 10 41 15 19 7 8 1 5 28 4 44
0 10 7 1 3 5 28 35 27 94 16 48
0 10 1 24 28 52 79 34 27 6 85 3
0 10 22 41 16 11 12 10 39 18 56 2
0 10 10 8 14 38 58 12 24 29 23 60
0 10 15 0 1 26 22 38 5 13 57 4
0 10 53 47 0 10 65 16 14 3 30 35
0 10 4 2 6 14 29 44 1 46 21 15
0 10 9 12 4 13 3 7 1 8 24 74
0 10 0 19 8 2 13 5 3 30 28 24
0 10 15 46 44 17 2 63 24 11 4 20
0 10 75 2 40 3 1 17 39 23 66 87
0 10 3 61 2 21 9 20 10 64 55 42
0 10 25 10 49 44 9 3 26 22 18 40
0 10 18 9 39 10 16 38 24 67 22 29
0 10 31 19 6 18 20 10 73 33 55 7
0 10 18 29 32 19 38 21 23 28 8 34
0 10 8 19 0 9 2 20 32 5 30 59
0 10 29 25 1 9 27 2 42 7 39 12
0 10 9 10 45 13 14 19 8 28 76 4
0 10 22 19 2 7 28 33 5 29 14 57
0 10 33 24 54 32 18 37 20 11 19 13
0 10 43 22 44 14 1 50 10 89 33 11
0 10 61 22 6 40 10 3 2 35 30 16
0 10 7 29 5 4 81 20 36 33 87 62
0 10 19 15 27 20 11 46 30 32 5 98
0 10 4 37 22 0 32 55 62 81 12 24
0 10 19 53 31 0 46 18 9 41 71 69
0 10 1 29 34 20 82 90 5 16 6 0
0 10 13 2 10 0 67 27 31 1 16 39
0 10 4 20 31 10 36 21 18 24 29 69
0 10 13 11 61 31 21 6 65 14 12 4
0 10 13 37 2 1 3 31 26 5 41 32
0 10 4 15 18 2 32 21 10 11 94 46
0 10 8 95 37 4 0 22 23 5 49 17
0 10 25 0 4 3 54 23 1 12 45 77
0 10 38 20 21 32 11 8 31 1 34 56
0 10 12 36 45 20 50 18 72 5 76 75
0 10 0 19 22 31 74 38 1 32 6 64
0 10 11 23 4 3 12 31 29 35 75 40
0 10 8 25 62 21 12 41 14 42 35 7
0 10 4 19 29 45 49 32 14 23 20 79
0 10 6 14 16 20 0 33 18 29 4 60
0 10 6 9 8 22 25 51 7 17 59 29
0 10 0 5 69 95 29 31 15 8 81 10
0 10 26 36 5 15 6 52 22 75 16 48
0 10 14 3 6 15 55 21 42 24 95 77
0 10 15 57 39 42 30 14 32 1 28 38
0 10 4 27 2 30 32 37 19 72 47 5
0 10 8 9 22 0 45 96 36 6 24 29
0 10 8 2 11 75 0 10 23 50 40 17
0 10 47 25 0 1 3 6 16 5 30 17
0 10 36 8 6 9 72 68 34 74 17 18
0 10 53 4 13 17 15 34 18 39 3 7
0 10 19 1 13 2 32 20 23 34 81 63
0 10 6 19 9 0 47 15 31 2 4 17
0 10 8 15 14 27 31 1 5 10 52 35
0 10 1 3 0 22 7 38 61 44 84 53
0 10 25 1 17 0 37 12 34 39 21 6
0 10 24 15 3 5 61 8 45 67 43 78
0 10 2 14 18 31 30 35 16 24 43 28
0 10 8 2 26 11 65 51 33 3 10 34
0 10 22 37 2 32 13 44 14 30 8 12
0 10 27 4 1 41 9 11 10 0 88 3
0 10 26 4 11 14 5 36 9 31 71 58
0 10 9 7 24 12 47 11 19 26 5 52
0 10 26 11 4 9 2 6 3 50 10 51
0 10 4 8 51 33 22 93 3 44 71 29
0 10 19 4 75 14 23 47 2 1 40 29
0 10 34 9 15 1 22 27 45 3 94 16
0 10 1 6 15 80 22 48 45 17 3 24
0 10 0 40 16 67 74 2 23 20 19 64
0 10 2 1 19 33 34 18 27 11 12 14
0 10 0 30 1 4 5 7 39 18 27 17
0 10 21 34 19 1 38 5 37 40 46 6
0 10 7 80 5 42 49 56 20 19 8 64
0 10 1 22 2 9 41 29 6 69 28 17
0 10 2 73 53 34 36 7 1 5 40 17
0 10 5 17 13 18 38 58 33 21 28 10
0 10 41 8 26 16 20 61 22 97 7 39
0 10 19 15 8 91 39 3 13 4 20 6
0 10 1 6 34 61 39 33 43 35 10 7
0 10 0 31 16 62 12 17 8 33 48 4
0 10 8 13 27 58 2 25 1 35 4 6
0 10 21 32 2 37 57 42 92 28 95 40
0 10 8 0 31 10 73 74 17 52 28 7
0 10 79 41 8 65 13 11 51 10 5 33
0 10 11 37 36 8 26 5 14 9 41 17
0 10 1 60 7 8 58 10 14 24 31 34
0 10 19 50 22 13 65 16 69 32 24 29
0 10 15 9 41 6 20 21 23 13 18 33
0 10 48 31 0 2 78 27 40 24 52 6
0 10 8 11 3 96 39 33 0 7 30 17
0 10 53 10 6 11 56 32 21 27 17 25
0 10 8 9 22 4 26 71 16 5 35 18
0 10 6 36 47 23 9 27 49 78 25 87
0 10 25 1 7 12 24 60 14 35 13 18
0 10 1 2 72 9 5 77 3 23 18 67
0 10 6 50 19 11 0 12 26 24 28 30
0 10 8 37 1 23 25 2 5 7 28 24
0 10 2 0 14 21 28 24 11 16 71 93
0 10 8 20 79 0 29 6 10 63 4 28
0 10 7 20 17 36 55 4 3 16 27 6
0 10 1 53 21 31 13 3 9 10 40 16
0 10 1 7 29 10 32 27 13 40 14 51
0 10 19 20 26 14 8 25 27 85 22 12
0 10 1 3 77 22 27 46 42 98 74 7
0 10 1 71 61 8 34 13 43 15 2 9
0 10 6 4 19 20 34 22 9 0 39 35
0 10 4 8 1 15 2 49 0 32 39 36
0 10 1 7 18 46 74 26 43 9 25 0
0 10 1 3 98 6 5 0 28 8 51 4
0 10 0 10 7 18 30 4 12 69 14 22
0 10 2 61 4 18 6 58 74 30 71 7
0 10 7 37 19 0 17 23 16 6 9 63
0 10 54 27 20 10 28 17 38 29 24 40
0 10 0 3 43 37 12 44 32 2 28 6
0 10 54 9 91 19 2 17 51 30 23 7
0 10 8 45 0 2 20 33 39 7 5 69
0 10 9 16 73 37 18 1 20 46 38 43
0 10 15 14 32 2 35 76 12 89 38 48
0 10 19 0 73 10 11 15 32 21 4 3
0 10 9 5 41 51 23 7 36 19 8 6
0 10 6 2 31 21 30 5 69 17 3 93
0 10 19 22 46 13 39 5 67 35 23 17
0 10 2 3 8 48 67 56 18 35 4 17
0 10 23 24 17 20 36 3 27 21 29 38
0 10 12 36 34 2 23 54 19 0 37 42
0 10 9 36 22 3 12 0 88 41 4 94
0 10 1 21 4 0 14 92 63 30 74 7
0 10 45 11 1 10 2 6 8 52 27 4
0 10 4 25 37 23 8 42 7 16 40 49
0 10 21 45 26 22 17 32 6 11 12 0
0 10 6 19 2 76 35 55 28 21 59 17
0 10 3 1 17 65 87 12 59 16 6 23
0 10 6 34 2 7 31 53 9 5 69 25
0 10 2 8 6 25 42 95 23 4 30 24
0 10 65 1 3 31 10 17 9 44 68 24
0 10 67 3 18 40 9 34 12 23 24 44
0 10 8 11 3 30 71 50 58 0 12 48
0 10 8 9 29 5 2 27 46 16 21 87
0 10 21 1 5 9 20 4 22 10 12 33
0 10 34 28 57 1 33 26 75 50 58 49
0 10 31 39 79 37 13 4 10 82 35 25
0 10 6 8 2 36 70 23 17 13 14 3
0 10 39 22 5 24 7 2 30 16 6 17
0 10 1 20 43 5 0 8 9 13 49 40
0 10 13 15 1 5 14 19 9 10 6 17
0 10 13 22 12 6 44 17 5 14 46 23
0 10 37 27 59 9 30 6 4 7 29 97
0 10 2 5 40 30 14 27 13 6 8 4
0 10 55 48 25 38 50 7 0 28 33 18
0 10 18 21 5 91 14 82 28 0 27 13
0 10 29 15 47 41 6 5 51 3 42 27
0 10 12 10 4 25 37 23 5 3 0 13
0 10 19 12 21 28 22 70 17 15 42 1
0 10 2 11 80 29 9 48 7 44 4 35
0 10 8 4 73 21 25 13 51 15 68 78
0 10 10 8 34 14 47 23 18 54 1 30
0 10 4 1 27 70 25 17 38 45 44 56
0 10 1 4 35 22 50 10 33 24 13 27
0 10 4 11 20 30 57 21 18 5 40 90
0 10 3 39 45 56 27 36 16 19 50 15
0 10 35 9 22 95 14 42 1 5 23 48
0 10 35 6 47 5 0 38 23 18 16 12
0 10 8 3 25 0 14 4 12 33 13 86
0 10 7 19 21 10 1 20 3 4 39 12
0 10 9 22 35 11 45 27 33 36 24 5
0 10 9 16 13 11 40 32 20 12 1 7
0 10 6 9 13 19 8 11 22 0 5 17
0 10 47 36 9 1 0 64 25 23 4 34
0 10 0 5 32 10 63 2 42 21 40 4
0 10 15 27 22 3 42 48 31 29 60 80
0 10 6 8 15 11 21 32 2 23 49 7
0 10 15 17 0 2 5 36 10 6 11 94
0 10 19 62 24 0 40 14 95 51 11 55
0 10 8 7 5 41 39 50 47 10 28 6
0 10 1 15 4 22 82 56 59 17 62 5
0 10 90 1 9 8 10 0 18 62 15 47
0 10 1 3 23 44 79 39 25 42 68 60
0 10 57 15 2 19 17 45 59 89 64 38
0 10 13 67 9 0 79 8 37 2 78 16
0 10 9 33 11 23 39 63 42 13 43 40
0 10 6 14 23 10 15 74 31 17 4 7
0 10 0 38 6 8 84 15 22 48 16 99
0 10 16 10 20 91 60 27 84 11 89 62
0 10 6 44 8 76 9 16 0 14 36 3
0 10 8 57 13 20 21 12 14 43 29 49
0 10 4 20 41 14 10 21 0 5 23 69
0 10 4 41 0 5 31 39 34 38 51 44
0 10 22 0 19 58 21 28 42 62 6 11
0 10 36 10 22 21 51 29 11 33 1 98
0 10 7 32 26 6 21 50 1 88 8 35
0 10 19 1 38 9 10 45 28 39 16 4
0 10 22 11 18 20 9 10 21 12 49 45
0 10 37 15 26 8 4 9 42 49 3 28
0 10 19 4 10 3 9 5 7 32 23 31
0 10 13 14 28 34 0 21 18 67 1 17
0 10 5 43 26 6 13 11 21 28 50 24
0 10 10 6 15 1 3 21 44 28 40 51
0 10 1 45 19 7 4 13 30 11 16 14
0 10 8 47 9 37 2 16 53 50 95 20
0 10 4 3 11 10 5 25 12 18 13 29
0 10 12 21 6 10 19 55 7 70 50 3
0 10 3 15 45 19 20 11 25 10 0 17
0 10 9 10 42 23 46 27 5 2 26 34
0 10 4 3 17 37 0 7 48 40 18 34
0 10 27 26 41 72 3 40 36 66 4 7
0 10 9 20 15 28 8 63 3 0 24 25
0 10 6 2 41 20 0 62 50 26 53 17
0 10 11 25 16 2 7 52 18 32 64 42
0 10 37 18 21 10 9 16 3 11 42 45
0 10 3 34 39 52 5 36 18 26 0 50
0 10 9 4 10 13 23 15 65 12 71 5
0 10 25 19 20 22 6 23 40 21 12 28
0 10 1 29 92 15 17 5 6 78 30 68
0 10 9 2 3 22 53 55 77 7 23 39
0 10 18 35 20 10 2 50 3 30 49 17
0 10 4 6 2 19 44 26 74 25 34 51
0 10 39 0 30 59 38 46 8 40 6 2
0 10 4 19 26 58 8 27 25 7 0 5
0 10 7 0 11 53 20 1 10 14 13 17
0 10 8 79 19 5 27 25 94 16 4 14
0 10 26 13 10 2 7 67 3 29 28 17
0 10 19 4 6 32 11 9 47 36 56 24
0 10 9 41 8 46 63 23 7 68 18 1
0 10 8 79 26 7 39 46 10 22 58 12
0 10 19 21 10 17 12 5 20 22 28 48
0 10 4 6 2 41 13 1 72 5 24 81
0 10 13 6 9 32 34 1 23 24 17 56
0 10 0 11 10 3 28 8 4 56 66 72
0 10 20 8 4 2 68 31 6 17 16 75
0 10 36 19 14 28 31 44 78 40 21 34
0 10 1 9 3 10 7 28 34 18 32 27
0 10 19 20 11 63 22 9 27 52 53 17
0 10 0 22 3 65 19 40 91 25 1 63
0 10 3 5 6 0 36 23 15 16 25 35
0 10 4 19 1 25 2 14 3 33 56 81
0 10 47 7 12 51 48 52 30 21 2 13
0 10 11 50 10 51 1 39 19 13 18 86
0 10 20 4 1 39 46 77 10 28 64 53
0 10 30 2 47 17 9 5 44 29 19 59
0 10 70 3 7 25 9 11 12 8 32 18
0 10 10 2 13 4 33 31 6 26 9 17
0 10 4 34 9 15 7 35 28 23 72 98
0 10 11 15 20 91 14 50 24 7 4 59
0 10 2 1 9 91 3 11 21 32 16 13
0 10 4 2 1 11 30 24 23 40 12 52
0 10 4 10 11 27 3 25 31 0 61 97
0 10 14 25 6 1 38 7 8 22 32 0
0 10 9 11 4 28 18 46 14 69 98 17
0 10 19 6 27 5 23 31 39 34 13 36
0 10 9 3 7 70 23 15 78 24 25 1
0 10 8 1 22 46 55 23 21 18 14 10
0 10 53 84 7 6 39 46 20 12 28 33
0 10 8 2 19 26 15 38 23 51 67 14
0 10 1 11 0 18 5 21 24 33 30 26
0 10 34 8 37 20 38 27 10 92 5 17
0 10 8 59 13 11 28 19 95 7 29 43
0 10 27 12 13 53 44 39 2 8 29 49
0 10 15 25 31 13 29 40 52 27 72 44
0 10 20 13 6 12 19 1 8 16 18 21
0 10 7 20 15 18 17 12 24 23 94 89
0 10 13 20 0 10 1 16 7 24 3 92
0 10 20 6 8 0 22 16 1 29 70 12
0 10 2 11 13 3 19 28 30 53 38 58
0 10 19 12 14 10 1 6 11 2 0 74
0 10 1 6 5 3 0 76 46 64 85 13
0 10 10 47 35 8 9 26 7 55 66 39
0 10 3 33 20 2 9 75 5 1 65 81
0 10 1 10 45 16 38 24 40 0 36 51
0 10 17 0 3 54 30 7 73 5 2 24
0 10 62 10 9 26 18 65 14 40 7 69
0 10 15 41 36 13 3 11 0 21 26 31
0 10 10 13 2 19 25 1 29 39 78 64
0 10 15 7 29 5 44 22 12 64 97 38
0 10 19 61 41 22 1 2 34 16 24 86
0 10 8 9 2 30 3 18 7 40 84 12
0 10 5 30 57 2 9 29 0 76 38 56
0 10 27 19 8 41 24 63 28 12 59 7
0 10 10 6 14 68 36 39 20 11 18 40
0 10 9 2 22 23 14 12 41 28 25 38
0 10 4 20 55 33 30 1 3 2 0 44
0 10 5 9 6 41 14 24 39 10 42 3
0 10 62 10 3 18 26 16 39 70 7 78
0 10 8 27 11 9 51 21 67 40 62 12
0 10 2 10 19 3 14 56 15 18 16 90
0 10 2 6 1 10 96 67 12 91 3 45
0 10 13 46 21 3 9 44 66 7 48 69
0 10 15 19 1 10 33 2 64 4 6 14
0 10 14 19 4 11 2 21 1 7 94 33
0 10 48 61 41 8 12 6 35 13 54 32
0 10 2 21 85 7 13 11 23 27 4 24
0 10 1 7 27 41 17 22 21 30 39 38
0 10 0 3 10 37 28 12 56 8 40 27
0 10 6 7 38 18 2 12 31 28 65 99
0 10 8 2 11 65 10 22 14 41 6 75
0 10 2 3 4 0 65 33 24 13 58 40
0 10 6 2 14 30 34 23 35 5 16 40
0 10 13 11 49 22 38 6 56 14 30 17
0 10 41 14 11 4 0 2 13 19 8 39
0 10 53 6 15 9 10 42 46 2 23 35
0 10 27 29 13 11 64 21 9 30 15 50
0 10 1 19 61 4 44 98 66 29 17 5
0 10 32 44 19 51 16 71 24 59 30 2
0 10 13 11 22 42 60 3 51 4 94 92
0 10 6 38 37 2 8 9 11 22 12 59
0 10 56 10 74 1 13 26 14 16 31 35
0 10 0 3 50 8 63 12 27 23 40 25
0 10 33 3 20 5 4 17 16 7 46 92
0 10 19 2 21 10 35 42 88 85 46 30
0 10 4 13 11 71 37 75 64 0 16 5
0 10 7 27 2 37 32 26 56 85 13 4
0 10 7 15 43 1 20 29 14 51 50 12
0 10 18 27 4 9 33 20 10 90 64 40
0 10 14 60 11 33 63 4 7 8 2 44
0 10 6 43 2 3 0 10 16 24 56 4
0 10 25 1 8 13 41 46 19 10 30 18
0 10 22 76 1 10 36 20 46 14 33 17
0 10 14 70 22 11 36 12 23 29 32 24
0 10 1 9 10 43 61 20 46 34 30 6
0 10 8 27 21 3 30 16 7 28 50 15
0 10 19 35 27 5 11 48 42 15 17 53
0 10 19 8 13 22 0 63 1 18 32 14
0 10 3 17 12 1 31 59 26 22 7 45
0 10 19 41 2 9 72 22 0 5 62 48
0 10 4 8 1 13 36 23 2 30 62 55
0 10 1 47 15 0 20 11 10 17 28 18
0 10 19 2 24 63 3 5 29 7 8 62
0 10 0 45 15 24 73 52 10 42 31 43
0 10 4 8 2 18 15 33 37 3 14 78
0 10 46 32 11 88 5 10 19 2 3 8
0 10 53 13 19 27 22 14 51 5 1 60
0 10 8 1 9 73 50 5 30 59 18 36
0 10 19 0 5 29 26 25 7 14 50 35
0 10 5 0 45 44 8 12 2 18 7 13
0 10 7 16 71 10 31 9 1 52 17 5
0 10 26 3 64 39 96 12 14 23 57 59
0 10 8 12 15 51 16 28 31 13 42 26
0 10 19 11 34 10 33 42 0 29 67 31
0 10 19 6 36 74 5 43 1 29 14 42
0 10 36 19 20 12 38 18 22 72 48 31
0 10 13 37 4 12 21 16 67 52 27 42
0 10 0 3 8 50 72 29 96 68 42 28
0 10 65 5 10 30 3 16 34 46 51 35
0 10 4 11 30 8 32 29 26 25 39 44
0 10 7 29 1 49 6 16 3 20 31 68
0 10 19 13 1 23 50 16 17 33 24 64
0 10 8 22 26 36 95 30 33 12 7 49
0 10 8 67 21 16 20 3 7 42 29 44
0 10 66 6 10 21 73 62 49 28 41 24
0 10 27 2 31 29 72 43 16 22 65 97
0 10 19 9 0 24 63 32 22 3 23 33
0 10 4 3 44 12 42 40 26 5 13 1
0 10 13 20 81 18 6 12 0 75 21 16
0 10 61 26 65 24 18 17 3 0 29 5
0 10 15 2 10 73 32 21 45 17 39 5
0 10 15 70 31 5 9 18 20 49 36 14
0 10 51 6 7 2 15 29 17 3 41 34
0 10 4 3 37 14 1 11 13 5 45 32
0 10 10 26 3 58 12 30 95 18 8 4
0 10 41 22 12 2 62 20 24 13 3 29
0 10 4 13 26 29 73 20 18 14 44 47
0 10 9 99 15 27 22 34 35 39 1 26
0 10 10 19 5 0 28 9 20 60 57 7
0 10 8 1 14 5 0 11 51 21 39 30
0 10 14 24 12 32 22 6 19 18 5 3
0 10 0 4 24 22 32 23 67 3 29 5
0 10 20 0 22 34 1 30 8 26 47 49
0 10 21 22 1 0 70 43 30 9 17 4
0 10 4 8 13 9 31 2 23 20 7 16
0 10 7 79 6 14 63 24 89 73 13 4
0 10 2 4 21 22 73 53 15 27 42 58
0 10 4 20 27 25 9 21 0 5 98 86
0 10 15 1 36 3 23 10 24 61 2 80
0 10 33 5 7 17 36 39 26 68 15 99
0 10 9 5 10 15 8 33 14 73 44 6
0 10 2 9 6 11 5 37 18 10 28 24
0 10 0 4 31 17 76 7 52 13 5 53
0 10 20 1 62 0 28 15 10 38 18 27
0 10 45 71 7 44 15 41 25 39 52 4
0 10 17 36 11 1 10 7 15 26 3 70
0 10 11 20 24 12 2 6 37 31 3 94
0 10 5 20 58 2 0 70 47 95 68 12
0 10 4 19 14 36 7 40 62 39 55 11
0 10 13 24 17 8 10 30 23 5 28 67
0 10 8 9 5 26 4 92 20 23 12 1
0 10 2 8 21 20 0 65 25 14 36 38
0 10 19 58 43 15 7 0 5 4 14 59
0 10 1 9 26 10 0 95 17 28 16 54
0 10 0 41 3 13 16 76 9 32 40 44
0 10 7 30 3 0 16 13 2 42 55 98
0 10 8 16 1 0 11 7 5 57 12 37
0 10 4 55 1 10 12 9 6 49 3 31
0 10 19 31 37 0 20 3 42 30 77 4
0 10 62 2 16 87 50 8 4 28 33 7
0 10 21 7 76 54 99 20 25 69 70 38
0 10 1 5 61 18 21 26 6 10 45 38
0 10 15 8 5 25 1 29 51 4 23 69
0 10 30 52 15 2 27 3 1 25 19 35
0 10 6 8 13 25 19 11 51 10 0 24
0 10 27 19 8 20 10 41 7 78 83 5
0 10 6 5 31 26 27 25 7 16 4 18
0 10 19 8 15 27 12 82 33 30 42 24
0 10 17 19 85 12 33 4 3 10 2 48
0 10 0 3 20 7 17 46 14 83 15 53
0 10 31 4 19 3 11 10 42 17 15 14
0 10 4 39 59 42 14 49 2 27 12 58
0 10 15 2 1 7 22 11 28 21 90 63
0 10 0 1 7 10 19 58 51 30 40 18
0 10 53 4 62 14 23 10 32 11 72 16
0 10 8 14 41 10 22 13 27 29 17 56
0 10 8 2 11 0 20 5 4 42 28 61
0 10 35 18 47 21 49 31 14 24 12 6
0 10 21 18 35 25 6 0 5 8 2 23
0 10 16 43 23 60 14 20 90 1 28 24
0 10 19 15 0 41 79 4 33 6 26 68
0 10 0 2 5 24 90 78 28 74 9 7
0 10 19 2 0 3 62 50 58 54 17 24
0 10 6 2 41 11 7 3 5 23 59 69
0 10 9 12 24 0 36 28 42 44 54 21
0 10 4 5 13 25 19 1 35 76 51 27
0 10 31 5 0 19 9 1 30 38 52 15
0 10 15 5 18 16 83 74 36 14 67 17
0 10 2 11 3 53 32 25 49 14 4 23
0 10 8 61 34 22 7 38 4 10 14 17
0 10 9 7 43 16 4 2 27 10 30 24
0 10 15 10 12 8 6 37 20 5 74 38
0 10 11 29 30 10 87 37 65 33 26 18
0 10 19 10 22 17 31 12 5 1 55 45
0 10 1 10 4 28 35 11 17 55 24 52
0 10 4 22 33 0 5 6 15 61 16 64
0 10 3 27 13 36 19 77 26 5 18 69
0 10 53 10 31 38 21 18 23 25 5 17
0 10 27 37 5 41 25 9 1 63 48 4
0 10 1 7 48 35 11 8 4 3 13 32
0 10 27 66 11 57 4 0 6 16 40 78
0 10 4 6 11 76 0 21 10 16 56 25
0 10 26 6 0 3 9 4 1 2 39 34
0 10 19 14 24 26 10 16 21 25 64 33
0 10 13 36 20 10 47 2 60 31 4 58
0 10 6 38 0 9 53 3 7 72 42 12
0 10 37 2 7 60 50 20 17 14 28 24
0 10 21 8 1 11 30 23 96 44 49 15
0 10 9 15 6 27 1 14 29 36 24 18
0 10 16 45 26 42 29 18 46 83 48 81
0 10 13 8 20 4 34 52 41 25 93 17
0 10 19 76 8 17 70 39 18 9 52 64
0 10 19 9 25 29 36 7 50 21 17 44
0 10 13 27 35 3 30 75 28 12 43 25
0 10 37 8 48 38 65 0 33 13 16 27
0 10 14 2 46 9 17 3 10 15 7 27
0 10 9 79 5 22 45 51 14 77 50 48
0 10 94 6 37 15 1 38 21 0 23 42
0 10 4 34 23 64 35 37 1 15 7 3
0 10 13 27 39 2 23 14 35 51 16 29
0 10 27 10 47 31 15 20 91 49 24 12
0 10 59 1 27 21 76 77 42 30 17 23
0 10 72 52 17 71 7 30 6 51 29 8
0 10 47 0 1 25 65 39 83 45 80 40
0 10 6 22 79 31 21 3 49 24 17 52
0 10 9 12 33 15 13 3 34 0 25 18
0 10 48 2 9 19 12 33 99 23 81 17
0 10 2 8 6 15 71 13 27 0 1 12
0 10 9 0 33 1 11 35 75 58 15 18
0 10 12 8 2 32 0 21 9 20 4 6
0 10 17 9 27 10 13 26 3 2 94 39
0 10 14 4 6 17 24 84 1 12 42 3
0 10 14 3 4 34 9 2 27 23 78 60
0 10 1 48 79 16 25 12 15 99 8 13
0 10 9 3 15 8 2 25 11 13 17 65
0 10 9 45 3 20 27 34 8 43 4 58
0 10 9 0 15 16 25 76 73 33 43 67
0 10 8 11 14 10 39 16 72 7 40 4
0 10 10 72 30 12 16 67 31 39 18 64
0 10 13 36 24 5 2 45 44 30 7 64
0 10 19 79 5 74 14 42 7 29 13 17
0 10 18 21 7 42 5 11 23 9 3 15
0 10 10 8 2 21 20 7 85 48 22 16
0 10 4 14 23 25 2 31 81 13 7 43
0 10 19 4 2 9 25 79 10 6 93 7
0 10 6 45 29 5 25 21 10 23 39 4
0 10 41 27 19 24 12 21 38 51 6 60
0 10 11 12 3 33 39 21 57 42 7 29
0 10 37 19 7 2 74 1 36 14 30 12
0 10 15 2 71 26 50 46 10 42 33 3
0 10 11 7 2 36 59 10 14 55 63 75
0 10 9 6 8 2 16 20 96 72 31 23
0 10 14 19 41 22 20 21 50 12 38 7
0 10 15 42 10 44 4 31 65 8 17 28
0 10 90 27 3 7 16 33 47 43 70 74
0 10 5 14 2 16 10 11 33 73 13 23
0 10 53 9 3 5 18 1 39 33 7 16
0 10 8 10 6 3 31 42 23 55 12 68
0 10 61 7 26 55 3 30 10 89 28 66
0 10 16 15 53 57 17 3 11 19 18 21
0 10 4 11 2 7 31 5 25 55 1 34
0 10 19 37 6 2 15 3 5 50 16 40
0 10 38 0 2 3 26 37 5 30 16 90
0 10 13 10 18 1 54 17 57 92 55 38
0 10 8 1 25 0 20 4 7 12 33 29
0 10 3 4 2 9 25 33 6 44 35 29
0 10 6 35 12 15 26 33 91 50 39 16
0 10 11 3 0 65 13 5 12 18 54 28
0 10 2 8 15 22 14 31 7 27 3 28
0 10 27 20 31 3 32 4 16 74 0 17
0 10 12 6 8 39 41 5 16 73 27 23
0 10 8 38 65 13 11 18 23 25 1 33
0 10 53 15 25 1 19 5 63 28 12 16
0 10 37 45 10 34 14 13 48 2 7 3
0 10 8 2 26 6 43 15 14 20 80 13
0 10 46 13 3 26 74 25 55 80 63 30
0 10 0 16 49 19 1 12 51 82 40 38
0 10 2 15 21 32 3 29 10 28 1 17
0 10 2 34 41 1 3 6 10 28 33 59
0 10 24 59 14 9 38 30 7 22 6 1
0 10 6 0 4 40 46 47 11 51 29 3
0 10 20 1 13 0 6 31 9 62 59 93
0 10 2 8 46 22 51 49 92 18 1 52
0 10 1 3 13 31 15 0 41 36 14 16
0 10 1 2 3 5 30 20 18 28 21 59
0 10 20 21 23 10 44 5 28 33 16 42
0 10 88 9 13 82 1 19 24 0 4 53
0 10 37 20 6 51 14 29 12 16 44 58
0 10 4 9 22 20 3 87 0 28 7 40
0 10 20 11 14 9 4 3 31 13 15 72
0 10 6 15 7 5 38 16 21 33 42 90
0 10 9 0 8 4 29 34 17 11 14 27
0 10 19 1 6 21 0 5 44 30 7 69
0 10 26 2 47 43 6 13 82 42 33 51
0 10 10 26 5 18 28 25 51 78 15 32
0 10 20 40 7 2 14 29 58 22 47 35
0 10 8 7 31 20 42 11 14 28 24 78
0 10 1 25 26 12 28 30 21 9 41 10
0 10 44 62 1 29 51 15 28 6 36 41
0 10 20 5 37 15 32 1 52 16 26 29
0 10 2 21 1 3 27 0 26 47 28 63
0 10 21 3 11 35 12 96 27 9 25 29
0 10 0 18 23 1 9 7 35 39 53 98
0 10 2 3 95 32 5 12 14 8 27 10
0 10 19 41 2 26 64 4 18 3 23 13
0 10 8 2 15 32 59 10 13 49 14 48
0 10 19 55 21 9 51 57 0 35 7 18
0 10 1 22 12 39 54 45 29 5 48 4
0 10 1 18 21 0 40 63 58 24 14 17
0 10 4 35 76 58 8 5 6 51 17 18
0 10 27 13 2 79 9 19 24 36 4 72
0 10 3 7 15 23 31 2 26 94 13 17
0 10 4 12 19 21 6 36 20 7 23 16
0 10 19 43 26 0 13 27 32 30 7 33
0 10 6 1 33 0 3 4 9 19 8 35
0 10 20 21 11 1 23 2 71 29 64 38
0 10 8 19 37 61 7 23 59 6 0 3
0 10 22 8 44 34 5 29 33 18 54 10
0 10 13 76 73 26 5 4 12 35 16 99
0 10 3 41 20 2 15 8 7 23 90 24
0 10 15 13 11 6 21 33 43 39 1 70
0 10 8 24 20 1 14 22 23 3 40 58
0 10 8 4 34 11 49 3 12 5 55 60
0 10 5 79 11 12 20 28 7 16 17 1
0 10 12 13 14 37 53 30 15 36 24 23
0 10 41 2 0 8 88 53 59 15 73 1
0 10 10 3 31 20 32 27 18 17 76 62
0 10 16 1 35 49 4 9 31 56 18 6
0 10 19 2 32 5 43 25 67 18 64 49
0 10 9 19 41 29 17 13 46 36 3 1
0 10 29 99 37 4 35 39 17 69 34 25
0 10 12 34 13 9 63 24 19 31 23 48
0 10 10 24 8 19 5 30 32 42 84 16
0 10 0 59 22 65 10 16 7 24 39 52
0 10 64 14 30 10 71 50 22 4 42 35
0 10 19 5 28 12 11 39 0 98 7 49
0 10 6 8 15 0 22 10 38 1 84 17
0 10 0 9 2 19 30 20 40 6 17 34
0 10 2 79 16 47 17 64 43 10 45 32
0 10 9 0 8 22 5 50 16 25 45 13
0 10 8 25 0 41 16 4 67 78 5 55
0 10 8 36 11 28 10 3 5 57 43 29
0 10 37 57 46 33 28 47 4 6 50 59
0 10 14 11 60 15 7 1 33 89 5 25
0 10 15 4 21 31 51 50 5 14 70 16
0 10 37 9 62 31 41 20 24 17 4 38
0 10 5 26 29 11 36 46 25 20 84 22
0 10 33 4 54 6 9 45 25 46 38 18
0 10 36 1 0 23 62 7 22 30 78 29
0 10 26 6 15 25 48 3 27 18 1 12
0 10 1 24 11 21 35 27 23 13 28 33
0 10 25 49 3 60 69 34 55 17 51 33
0 10 1 10 14 58 25 9 4 0 57 29
0 10 2 19 26 43 10 44 23 14 55 17
0 10 1 57 2 10 39 22 23 52 16 12
0 10 20 0 2 3 5 45 10 17 48 63
0 10 8 2 9 79 24 61 52 42 17 18
0 10 19 34 41 20 14 30 1 13 49 42
0 10 32 11 15 26 22 46 12 0 5 16
0 10 15 0 33 21 11 40 24 16 26 1
0 10 27 7 41 18 11 50 30 1 38 16
0 10 1 10 0 15 7 49 33 24 6 8
0 10 8 19 42 51 45 55 5 23 6 33
0 10 39 12 10 24 7 9 5 92 86 38
0 10 4 20 22 10 1 24 74 18 13 26
0 10 3 41 22 9 11 37 2 55 13 15
0 10 4 13 99 5 12 0 30 25 10 39
0 10 10 3 1 7 26 8 18 55 34 44
0 10 1 21 5 43 17 24 6 74 4 25
0 10 54 25 55 57 15 26 22 67 63 56
0 10 8 47 3 65 10 32 24 30 14 1
0 10 9 6 17 44 33 8 14 24 13 64
0 10 8 13 15 11 1 0 30 17 28 48
0 10 41 46 12 5 15 24 38 31 8 25
0 10 26 5 17 3 12 31 81 64 24 8
0 10 1 96 26 18 10 0 22 30 3 5
0 10 8 6 76 15 29 1 42 12 17 93
0 10 38 15 7 28 16 5 60 13 11 18
0 10 18 1 3 22 27 24 34 25 43 4
0 10 65 61 37 88 44 24 68 9 29 3
0 10 10 22 0 27 8 20 24 64 2 71
0 10 5 0 7 44 76 66 31 12 21 1
0 10 0 63 24 14 26 5 13 42 12 1
0 10 4 61 2 13 72 14 58 25 12 6
0 10 8 14 27 20 80 44 2 30 0 1
0 10 61 30 47 31 14 70 20 32 17 6
0 10 41 0 15 32 13 20 26 23 51 5
0 10 1 61 11 16 40 50 17 46 7 41
0 10 47 7 0 3 10 33 13 6 91 12
0 10 24 33 25 0 27 21 23 46 50 93
0 10 20 31 9 10 1 23 32 28 16 45
0 10 8 1 0 17 11 5 13 24 46 52
0 10 7 54 10 8 23 18 2 16 5 4
0 10 8 10 6 0 22 25 60 17 34 30
0 10 38 43 26 10 22 3 21 15 6 92
0 10 0 1 17 32 18 53 7 11 24 85
0 10 44 8 12 21 18 27 7 17 54 23
0 10 53 36 0 31 35 1 33 24 22 40
0 10 12 48 26 29 4 1 3 5 99 81
0 10 8 2 72 15 44 36 70 22 17 23
0 10 15 13 92 20 22 76 0 16 62 97
0 10 34 9 3 10 15 12 0 28 49 92
0 10 0 8 57 16 12 25 75 39 17 20
0 10 0 3 7 12 5 25 20 17 46 97
0 10 8 37 15 27 0 7 22 90 51 29
0 10 8 11 65 24 30 32 6 5 59 23
0 10 15 3 43 11 10 24 7 85 32 49
0 10 0 15 41 34 2 29 9 20 22 30
0 10 15 13 22 36 11 23 5 21 16 55
0 10 47 21 8 37 2 92 14 33 12 64
0 10 25 28 72 17 0 5 48 11 22 23
0 10 53 13 1 14 41 0 35 48 10 12
0 10 15 7 3 54 30 24 20 56 82 42
0 10 4 8 16 21 18 3 24 40 7 86
0 10 4 41 13 25 33 14 1 3 29 5
0 10 14 8 22 10 30 11 28 49 52 59
0 10 8 2 29 22 35 1 7 28 52 91
0 10 4 6 16 19 21 12 2 33 11 48
0 10 15 16 24 7 30 27 53 23 89 2
0 10 11 3 21 15 2 77 0 5 78 26
0 10 91 9 7 2 34 13 5 38 20 28
0 10 19 11 25 0 7 6 13 80 4 12
0 10 6 9 0 38 50 57 10 63 94 59
0 10 39 18 3 59 31 57 72 10 75 6
0 10 14 21 1 22 11 46 50 71 91 13
0 10 8 3 26 40 34 56 16 53 95 94
0 10 7 25 12 49 6 36 76 22 27 23
0 10 53 37 20 9 0 21 38 26 60 62
0 10 18 38 0 25 9 24 28 3 34 16
0 10 21 11 0 22 50 31 29 10 1 35
0 10 36 20 48 14 46 19 8 34 54 13
0 10 15 37 36 88 0 61 5 26 12 38
0 10 15 37 27 74 5 26 35 0 31 4
0 10 19 37 22 5 2 3 14 12 8 27
0 10 9 5 15 14 18 8 30 22 11 29
0 10 4 22 16 25 43 6 20 32 82 30
0 10 22 51 14 20 0 5 58 42 12 24
0 10 15 1 8 7 30 12 24 16 4 57
0 10 0 11 15 8 12 96 46 45 70 58
0 10 9 18 3 73 0 25 31 30 17 14
0 10 13 21 15 23 0 57 14 10 5 33
0 10 19 13 14 0 10 66 74 24 1 86
0 10 4 33 11 0 9 30 35 6 3 29
0 10 20 13 10 15 16 51 58 24 5 74
0 10 15 12 22 16 5 46 32 72 40 73
0 10 2 6 0 1 34 5 14 12 78 58
0 10 8 19 9 1 6 22 50 3 30 52
0 10 7 0 44 29 58 20 8 17 21 4
0 10 19 37 38 15 7 48 10 3 12 42
0 10 4 8 20 22 2 17 5 21 75 47
0 10 0 30 3 31 21 19 12 10 27 75
0 10 19 9 6 15 57 22 42 5 1 17
0 10 19 4 10 7 14 5 39 13 36 57
0 10 8 91 28 52 26 7 17 38 10 32
0 10 27 12 20 5 24 38 33 52 64 59
0 10 24 11 10 46 13 98 4 8 7 54
0 10 53 18 54 23 7 31 22 60 10 30
0 10 3 20 5 74 6 23 21 4 1 17
0 10 19 15 31 11 26 91 23 0 17 29
0 10 6 19 8 43 41 34 22 10 14 35
0 10 7 21 2 12 9 26 22 36 3 48
0 10 2 61 9 6 41 5 32 19 21 13
0 10 1 19 11 48 22 7 9 17 24 33
0 10 39 73 19 76 2 11 29 1 16 43
0 10 24 37 30 15 0 25 14 49 1 7
0 10 0 5 11 14 12 7 38 32 24 96
0 10 9 44 5 16 11 19 22 6 4 7
0 10 14 10 0 76 3 4 30 1 8 28
0 10 8 19 38 43 7 3 34 73 27 24
0 10 6 91 73 33 16 88 3 41 4 23
0 10 4 13 6 27 5 12 50 15 91 36
0 10 19 20 85 35 13 15 0 75 17 10
0 10 36 22 95 12 93 2 16 39 32 7
0 10 13 37 5 15 3 52 17 60 29 42
0 10 59 14 4 51 2 9 5 18 91 56
0 10 10 0 17 11 55 7 58 37 16 44
0 10 83 27 64 21 7 15 1 8 42 38
0 10 4 6 3 16 7 20 5 41 67 56
0 10 10 12 4 36 6 3 37 58 59 32
0 10 19 6 14 10 79 5 13 49 40 7
0 10 6 15 7 5 14 43 24 44 32 20
0 10 41 37 24 51 88 26 31 7 21 2
0 10 43 7 25 20 40 51 27 12 11 36
0 10 14 9 6 19 10 30 27 32 13 12
0 10 61 0 6 22 11 32 10 1 35 21
0 10 16 12 5 8 20 50 9 18 34 94
0 10 2 19 3 20 1 68 18 23 52 70
0 10 10 8 2 22 31 33 66 27 17 80
0 10 15 22 6 8 14 30 1 17 78 25
0 10 27 21 46 32 14 5 69 0 4 6
0 10 3 9 0 8 19 61 12 48 25 14
0 10 14 4 11 35 5 46 23 38 6 27
0 10 59 19 37 7 1 3 42 11 30 17
0 10 8 2 73 13 10 56 25 16 82 44
0 10 2 9 3 70 1 25 16 23 62 18
0 10 2 35 31 36 24 16 47 7 19 8
0 10 37 14 31 16 40 76 20 60 65 23
0 10 20 25 27 4 0 23 43 33 12 7
0 10 7 21 34 15 41 19 10 38 28 30
0 10 20 19 4 6 1 49 5 43 22 23
0 10 10 4 76 57 1 26 82 71 15 62
0 10 8 62 4 32 52 10 20 6 51 16
0 10 54 19 15 13 2 23 7 3 29 60
0 10 26 5 60 0 15 33 20 21 66 34
0 10 3 22 15 0 4 52 10 85 51 74
0 10 8 28 47 11 70 31 72 3 7 5
0 10 6 15 0 13 12 25 36 3 77 4
0 10 11 47 37 41 22 39 24 92 52 16
0 10 23 11 14 19 53 3 0 28 38 60
0 10 19 26 15 22 0 12 39 17 40 49
0 10 19 8 6 23 26 9 3 57 16 7
0 10 13 10 5 34 26 0 65 36 14 90
0 10 37 8 7 40 5 12 17 30 14 38
0 10 41 37 68 31 34 18 53 12 50 54
0 10 20 2 14 4 11 1 15 16 52 38
0 10 13 0 16 28 12 14 63 17 18 29
0 10 8 34 43 2 41 0 76 10 83 58
0 10 17 21 70 22 9 3 64 32 10 35
0 10 14 46 79 18 26 17 8 31 66 55
0 10 36 8 13 15 21 46 37 14 30 40
0 10 10 12 60 20 13 54 8 18 31 21
0 10 13 11 23 12 35 76 2 24 9 14
0 10 19 9 0 2 45 43 38 51 52 97
0 10 19 35 20 34 87 14 26 5 55 43
0 10 6 9 2 4 22 3 96 34 12 18
0 10 20 26 13 9 3 68 43 67 28 16
0 10 1 9 5 15 31 13 10 14 63 18
0 10 19 47 10 21 41 23 3 82 4 48
0 10 0 26 5 76 1 32 14 62 12 28
0 10 2 8 11 3 30 25 40 10 52 14
0 10 6 10 41 3 11 46 21 37 28 70
0 10 8 37 76 22 21 98 34 39 0 18
0 10 1 3 13 30 11 24 28 8 44 42
0 10 2 36 53 0 51 7 45 65 78 16
0 10 15 13 2 8 33 41 17 0 3 69
0 10 13 19 27 3 25 67 11 23 28 64
0 10 22 14 13 34 39 66 33 35 7 10
0 10 4 14 12 51 28 9 31 61 68 40
0 10 19 1 37 28 30 13 6 18 16 7
0 10 2 10 76 38 36 57 1 43 17 56
0 10 6 5 9 15 1 4 12 23 36 17
0 10 1 19 37 15 35 0 2 28 85 83
0 10 13 71 43 44 72 50 3 61 51 4
0 10 13 21 88 5 41 54 24 4 55 35
0 10 36 26 3 22 17 13 18 4 29 78
0 10 3 28 9 34 32 46 69 12 14 17
0 10 32 18 12 36 33 50 5 23 3 60
0 10 4 10 13 20 3 21 49 30 16 23
0 10 38 11 14 4 1 2 26 40 42 35
0 10 9 0 5 22 12 2 37 25 31 18
0 10 61 9 57 7 53 79 14 11 62 18
0 10 1 19 2 9 3 0 43 15 99 24
0 10 38 61 36 15 25 12 39 52 3 44
0 10 3 22 50 7 18 21 16 9 12 35
0 10 9 10 26 29 51 34 3 30 35 4
0 10 2 8 48 49 13 36 27 29 12 9
0 10 40 71 7 9 8 27 21 20 14 28
0 10 13 35 3 46 21 49 57 15 67 32
0 10 0 11 19 41 8 38 6 4 7 12
0 10 8 13 53 10 18 7 15 21 30 17
0 10 0 1 8 26 35 14 36 16 24 33
0 10 2 41 23 30 1 89 17 25 20 26
0 10 1 27 10 15 99 23 57 49 24 69
0 10 8 1 6 7 17 33 3 64 36 14
0 10 8 15 22 11 1 18 5 78 38 17
0 10 18 75 5 0 51 43 16 15 19 8
0 10 19 6 21 50 7 3 22 45 99 25
0 10 35 18 48 3 36 16 2 42 0 39
0 10 37 61 1 9 0 87 21 26 97 29
0 10 18 10 47 0 5 6 29 35 73 38
0 10 10 61 2 18 27 21 35 14 69 7
0 10 0 5 29 14 20 21 33 23 13 4
0 10 4 13 65 14 25 22 1 0 34 30
0 10 2 0 15 55 20 6 48 28 58 56
0 10 41 3 10 63 35 16 13 26 31 38
0 10 10 0 18 30 3 46 63 33 23 89
0 10 15 25 32 48 28 4 6 14 16 65
0 10 13 0 5 22 30 10 12 25 62 29
0 10 8 5 21 23 20 27 4 6 3 28
0 10 7 11 9 67 52 23 16 24 4 94
0 10 21 68 79 18 11 29 7 12 8 64
0 10 2 0 9 5 23 32 35 4 71 60
0 10 9 29 10 2 11 0 5 72 19 23
0 10 8 2 0 66 3 12 42 31 39 40
0 10 15 13 19 41 11 3 22 87 93 70
0 10 3 1 26 5 48 7 17 20 4 58
0 10 53 11 43 20 0 10 3 16 37 45
0 10 5 21 25 69 58 31 49 4 6 16
0 10 9 13 34 18 11 0 3 15 12 40
0 10 25 20 10 1 0 16 11 9 91 13
0 10 15 61 38 22 57 18 77 91 11 36
0 10 4 11 6 22 23 39 2 16 26 54
0 10 19 13 34 57 87 30 49 51 5 58
0 10 8 19 11 9 75 26 37 16 25 22
0 10 13 2 55 26 48 11 41 54 7 14
0 10 8 15 11 37 54 29 0 6 36 98
0 10 6 4 34 9 14 8 17 5 66 90
0 10 11 20 15 21 32 2 18 0 16 6
0 10 9 2 34 26 88 46 1 24 40 17
0 10 16 6 10 21 34 5 25 7 0 1
0 10 41 15 3 26 14 47 33 90 31 69
0 10 1 25 15 0 32 27 24 69 86 94
0 10 14 10 47 1 31 19 30 9 24 37
0 10 0 11 72 49 28 90 33 6 18 4
0 10 2 8 19 3 64 9 12 4 14 28
0 10 61 21 18 0 8 7 54 25 15 38
0 10 4 10 9 57 52 13 27 33 17 64
0 10 16 4 21 2 8 9 25 1 29 43
0 10 4 8 36 31 55 42 3 9 41 35
0 10 43 0 7 57 75 8 16 52 64 35
0 10 6 37 2 3 53 11 16 18 1 49
0 10 11 4 6 17 50 15 39 26 31 18
0 10 7 10 2 51 36 11 9 5 65 3
0 10 45 30 2 26 16 21 25 12 38 28
0 10 9 3 19 32 47 5 0 30 50 89
0 10 15 12 25 30 0 50 5 47 63 16
0 10 2 21 1 26 19 40 35 12 49 48
0 10 15 2 22 9 28 14 52 57 90 17
0 10 38 0 60 79 9 3 20 15 27 19
0 10 3 8 2 20 4 1 22 17 35 42
0 10 19 27 10 6 2 15 28 17 49 7
0 10 3 25 13 27 31 5 36 30 7 12
0 10 10 16 6 29 50 58 15 9 41 64
0 10 1 20 3 32 5 39 28 30 51 80
0 10 53 15 1 73 28 17 18 31 68 43
0 10 28 17 47 18 0 16 67 34 78 45
0 10 19 6 22 40 8 12 77 17 33 32
0 10 0 4 5 25 12 24 45 39 32 82
0 10 77 52 13 79 17 15 47 0 48 54
0 10 2 27 10 21 73 3 71 38 26 93
0 10 5 18 46 59 9 41 0 12 7 40
0 10 9 1 8 15 20 54 0 12 51 28
0 10 38 3 26 74 1 11 14 9 46 42
0 10 0 22 26 43 16 6 35 18 7 60
0 10 8 11 2 32 26 20 31 28 1 18
0 10 34 46 27 16 9 7 26 15 12 54
0 10 15 13 28 17 32 51 34 36 74 45
0 10 8 0 6 84 13 29 11 14 35 17
0 10 2 6 26 9 10 29 46 23 16 69
0 10 7 22 76 30 25 15 31 17 53 9
0 10 41 0 12 19 8 26 5 37 44 3
0 10 19 6 30 20 47 10 51 62 7 59
0 10 13 35 28 65 2 23 22 0 71 25
0 10 17 2 16 25 9 11 10 40 0 90
0 10 34 61 15 37 4 8 30 10 17 26
0 10 26 9 38 30 11 7 21 99 48 49
0 10 5 76 47 51 4 10 50 20 42 12
0 10 37 2 0 9 21 23 63 12 44 35
0 10 18 21 19 54 46 39 11 7 30 42
0 10 8 41 27 14 0 17 4 6 45 78
0 10 0 1 6 9 10 12 22 26 48 63
0 10 9 72 29 10 3 30 42 86 11 39
0 10 21 6 4 25 53 2 13 51 63 7
0 10 11 20 1 0 53 36 17 25 75 78
0 10 9 41 12 17 38 16 22 6 13 72
0 10 4 6 16 10 8 0 36 3 22 87
0 10 0 74 1 9 5 72 13 4 14 81
0 10 55 19 73 26 28 68 7 0 40 58
0 10 18 9 50 39 12 3 23 33 26 5
0 10 2 38 6 10 23 48 35 41 24 12
0 10 3 21 46 7 50 88 89 17 66 28
0 10 30 2 26 43 69 50 20 51 57 12
0 10 7 1 8 36 78 14 11 27 46 52
0 10 8 13 12 38 46 6 11 22 26 0
0 10 18 6 7 4 13 14 16 12 33 45
0 10 38 12 15 51 6 4 8 27 30 11
0 10 24 26 7 0 10 6 54 34 28 1
0 10 8 20 1 18 3 12 9 0 35 56
0 10 21 8 9 11 96 0 16 3 55 50
0 10 16 3 43 31 73 21 28 35 6 71
0 10 6 9 2 27 36 71 33 68 29 4
0 10 6 4 53 13 5 34 21 59 42 93
0 10 2 1 3 24 23 49 28 48 45 77
0 10 25 64 73 10 3 49 16 40 52 4
0 10 25 53 2 39 52 3 10 11 59 40
0 10 9 2 14 17 1 70 32 13 16 5
0 10 8 2 18 6 5 27 20 11 64 88
0 10 20 11 26 55 52 38 69 78 35 24
0 10 53 14 37 11 63 5 36 17 7 3
0 10 21 24 4 35 34 82 17 83 36 5
0 10 8 25 71 48 3 13 62 30 74 36
0 10 30 19 0 12 79 53 4 40 58 76
0 10 0 6 22 3 34 31 23 7 46 28
0 10 11 27 9 26 18 31 64 43 55 16
0 10 19 29 26 1 5 75 3 34 18 4
0 10 2 15 7 44 14 9 21 46 12 38
0 10 0 37 6 2 11 8 22 28 23 97
0 10 21 27 1 44 14 52 28 3 0 9
0 10 15 9 47 21 24 96 34 77 18 40
0 10 0 47 12 1 41 9 29 7 38 13
0 10 29 13 2 14 1 3 34 98 24 42
0 10 47 70 2 10 3 9 0 20 83 34
0 10 18 10 28 12 0 9 5 24 36 1
0 10 7 37 53 36 15 22 5 16 4 64
0 10 8 22 11 3 29 57 73 14 24 1
0 10 13 3 5 16 61 17 69 64 31 0
0 10 6 9 26 29 7 5 49 4 28 24
0 10 0 8 2 47 22 12 34 83 4 66
0 10 2 25 22 3 7 10 18 39 33 6
0 10 7 25 14 6 24 12 26 64 32 22
0 10 10 1 36 47 11 12 44 24 5 40
0 10 13 11 12 32 21 46 5 28 16 30
0 10 29 27 8 46 39 20 11 65 28 10
0 10 8 6 10 5 25 31 1 21 44 91
0 10 25 14 57 29 3 5 34 78 13 60
0 10 7 25 9 2 28 27 24 93 33 38
0 10 15 41 22 10 21 0 14 28 7 25
0 10 25 1 3 37 0 11 33 21 23 30
0 10 16 35 33 15 52 29 27 34 20 2
0 10 8 13 0 5 9 27 18 64 51 4
0 10 2 9 10 37 8 11 18 12 17 80
0 10 1 14 0 30 27 55 39 9 56 74
0 10 19 11 22 38 52 5 0 16 98 17
0 10 19 31 17 28 42 3 35 24 15 4
0 10 11 34 4 6 1 27 18 23 5 3
0 10 14 2 20 7 49 29 8 28 38 4
0 10 15 21 5 6 0 57 16 40 14 59
0 10 9 3 79 12 5 7 4 1 31 18
0 10 8 19 36 40 1 50 21 64 4 16
0 10 47 8 17 33 23 43 57 18 21 65
0 10 36 0 4 3 51 31 33 78 38 64
0 10 0 86 20 30 24 51 13 31 1 18
0 10 53 32 18 63 22 14 2 10 17 56
0 10 93 38 11 60 45 65 48 44 37 19
0 10 19 8 43 40 20 34 21 7 12 6
0 10 2 57 0 65 6 26 22 51 12 17
0 10 11 12 1 79 10 5 30 0 18 57
0 10 9 2 4 31 72 76 20 19 80 24
0 10 4 0 10 23 6 18 3 27 16 19
0 10 13 53 2 8 12 3 93 39 89 67
0 10 9 6 48 3 2 4 34 13 20 14
0 10 9 8 6 38 7 5 12 30 11 63
0 10 10 36 7 6 25 9 2 13 35 18
0 10 4 2 26 30 16 22 23 34 73 29
0 10 2 21 60 82 40 46 11 14 25 35
0 10 21 0 46 10 99 16 2 87 50 22
0 10 2 15 4 27 6 14 17 5 7 16
0 10 10 38 26 5 36 46 8 30 24 27
0 10 1 20 9 14 34 73 64 47 31 37
0 10 38 14 24 1 49 62 21 34 32 6
0 10 78 26 11 20 15 39 1 34 28 35
0 10 26 9 7 3 46 27 29 40 4 38
0 10 0 47 20 75 14 44 50 4 30 12
0 10 11 4 10 22 28 2 21 45 7 17
0 10 1 7 6 13 87 15 39 78 81 17
0 10 15 0 19 5 9 36 24 32 4 6
0 10 13 8 7 26 11 44 42 17 14 38
0 10 2 0 21 5 69 29 1 52 25 55
0 10 1 7 15 31 18 14 12 17 6 30
0 10 19 62 24 2 4 72 23 44 20 9
0 10 10 41 11 1 21 8 6 7 22 56
0 10 2 21 32 0 20 7 6 35 22 25
0 10 61 0 3 30 74 67 62 26 4 32
0 10 11 30 7 54 28 10 16 23 48 4
0 10 61 26 3 5 12 43 7 22 50 17
0 10 10 1 35 8 19 22 5 50 24 74
0 10 19 6 53 47 26 34 79 29 22 16
0 10 13 11 1 26 10 22 16 32 33 7
0 10 9 4 1 57 15 2 7 75 50 65
0 10 1 11 54 10 2 18 28 29 66 49
0 10 12 48 5 28 23 96 13 19 10 9
0 10 8 3 30 33 32 0 74 29 58 7
0 10 19 56 14 23 16 3 15 57 5 24
0 10 2 13 36 95 96 18 8 75 35 63
0 10 2 15 0 11 7 6 10 57 18 30
0 10 1 18 22 7 40 50 0 5 14 12
0 10 19 62 0 26 6 12 22 32 17 5
0 10 3 12 26 21 0 8 19 20 59 30
0 10 25 2 6 26 18 48 4 31 91 17
0 10 4 8 34 26 47 1 14 38 17 24
0 10 8 11 36 4 15 23 42 18 32 16
0 10 0 9 10 36 25 34 24 38 37 64
0 10 2 13 29 46 7 11 47 35 17 42
0 10 10 20 77 30 5 19 73 34 3 35
0 10 5 18 8 19 30 33 20 2 29 45
0 10 14 62 22 5 19 18 29 15 4 6
0 10 1 6 7 21 26 51 4 15 33 62
0 10 61 31 23 10 5 28 29 51 4 16
0 10 13 64 11 26 23 18 17 51 46 14
0 10 21 5 0 54 56 13 25 35 85 38
0 10 15 18 96 9 3 30 23 57 16 51
0 10 8 12 35 3 33 11 56 94 7 1
0 10 57 10 13 22 0 23 64 24 12 97
0 10 22 1 15 55 48 20 2 34 0 9
0 10 22 4 20 10 1 27 32 30 77 17
0 10 14 47 36 39 54 11 17 10 12 13
0 10 6 76 37 1 88 33 38 32 56 29
0 10 8 19 9 2 3 39 44 43 33 22
0 10 22 13 6 35 5 3 53 45 62 69
0 10 9 36 2 7 10 38 17 28 54 18
0 10 1 4 3 7 70 40 44 16 17 21
0 10 47 53 32 50 57 5 34 27 35 58
0 10 25 3 28 31 29 15 77 2 13 83
0 10 9 24 63 64 26 37 1 25 3 40
0 10 25 2 11 82 14 21 40 60 46 35
0 10 11 18 3 7 29 0 38 16 33 15
0 10 9 53 15 22 26 0 1 46 84 4
0 10 2 3 11 20 12 17 1 19 8 6
0 10 48 70 54 12 11 35 5 46 23 92
0 10 8 9 53 7 28 51 45 40 36 16
0 10 15 1 12 26 24 41 25 58 16 40
0 10 1 15 76 45 14 20 46 4 86 49
0 10 13 21 7 34 31 4 48 5 22 42
0 10 20 3 7 28 65 9 26 37 8 13
0 10 9 2 20 40 68 38 11 62 7 55
0 10 19 2 61 6 0 30 12 46 18 32
0 10 20 22 13 8 39 29 10 15 16 75
0 10 36 21 82 2 12 52 22 0 3 48
0 10 44 7 71 11 95 25 28 1 33 97
0 10 8 19 11 0 4 6 3 33 88 16
0 10 8 4 6 13 27 2 10 49 30 35
0 10 37 53 0 7 99 42 14 66 12 29
0 10 19 11 1 12 14 22 77 8 30 57
0 10 23 10 25 40 12 42 1 24 50 38
0 10 8 2 70 6 1 44 21 30 7 17
0 10 3 0 7 72 1 67 90 27 12 6
0 10 47 1 8 39 0 30 3 12 4 43
0 10 41 20 31 4 17 66 33 24 40 2
0 10 4 14 20 7 26 6 50 23 25 54
0 10 8 7 11 44 2 10 54 41 21 3
0 10 2 25 1 40 48 39 93 46 20 4
0 10 13 31 32 52 41 35 46 16 12 33
0 10 2 8 18 13 27 14 0 7 30 56
0 10 9 22 7 0 5 27 66 80 55 29
0 10 9 28 11 15 48 4 0 18 6 35
0 10 11 47 45 37 7 2 10 6 25 96
0 10 0 1 20 10 17 73 33 59 51 4
0 10 6 20 21 37 54 23 1 9 55 10
0 10 19 10 9 14 1 62 33 25 50 42
0 10 1 31 7 30 71 26 43 14 57 40
0 10 14 16 22 8 37 29 1 11 42 23
0 10 15 7 25 8 21 51 28 23 92 18
0 10 10 29 16 15 2 63 92 11 34 33
0 10 8 19 32 22 0 55 40 63 24 28
0 10 15 24 19 5 8 9 4 60 16 32
0 10 9 2 10 48 7 44 0 24 34 95
0 10 0 8 6 37 7 9 78 10 20 16
0 10 5 6 19 8 7 27 17 76 50 59
0 10 5 61 25 67 20 12 10 30 2 35
0 10 8 2 79 9 24 11 17 42 29 56
0 10 10 47 14 12 60 3 36 2 62 7
0 10 13 11 51 38 19 30 44 3 9 22
0 10 18 15 12 68 11 29 14 5 49 42
0 10 2 0 1 7 3 15 13 20 24 94
0 10 8 9 26 3 38 13 16 10 50 49
0 10 25 47 33 12 28 37 4 10 11 9
0 10 3 21 31 7 6 5 42 15 0 25
0 10 21 1 4 15 9 0 17 3 28 24
0 10 1 25 2 9 14 18 3 7 29 40
0 10 37 6 32 9 88 72 17 14 29 77
0 10 37 58 21 41 24 28 6 50 7 16
0 10 10 13 17 27 14 46 50 49 43 45
0 10 4 71 19 2 9 45 27 23 36 17
0 10 8 2 0 22 1 7 83 48 12 38
0 10 6 26 21 11 10 5 23 28 24 43
0 10 4 27 13 10 5 12 7 30 38 18
0 10 38 3 2 5 0 93 53 23 22 84
0 10 21 13 31 14 10 17 22 7 3 36
0 10 3 11 5 24 9 1 25 28 36 17
0 10 8 18 27 0 15 25 22 46 35 40
0 10 23 8 7 11 22 3 2 28 12 77
0 10 1 20 14 8 34 0 91 38 4 40
0 10 4 13 10 2 21 0 56 5 30 3
0 10 7 28 32 10 6 13 24 73 45 89
0 10 1 38 58 19 2 3 26 21 36 10
0 10 6 10 14 18 28 12 3 46 54 96
0 10 47 6 22 15 48 0 21 39 3 10
0 10 34 36 25 39 37 2 93 66 0 29
0 10 39 31 20 7 49 43 14 19 5 92
0 10 4 6 28 18 23 24 11 13 49 41
0 10 8 0 31 13 5 35 44 58 60 40
0 10 1 3 56 16 14 19 7 75 26 9
0 10 1 22 4 27 63 33 51 8 40 29
0 10 31 9 62 15 26 21 50 32 18 23
0 10 3 7 29 39 89 44 19 56 16 35
0 10 79 23 22 41 6 30 19 49 48 64
0 10 37 38 11 20 21 24 22 17 30 42
0 10 21 6 14 43 44 0 15 7 45 35
0 10 16 36 24 49 12 50 69 10 21 89
0 10 25 4 3 88 10 2 16 9 40 17
0 10 3 39 10 8 40 26 74 15 31 58
0 10 8 9 31 25 2 58 3 95 43 29
0 10 0 9 85 11 2 21 15 13 18 33
0 10 1 43 34 13 27 41 30 6 17 4
0 10 22 61 27 24 30 5 17 14 19 8
0 10 9 0 21 3 20 18 6 1 42 4
0 10 11 37 5 19 82 72 21 31 41 28
0 10 27 34 44 0 14 10 75 38 1 6
0 10 11 3 17 52 26 27 30 75 32 42
0 10 19 1 42 4 13 16 43 63 10 80
0 10 47 13 9 20 6 16 34 5 49 25
0 10 11 12 0 10 14 94 17 7 16 56
0 10 15 2 18 1 4 7 46 49 64 28
0 10 47 15 48 29 31 14 6 32 28 23
0 10 61 48 58 29 57 60 12 25 41 23
0 10 12 42 10 5 8 25 24 2 17 29
0 10 11 0 10 3 1 9 15 44 21 32
0 10 42 6 14 68 1 25 3 17 2 72
0 10 8 19 9 7 32 11 10 50 33 97
0 10 8 22 57 16 19 17 21 23 3 7
0 10 32 11 17 24 40 13 63 30 16 39
0 10 9 41 22 33 4 6 14 23 80 17
0 10 4 2 35 10 5 23 68 38 18 40
0 10 19 2 66 1 39 31 6 77 42 35
0 10 4 37 41 8 75 5 6 17 92 25
0 10 9 69 3 1 12 31 23 27 30 89
0 10 11 20 0 36 32 26 22 14 25 91
0 10 7 47 35 0 54 14 87 18 28 1
0 10 8 25 15 23 13 40 12 24 28 43
0 10 54 84 18 6 44 9 17 5 19 45
0 10 99 12 33 16 20 29 60 34 64 1
0 10 1 9 27 2 33 5 37 3 55 29
0 10 2 14 21 23 30 15 36 66 91 64
0 10 2 7 11 56 6 21 3 27 12 14
0 10 22 0 25 11 45 17 36 5 1 6
0 10 27 11 9 2 0 21 17 10 12 66
0 10 2 11 21 9 1 91 30 35 4 33
0 10 6 10 16 18 34 0 3 7 33 15
0 10 14 8 12 45 24 11 2 60 85 42
0 10 8 21 11 47 0 3 51 12 28 24
0 10 19 37 2 17 3 24 14 66 29 69
0 10 15 1 38 3 31 88 16 54 32 77
0 10 4 47 66 3 33 5 14 16 38 25
0 10 4 6 3 0 25 31 29 5 12 27
0 10 8 15 7 6 16 38 4 55 33 24
0 10 37 25 88 2 0 1 30 7 39 21
0 10 34 29 32 37 31 13 8 6 16 12
0 10 6 27 8 5 7 58 29 25 80 17
0 10 21 38 12 10 31 39 25 41 55 17
0 10 0 19 13 7 38 40 63 94 95 42
0 10 19 15 14 17 9 1 79 29 16 52
0 10 8 32 69 20 82 13 29 15 49 17
0 10 0 13 1 27 20 5 17 16 6 28
0 10 19 9 52 0 58 23 87 12 33 35
0 10 6 4 13 20 44 18 56 0 5 7
0 10 3 8 13 27 76 56 10 22 42 50
0 10 20 21 10 9 27 38 3 25 16 1
0 10 8 0 46 12 30 67 45 13 18 31
0 10 3 0 16 20 27 24 33 37 23 46
0 10 6 43 72 1 2 17 42 51 8 97
0 10 24 14 11 9 18 6 36 31 27 76
0 10 9 0 2 8 11 28 29 6 31 41
0 10 79 40 1 16 62 15 51 95 21 28
0 10 4 35 2 34 21 66 26 96 38 18
0 10 25 11 13 6 9 18 0 12 33 5
0 10 73 27 51 77 62 4 71 6 7 3
0 10 8 6 10 0 5 15 20 12 1 34
0 10 19 10 9 4 16 6 5 96 39 40
0 10 11 46 37 66 22 47 89 30 3 7
0 10 25 53 15 11 1 27 83 47 16 32
0 10 11 5 34 10 24 46 28 80 7 18
0 10 37 0 15 32 22 14 65 64 10 58
0 10 0 53 11 44 88 17 31 24 18 33
0 10 4 6 61 5 25 19 0 23 42 16
0 10 11 14 22 44 10 7 18 31 17 4
0 10 26 30 1 17 16 22 13 73 12 86
0 10 15 2 62 29 21 5 44 6 12 52
0 10 16 6 9 13 23 48 29 3 77 17
0 10 6 21 46 29 5 0 35 50 48 1
0 10 7 2 45 25 37 17 12 20 10 4
0 10 51 5 35 60 23 17 77 16 48 40
0 10 38 0 7 48 10 3 5 21 1 2
0 10 26 10 11 54 29 42 23 35 3 4
0 10 4 51 9 12 0 24 17 26 97 45
0 10 14 0 58 8 20 54 17 46 39 87
0 10 2 24 12 5 6 29 11 10 42 50
0 10 35 13 18 0 24 61 25 21 5 60
0 10 8 13 21 74 46 39 27 29 47 9
0 10 4 15 12 27 18 0 25 59 98 49
0 10 2 31 13 27 5 16 12 24 58 64
0 10 12 71 33 18 25 27 14 3 5 16
0 10 12 24 6 21 0 1 5 2 8 17
0 10 8 4 23 16 11 19 71 2 3 32
0 10 0 15 45 8 19 11 74 20 34 30
0 10 20 37 22 0 6 74 70 3 24 12
0 10 15 11 26 53 69 22 13 28 59 93
0 10 10 2 22 27 33 23 20 32 40 38
0 10 4 3 27 11 29 43 34 78 25 17
0 10 2 0 15 47 41 18 5 10 17 38
0 10 8 3 9 25 23 12 6 4 7 70
0 10 1 13 31 7 44 21 8 0 9 41
0 10 15 48 37 0 16 22 27 23 32 42
0 10 26 64 36 33 10 21 75 9 7 1
0 10 27 0 41 72 29 75 52 24 25 14
0 10 8 96 34 6 1 13 2 23 59 7
0 10 2 15 6 67 25 7 12 35 21 17
0 10 19 13 2 16 45 71 10 12 4 52
0 10 34 11 15 78 68 24 7 22 16 45
0 10 20 6 16 0 21 1 77 38 75 17
0 10 4 6 25 8 14 0 79 12 17 5
0 10 37 64 15 50 45 0 3 21 52 35
0 10 3 31 46 57 12 54 32 17 39 72
0 10 4 1 27 31 9 6 17 2 0 50
0 10 5 0 73 9 10 38 47 7 25 51
0 10 14 11 12 34 35 23 2 43 17 5
0 10 23 26 70 31 0 71 12 24 35 7
0 10 3 9 54 1 39 46 14 63 51 4
0 10 19 4 5 3 32 51 24 75 6 69
0 10 4 1 0 11 17 25 2 24 29 28
0 10 0 10 3 36 19 22 42 53 13 6
0 10 16 35 75 15 18 69 11 2 49 42
0 10 7 37 57 3 20 25 18 10 28 12
0 10 1 17 6 25 5 3 44 56 0 9
0 10 0 3 16 5 7 23 36 14 30 12
0 10 0 5 7 60 6 2 37 16 21 13
0 10 9 13 22 94 3 29 57 26 14 2
0 10 9 41 65 27 3 20 18 7 12 38
0 10 0 9 6 5 20 11 54 64 8 52
0 10 15 30 27 3 16 14 5 12 13 25
0 10 6 15 47 0 12 51 11 3 38 46
0 10 1 22 18 13 43 91 5 84 24 33
0 10 8 50 5 11 14 45 16 23 12 4
0 10 1 0 43 11 50 29 5 49 24 17
0 10 9 15 50 20 8 26 46 28 7 5
0 10 9 7 26 3 11 1 99 66 6 4
0 10 5 21 4 1 74 45 30 9 26 12
0 10 0 8 11 43 1 34 13 12 50 42
0 10 22 51 19 39 21 7 23 28 18 49
0 10 2 8 7 51 50 27 10 33 28 9
0 10 34 1 9 2 8 7 14 51 37 38
0 10 19 27 32 1 54 98 50 12 28 68
0 10 36 1 71 2 3 13 10 33 28 56
0 10 9 0 4 35 8 12 3 29 16 52
0 10 18 45 1 7 9 20 10 64 12 28
0 10 15 33 32 4 18 10 71 39 30 40
0 10 8 24 20 0 99 70 29 66 41 36
0 10 0 13 27 18 34 21 12 7 4 16
0 10 3 28 2 0 31 19 27 15 11 83
0 10 4 25 24 13 17 6 30 5 40 38
0 10 6 17 0 21 77 29 39 34 42 89
0 10 8 27 31 4 6 10 11 82 28 30
0 10 21 10 4 34 27 8 65 5 33 44
0 10 35 2 18 10 23 52 85 3 30 28
0 10 2 13 27 21 26 78 39 12 1 15
0 10 6 72 8 9 25 10 22 30 0 29
0 10 4 8 2 13 82 34 16 7 51 1
0 10 4 0 20 26 7 33 16 52 85 63
0 10 8 2 30 34 27 32 0 11 35 24
0 10 9 27 13 25 16 46 28 12 30 23
0 10 1 3 6 37 12 82 81 35 15 13
0 10 15 9 10 5 28 36 73 25 66 14
0 10 29 11 15 63 33 0 32 37 23 4
0 10 12 9 10 52 5 18 42 49 43 48
0 10 37 58 2 14 46 34 45 43 17 60
0 10 20 11 15 0 6 43 67 63 31 17
0 10 6 14 24 54 15 31 36 33 17 42
0 10 6 38 72 1 15 18 17 34 0 36
0 10 59 13 20 14 9 46 2 18 16 29
0 10 10 0 3 25 23 34 49 42 56 14
0 10 7 38 1 2 10 21 20 4 16 14
0 10 8 36 1 0 2 47 9 12 29 6
0 10 19 3 9 5 6 21 28 4 96 67
0 10 10 41 3 13 18 8 35 11 40 39
0 10 11 20 57 19 10 47 85 5 63 35
0 10 14 10 50 11 7 5 13 25 12 18
0 10 10 71 25 11 4 6 13 35 98 92
0 10 11 13 14 1 29 76 10 5 0 90
0 10 2 11 5 99 44 26 10 17 71 7
0 10 3 22 7 4 9 6 55 16 28 29
0 10 8 21 64 2 50 1 3 15 0 29
0 10 16 35 21 31 8 22 23 2 28 67
0 10 15 11 62 47 14 78 3 69 72 84
0 10 20 12 19 3 8 2 17 0 47 38
0 10 31 1 63 20 0 3 39 42 32 33
0 10 22 73 0 17 53 25 13 3 10 24
0 10 0 47 1 12 13 73 15 76 21 34
0 10 19 1 2 88 57 23 0 56 38 58
0 10 57 10 88 13 1 0 40 49 78 28
0 10 2 11 3 5 82 14 10 24 38 4
0 10 14 4 41 13 19 10 21 27 46 5
0 10 11 6 7 25 15 71 30 4 90 59
0 10 19 10 39 50 30 12 43 18 42 3
0 10 8 15 27 22 18 5 6 7 78 48
0 10 1 6 26 9 46 22 35 49 33 23
0 10 1 9 19 3 11 77 14 59 12 6
0 10 1 4 20 59 40 19 3 17 45 12
0 10 9 6 1 62 10 20 4 43 0 49
0 10 1 22 3 29 34 30 63 28 64 33
0 10 2 16 50 34 28 66 40 10 8 25
0 10 4 2 17 31 16 33 5 12 14 29
0 10 19 2 10 41 13 75 20 46 15 7
0 10 14 12 22 88 66 32 59 37 3 42
0 10 6 22 10 2 16 34 4 14 30 72
0 10 37 23 53 24 64 69 35 40 93 30
0 10 13 10 37 18 30 55 4 23 1 25
0 10 1 44 11 7 16 90 17 29 38 3
0 10 11 7 29 37 9 1 16 39 14 55
0 10 4 27 49 0 7 33 38 1 77 89
0 10 6 22 28 52 31 0 2 80 74 30
0 10 19 20 11 9 10 5 24 29 28 30
0 10 34 15 8 11 10 31 16 14 80 42
0 10 2 14 27 18 25 7 0 60 56 6
0 10 15 22 10 3 18 23 5 32 1 51
0 10 53 4 40 75 1 21 2 20 72 17
0 10 19 41 14 57 9 22 31 2 26 60
0 10 4 6 9 25 14 20 5 60 13 62
0 10 19 7 53 29 50 21 25 48 20 9
0 10 2 26 27 20 44 30 4 36 14 59
0 10 0 47 2 13 37 14 24 3 29 81
0 10 3 5 1 21 18 34 39 6 12 66
0 10 8 10 3 0 6 4 12 52 24 1
0 10 8 6 13 21 1 37 36 9 0 3
0 10 16 1 20 13 49 65 2 26 3 32
0 10 1 20 9 31 34 11 91 48 65 14
0 10 7 5 3 40 9 2 18 11 53 54
0 10 10 22 9 25 26 2 69 40 1 51
0 10 15 16 10 24 13 20 23 1 30 29
0 10 8 21 46 20 26 19 69 42 58 1
0 10 34 46 2 70 41 44 63 42 5 35
0 10 8 1 14 51 17 44 7 50 71 40
0 10 33 19 4 3 0 28 20 14 29 16
0 10 53 15 19 4 25 0 61 14 22 5
0 10 0 51 6 20 12 7 37 36 21 38
0 10 0 47 61 5 18 28 56 38 68 7
0 10 8 27 36 33 88 6 37 18 39 38
0 10 10 5 1 19 7 25 11 29 28 23
0 10 0 11 9 19 20 22 89 56 29 70
0 10 15 8 18 0 10 47 17 88 92 44
0 10 1 25 4 2 5 8 18 54 32 42
0 10 6 47 37 8 2 0 29 13 27 21
0 10 14 6 0 13 11 64 1 5 74 86
0 10 11 2 25 22 62 5 30 19 49 51
0 10 19 53 15 26 6 31 10 0 5 17
0 10 37 2 1 10 11 0 28 6 46 16
0 10 4 6 3 79 38 58 33 16 97 2
0 10 10 80 12 28 25 2 20 15 34 13
0 10 13 20 14 37 8 26 3 18 43 32
0 10 6 9 16 3 11 12 66 38 62 64
0 10 19 32 36 21 18 0 50 30 42 97
0 10 50 3 4 33 87 41 19 23 30 28
0 10 2 6 9 0 50 64 5 14 38 7
0 10 8 10 5 30 27 59 13 32 6 40
0 10 4 8 12 28 43 11 50 45 16 0
0 10 1 0 17 3 32 16 10 12 9 8
0 10 31 3 9 22 26 0 1 30 29 35
0 10 37 3 61 5 78 20 7 22 18 75
0 10 31 37 16 53 10 22 5 59 30 24
0 10 4 2 62 11 21 15 14 5 29 74
0 10 58 21 15 41 6 11 4 27 17 84
0 10 11 10 25 72 0 67 85 94 87 18
0 10 13 8 27 7 6 12 20 18 42 30
0 10 3 58 31 45 8 64 11 6 12 41
0 10 61 23 43 22 33 46 24 5 52 17
0 10 1 7 19 22 5 3 63 82 42 85
0 10 18 45 33 2 3 4 5 11 24 93
0 10 10 13 3 5 6 40 7 22 2 26
0 10 21 8 67 5 6 45 14 10 7 3
0 10 12 13 18 6 5 11 7 22 25 84
0 10 23 3 21 0 59 51 87 19 27 28
0 10 8 19 7 38 48 37 23 50 49 42
0 10 15 17 8 36 11 30 20 9 41 13
0 10 8 4 79 17 13 31 0 24 38 12
0 10 13 6 20 33 54 66 14 32 3 49
0 10 37 6 20 10 38 3 5 30 54 7
0 10 4 1 0 2 5 3 12 28 13 42
0 10 8 27 28 13 3 30 52 21 16 70
0 10 8 10 6 11 16 58 30 25 84 23
0 10 26 8 1 13 7 33 10 57 55 88
0 10 16 35 62 0 43 85 49 27 1 33
0 10 2 13 15 9 10 11 22 40 14 17
0 10 8 13 25 3 1 2 9 10 24 83
0 10 36 4 41 9 53 12 21 11 5 56
0 10 32 56 11 37 7 12 9 60 10 28
0 10 13 15 22 9 28 32 1 7 16 4
0 10 19 49 40 6 7 16 21 55 51 32
0 10 14 65 27 19 2 21 44 13 7 45
0 10 8 19 7 10 11 27 39 25 40 16
0 10 19 3 23 5 45 72 10 77 59 22
0 10 9 11 29 46 13 51 31 63 12 30
0 10 12 15 10 11 19 26 2 96 29 38
0 10 20 31 14 1 34 4 36 33 71 9
0 10 49 17 10 35 26 13 27 11 30 9
0 10 13 15 1 23 6 21 33 32 18 35
0 10 4 36 1 10 28 17 21 48 11 63
0 10 19 34 0 13 30 24 63 15 22 5
0 10 19 26 3 23 6 30 39 37 27 97
0 10 2 26 49 14 95 12 98 59 7 34
0 10 41 57 34 11 25 14 28 20 30 6
0 10 16 7 85 45 13 41 56 35 4 48
0 10 19 7 13 81 47 0 14 2 30 35
0 10 4 6 8 11 9 10 7 64 83 40
0 10 31 20 16 45 7 3 29 44 4 35
0 10 12 10 8 77 98 32 26 33 21 17
0 10 8 15 0 27 6 22 35 39 81 66
0 10 19 37 10 18 21 38 29 12 11 31
0 10 8 6 4 53 14 12 52 15 0 16
0 10 11 0 15 65 9 7 25 36 14 10
0 10 4 12 15 46 0 25 31 35 5 40
0 10 37 9 3 29 22 40 41 54 27 39
0 10 0 56 15 44 43 38 11 16 13 59
0 10 19 6 30 22 0 24 21 7 23 33
0 10 17 10 25 4 26 39 75 50 16 5
0 10 35 0 9 14 46 20 21 55 17 23
0 10 9 2 5 16 49 51 15 18 28 17
0 10 10 13 20 6 25 17 49 86 4 38
0 10 61 12 2 24 52 1 28 18 49 96
0 10 11 32 5 16 41 10 25 47 39 33
0 10 8 10 12 14 15 7 26 13 5 40
0 10 41 15 19 1 27 0 35 65 10 5
0 10 6 8 2 16 17 65 4 30 24 18
0 10 7 16 37 14 51 1 41 23 33 28
0 10 0 14 5 2 46 20 40 18 22 58
0 10 13 48 50 5 23 7 4 51 35 8
0 10 1 14 2 12 20 16 6 3 95 32
0 10 1 20 8 3 10 16 70 28 6 41
0 10 15 93 5 41 18 31 11 12 69 42
0 10 4 20 35 22 78 49 16 12 24 85
0 10 13 41 8 5 22 3 11 52 28 12
0 10 0 10 26 24 30 15 13 62 4 34
0 10 19 20 28 58 5 23 12 10 4 31
0 10 14 20 0 13 12 21 3 32 60 17
0 10 8 1 0 7 2 10 41 66 12 90
0 10 61 2 7 8 43 16 21 20 5 89
0 10 95 18 50 3 0 5 71 51 36 76
0 10 6 0 26 27 34 18 29 32 24 56
0 10 21 7 15 6 2 3 1 94 59 14
0 10 20 57 15 10 27 16 23 34 70 30
0 10 8 9 13 11 7 68 28 16 5 31
0 10 26 53 13 5 0 30 20 12 93 23
0 10 9 10 43 15 1 45 53 30 33 28
0 10 47 8 6 84 7 5 12 24 17 89
0 10 19 8 10 4 21 54 5 87 16 7
0 10 8 9 40 22 4 14 57 15 18 81
0 10 2 61 26 19 34 1 29 33 24 50
0 10 70 45 7 1 15 0 19 14 5 64
0 10 10 27 8 1 63 89 28 4 18 7
0 10 2 54 39 9 11 29 22 3 51 4
0 10 13 9 30 4 5 85 16 33 58 6
0 10 8 3 10 49 7 15 29 32 18 4
0 10 9 20 17 10 46 18 27 13 8 4
0 10 37 1 20 23 57 63 3 28 24 51
0 10 5 9 98 1 7 21 56 25 46 28
0 10 9 14 13 18 11 20 17 30 42 10
0 10 21 18 25 15 8 65 24 26 29 30
0 10 1 21 8 95 5 12 20 3 75 45
0 10 73 27 4 65 21 0 10 18 7 35
0 10 53 9 16 27 24 65 6 11 36 97
0 10 19 79 9 15 6 7 20 5 12 23
0 10 15 13 0 19 76 34 1 7 86 51
0 10 19 0 60 40 48 29 20 12 28 85
0 10 20 1 50 34 3 5 38 7 11 18
0 10 14 27 25 3 30 0 5 15 7 24
0 10 19 14 22 35 7 33 0 44 1 10
0 10 45 10 0 25 47 23 39 35 38 94
0 10 1 15 6 3 14 21 62 42 24 95
0 10 19 10 7 5 17 11 6 31 23 34
0 10 18 6 4 20 0 79 29 12 39 65
0 10 11 27 10 21 18 23 77 22 16 29
0 10 14 51 11 41 5 21 29 47 78 0
0 10 4 8 3 69 29 54 30 52 46 33
0 10 21 5 0 17 9 14 24 28 6 4
0 10 45 22 16 60 31 13 36 75 21 11
0 10 11 35 15 77 0 62 43 76 49 1
0 10 11 41 5 7 13 39 15 46 32 18
0 10 20 2 12 33 4 6 28 19 26 69
0 10 0 8 34 30 44 33 12 59 24 4
0 10 2 19 9 11 55 3 6 4 28 40
0 10 62 15 9 0 17 11 88 43 18 4
0 10 1 34 31 71 63 2 18 10 7 49
0 10 8 21 31 15 25 10 22 66 9 16
0 10 7 9 11 8 1 3 14 32 64 6
0 10 28 12 4 1 5 30 47 8 56 26
0 10 1 2 32 11 20 12 23 34 0 92
0 10 15 0 26 35 40 6 16 31 14 33
0 10 10 22 11 0 46 34 78 16 5 30
0 10 32 43 7 15 12 14 31 66 18 23
0 10 3 19 8 11 2 67 26 0 6 17
0 10 2 27 8 21 34 26 10 24 63 4
0 10 18 15 34 20 79 67 2 0 5 29
0 10 11 2 34 52 66 12 7 0 23 29
0 10 11 34 3 72 4 23 41 33 25 12
0 10 19 27 36 23 9 0 44 10 68 12
0 10 6 1 21 10 37 38 8 14 48 24
0 10 19 10 13 12 52 8 6 4 16 17
0 10 70 3 14 17 43 49 21 54 18 6
0 10 0 37 26 45 5 21 6 1 24 15
0 10 29 1 15 32 37 18 16 55 2 5
0 10 25 28 33 19 29 3 22 59 9 14
0 10 31 2 15 25 6 88 84 14 3 69
0 10 8 18 49 25 24 64 30 0 74 59
0 10 10 41 15 1 16 11 62 5 48 17
0 10 4 24 0 2 5 46 15 64 32 54
0 10 6 22 51 13 2 20 30 5 26 0
0 10 4 37 14 49 44 20 42 26 0 1
0 10 25 1 2 9 8 22 44 23 29 24
0 10 4 5 13 9 0 20 19 36 30 16
0 10 19 24 2 20 5 23 26 70 43 7
0 10 8 27 37 23 80 21 74 40 17 46
0 10 19 8 0 15 1 22 5 55 24 7
0 10 26 7 22 1 10 19 29 3 50 33
0 10 11 21 14 35 5 12 16 29 38 40
0 10 14 9 29 37 23 13 22 35 58 40
0 10 9 5 95 20 19 67 11 77 6 7
0 10 20 0 50 6 25 54 66 5 1 30
0 10 18 52 7 4 2 10 97 44 69 64
0 10 9 6 38 16 12 28 18 49 46 36
0 10 6 61 23 9 15 43 60 29 11 35
0 10 22 57 1 37 5 29 39 23 53 59
0 10 11 59 21 16 17 34 25 28 27 7
0 10 31 22 9 61 29 3 43 1 77 34
0 10 11 31 26 22 0 38 47 24 14 89
0 10 2 88 3 53 17 89 77 24 12 10
0 10 19 10 68 27 37 50 31 2 74 60
0 10 9 26 43 7 6 1 4 39 63 5
0 10 14 8 3 43 5 2 56 25 38 54
0 10 64 11 6 22 41 0 10 99 16 75
0 10 11 13 9 30 22 3 4 21 26 55
0 10 36 20 1 77 19 45 34 6 9 42
0 10 79 35 20 9 16 11 1 29 60 30
0 10 22 27 31 9 1 5 23 40 68 30
0 10 14 19 25 1 2 17 22 10 78 74
0 10 27 1 19 8 18 6 29 10 16 28
0 10 63 42 60 29 75 22 4 62 13 50
0 10 8 9 5 51 0 7 35 23 30 52
0 10 6 8 11 16 20 26 23 45 74 12
0 10 1 26 8 3 38 27 42 36 12 4
0 10 20 15 2 4 11 88 5 1 28 67
0 10 2 37 6 22 43 14 50 27 41 32
0 10 0 10 12 64 14 74 18 27 42 17
0 10 36 67 8 6 4 95 5 28 29 93
0 10 37 13 7 34 25 0 47 50 10 68
0 10 10 32 27 23 11 25 4 85 49 24
0 10 8 20 27 14 39 11 55 40 98 21
0 10 1 28 36 16 64 50 97 82 2 8
0 10 8 6 0 3 19 16 21 66 33 49
0 10 32 31 13 0 3 26 6 52 24 14
0 10 8 11 47 71 10 65 4 14 5 24
0 10 20 18 5 3 75 70 10 60 50 51
0 10 9 2 16 12 82 10 75 49 3 60
0 10 25 8 47 20 36 73 4 13 66 24
0 10 41 3 44 61 0 52 25 18 5 55
0 10 9 43 15 48 3 76 77 52 19 8
0 10 19 22 18 10 41 12 33 30 16 4
0 10 19 9 25 37 11 3 5 4 30 52
0 10 4 3 43 95 30 50 75 16 26 33
0 10 15 4 71 31 5 14 23 90 29 12
0 10 10 1 16 5 63 69 13 14 92 17
0 10 15 62 61 7 5 13 20 48 12 33
0 10 25 43 19 9 40 7 3 31 82 51
0 10 8 21 54 57 30 26 12 24 14 93
0 10 47 1 11 5 20 99 92 18 93 4
0 10 3 21 11 27 4 12 1 16 29 38
0 10 2 8 24 78 41 20 30 21 34 37
0 10 2 6 7 15 26 90 24 48 36 20
0 10 64 13 2 38 7 77 51 20 52 6
0 10 47 8 11 17 19 32 14 43 16 29
0 10 37 2 14 1 20 6 17 55 10 4
0 10 4 25 36 19 37 58 43 21 5 26
0 10 10 22 37 44 2 50 65 0 24 23
0 10 28 1 24 15 13 52 17 29 6 23
0 10 16 6 41 22 69 13 27 31 7 1
0 10 6 41 9 11 3 31 80 61 48 52
0 10 8 19 44 6 54 13 1 16 41 10
0 10 47 14 27 12 3 50 28 33 80 0
0 10 2 5 23 46 13 21 30 40 7 50
0 10 36 2 10 5 0 49 33 98 6 32
0 10 10 24 36 16 72 8 1 27 21 74
0 10 19 13 47 4 8 41 12 7 2 17
0 10 4 8 18 10 25 9 14 51 5 48
0 10 27 7 46 2 0 49 50 29 4 57
0 10 2 3 0 14 19 46 6 39 12 24
0 10 53 1 73 2 0 64 71 14 28 12
0 10 2 9 7 14 8 17 21 43 20 25
0 10 27 8 28 15 66 25 88 7 23 13
0 10 1 8 21 58 3 12 30 24 17 5
0 10 7 2 27 36 1 80 16 14 30 9
0 10 22 4 2 61 88 21 34 55 18 23
0 10 10 15 41 22 21 24 6 32 23 1
0 10 4 1 18 0 65 52 58 3 13 61
0 10 13 2 34 10 62 9 97 16 66 29
0 10 0 25 66 24 20 27 23 60 30 48
0 10 4 88 24 2 15 16 25 17 23 31
0 10 53 4 6 18 19 11 20 27 14 23
0 10 4 12 11 61 17 18 3 9 40 26
0 10 9 4 51 46 12 95 89 7 1 11
0 10 1 6 9 5 20 37 12 68 39 62
0 10 0 45 28 1 29 30 76 34 37 23
0 10 11 10 37 58 5 18 54 6 86 41
0 10 2 8 18 12 23 34 1 9 67 6
0 10 20 8 7 21 10 26 15 5 37 40
0 10 8 2 11 22 57 12 45 42 94 97
0 10 8 2 73 47 6 33 0 3 5 20
0 10 1 25 50 10 31 3 11 5 27 33
0 10 22 50 8 31 5 18 12 24 15 45
0 10 2 1 7 10 14 9 4 0 5 36
0 10 35 1 22 48 5 51 68 9 11 24
0 10 11 74 7 5 56 49 23 14 24 12
0 10 0 21 6 12 29 7 33 28 89 30
0 10 3 32 21 56 14 1 59 28 30 4
0 10 9 10 6 66 19 16 38 67 1 43
0 10 75 16 61 26 29 31 8 6 34 27
0 10 6 43 9 44 17 3 16 12 4 14
0 10 2 21 49 71 10 22 75 6 1 7
0 10 1 3 11 25 15 41 44 48 29 90
0 10 25 47 9 4 13 24 82 34 26 97
0 10 17 36 41 9 99 19 27 13 5 69
0 10 73 13 8 2 19 34 22 9 5 4
0 10 19 9 14 6 1 31 5 20 17 30
0 10 0 26 11 1 7 8 41 35 23 85
0 10 1 44 26 5 53 51 22 92 10 0
0 10 47 0 42 50 85 8 55 30 52 5
0 10 21 9 5 26 50 72 67 17 14 12
0 10 37 10 20 29 28 45 40 21 18 64
0 10 19 2 1 29 21 25 40 14 17 33
0 10 0 37 75 57 98 25 18 23 3 17
0 10 3 12 2 6 31 1 38 21 15 0
0 10 0 22 31 13 15 7 48 9 74 4
0 10 37 26 33 21 12 3 51 23 17 43
0 10 20 6 45 7 34 19 49 18 25 37
0 10 0 19 27 21 2 44 49 16 30 38
0 10 8 26 5 7 15 47 21 28 36 23
0 10 26 7 6 29 44 21 96 35 3 51
0 10 3 79 11 10 27 39 17 5 19 37
0 10 15 2 0 3 21 47 29 54 23 17
0 10 36 34 45 1 10 44 64 19 42 47
0 10 6 11 95 4 31 5 0 14 12 17
0 10 7 41 8 26 30 27 4 23 98 39
0 10 9 94 0 5 28 31 55 21 16 52
0 10 8 53 15 94 17 51 39 24 18 30
0 10 6 59 2 7 16 27 20 49 18 24
0 10 9 11 22 47 14 5 3 21 32 77
0 10 3 4 11 17 76 29 46 40 33 12
0 10 36 7 14 20 8 2 27 26 25 55
0 10 4 3 9 1 14 15 74 17 35 89
0 10 19 2 32 74 11 6 14 16 17 99
0 10 3 25 1 16 39 55 54 29 12 24
0 10 20 4 10 46 0 58 64 5 14 15
0 10 27 54 1 28 17 41 15 53 5 62
0 10 1 6 21 2 24 39 0 14 40 4
0 10 6 16 0 49 23 37 17 24 2 5
0 10 2 15 58 11 3 32 35 14 63 28
0 10 19 25 13 1 40 38 41 24 98 44
0 10 2 58 5 3 12 31 36 30 50 18
0 10 13 17 3 45 34 46 7 35 16 4
0 10 8 13 36 20 2 96 48 6 7 84
0 10 6 61 0 27 9 18 78 93 4 48
0 10 3 26 2 31 29 84 12 21 64 42
0 10 27 2 8 30 11 26 25 10 1 51
0 10 44 0 25 14 12 1 17 18 5 58
0 10 11 9 14 31 17 34 27 13 18 40
0 10 1 95 41 6 26 39 35 63 64 16
0 10 20 8 11 18 19 23 28 26 69 25
0 10 4 8 11 10 14 26 5 29 40 3
0 10 19 4 12 28 39 26 18 29 16 56
0 10 77 23 8 0 26 29 17 4 7 48
0 10 23 57 0 22 5 6 8 4 90 61
0 10 8 19 20 3 6 73 0 1 35 30
0 10 1 37 15 14 3 42 77 20 25 10
0 10 33 12 1 34 55 97 22 7 0 16
0 10 61 7 13 22 41 33 28 14 60 59
0 10 20 7 23 79 0 3 12 27 13 6
0 10 8 18 4 25 10 5 34 39 7 15
0 10 21 1 0 32 17 5 14 46 12 52
0 10 11 21 34 13 8 32 16 35 0 18
0 10 54 11 12 0 5 4 55 50 40 17
0 10 10 38 37 20 30 41 11 13 5 17
0 10 6 0 9 53 10 1 18 32 8 43
0 10 1 7 13 27 2 39 63 23 17 32
0 10 4 17 20 10 18 1 74 5 23 60
0 10 8 37 10 2 35 6 45 12 32 56
0 10 8 42 4 6 36 13 33 23 12 15
0 10 35 1 41 0 79 21 26 32 30 38
0 10 3 10 26 46 77 76 2 18 22 8
0 10 23 9 33 6 20 5 35 17 64 11
0 10 1 7 3 26 10 24 28 30 62 35
0 10 19 0 29 23 42 50 59 10 39 75
0 10 9 7 52 24 26 27 13 20 23 16
0 10 15 48 6 19 16 80 71 29 10 1
0 10 41 13 19 6 10 30 31 80 12 42
0 10 0 10 38 69 39 14 66 1 35 4
0 10 14 6 46 13 30 49 42 7 45 15
0 10 5 2 1 0 9 49 38 6 18 32
0 10 1 0 29 15 32 12 85 64 14 3
0 10 14 10 8 21 26 60 7 23 38 0
0 10 61 25 6 5 30 72 23 16 18 48
0 10 29 2 39 36 22 30 5 10 8 12
0 10 15 1 4 43 14 10 33 6 35 32
0 10 19 20 36 1 9 46 17 10 16 93
0 10 7 57 20 0 24 28 11 3 31 39
0 10 1 9 0 10 21 85 23 11 91 15
0 10 4 19 31 11 43 32 23 18 56 62
0 10 9 10 3 33 28 39 51 5 45 23
0 10 12 20 58 0 30 52 1 3 71 7
0 10 10 3 11 4 1 15 32 21 59 72
0 10 12 33 28 51 37 61 20 57 55 23
0 10 24 4 47 25 9 23 49 2 30 48
0 10 4 1 5 10 14 94 47 85 59 36
0 10 27 6 34 10 5 66 22 30 42 92
0 10 37 1 40 11 23 5 47 21 9 49
0 10 42 4 2 0 25 5 84 34 18 85
0 10 8 34 27 31 12 10 42 39 14 40
0 10 19 9 3 6 1 30 4 28 27 38
0 10 41 36 47 64 27 18 21 26 6 38
0 10 2 15 16 23 45 68 12 50 72 57
0 10 21 20 46 8 23 55 33 38 70 17
0 10 9 27 26 4 32 75 0 17 24 23
0 10 27 7 37 21 0 13 9 5 31 6
0 10 8 3 2 13 15 0 5 29 51 42
0 10 6 18 10 16 43 5 40 17 4 7
0 10 20 37 2 8 6 39 27 66 16 40
0 10 34 20 30 1 26 9 6 29 71 48
0 10 25 26 17 10 11 2 9 34 13 32
0 10 8 28 2 0 17 39 44 7 30 56
0 10 15 2 0 20 16 14 51 47 33 55
0 10 30 28 8 9 31 4 10 22 65 39
0 10 11 88 15 27 26 43 5 47 31 21
0 10 8 9 21 10 1 13 41 28 59 7
0 10 15 1 22 18 34 10 26 39 40 16
0 10 4 26 7 52 19 29 61 20 60 34
0 10 13 9 27 22 4 20 34 24 23 18
0 10 8 9 27 7 3 50 48 10 28 4
0 10 15 11 29 0 9 33 68 10 51 35
0 10 3 48 1 74 29 42 68 12 50 44
0 10 6 41 0 7 12 9 5 31 48 14
0 10 2 10 50 3 0 81 21 49 23 29
0 10 5 79 8 22 91 23 11 6 7 49
0 10 6 1 23 11 12 33 37 54 3 98
0 10 20 6 14 33 16 3 5 21 7 23
0 10 13 8 6 15 69 0 22 59 98 45
0 10 37 8 88 32 16 52 14 51 85 6
0 10 8 3 5 30 14 17 23 1 57 36
0 10 0 5 2 11 8 41 33 32 86 17
0 10 8 14 36 50 2 27 19 34 18 37
0 10 10 20 15 51 17 45 71 13 7 1
0 10 13 51 72 0 8 59 65 42 41 3
0 10 19 13 6 26 58 1 0 65 54 2
0 10 6 36 11 7 5 38 18 56 51 52
0 10 3 9 35 5 13 28 42 25 22 59
0 10 1 41 5 74 26 10 22 34 50 7
0 10 2 37 9 18 10 15 31 51 1 66
0 10 11 20 15 41 95 36 33 12 69 16
0 10 53 2 3 13 17 74 42 49 25 38
0 10 2 20 36 15 76 4 16 7 44 35
0 10 7 38 49 5 4 67 15 2 53 13
0 10 14 40 9 10 70 20 50 34 71 69
0 10 2 3 0 74 13 54 80 27 42 12
0 10 8 19 27 18 15 11 32 10 1 71
0 10 19 8 9 21 5 34 24 16 53 25
0 10 1 9 3 60 0 2 68 52 7 40
0 10 7 5 19 61 15 21 4 2 12 17
0 10 12 28 52 93 14 1 25 0 7 38
0 10 9 53 0 14 24 22 63 52 60 17
0 10 22 0 14 3 15 13 4 73 52 16
0 10 13 15 9 23 53 41 47 0 21 1
0 10 4 7 19 27 29 3 39 25 54 24
0 10 12 13 2 20 11 5 26 9 22 82
0 10 37 13 27 94 25 8 11 53 47 24
0 10 15 1 48 3 5 24 39 40 16 28
0 10 8 19 5 20 1 28 2 90 64 18
0 10 72 6 10 4 0 22 12 28 40 7
0 10 4 25 15 10 9 8 2 6 7 80
0 10 7 15 22 10 14 70 82 55 90 1
0 10 26 15 6 5 7 25 3 1 12 28
0 10 53 0 8 15 5 95 10 34 11 64
0 10 1 63 32 18 46 11 6 29 16 30
0 10 8 10 0 5 9 42 7 6 74 71
0 10 6 8 13 37 9 34 39 0 42 3
0 10 15 7 21 24 12 90 28 72 40 80
0 10 4 0 3 21 66 24 15 40 25 6
0 10 1 68 48 47 31 54 13 8 19 61
0 10 15 14 11 1 26 10 30 23 70 16
0 10 13 27 34 54 0 5 44 63 49 17
0 10 38 3 15 2 48 18 4 21 28 10
0 10 2 11 56 8 46 9 27 18 57 42
0 10 19 27 15 8 9 6 16 17 18 4
0 10 4 30 38 0 34 2 75 16 23 54
0 10 68 7 38 11 74 63 77 23 18 13
0 10 41 6 76 0 8 31 24 36 56 1
0 10 11 20 1 17 9 85 15 32 3 38
0 10 8 19 1 10 13 7 27 54 69 29
0 10 8 4 0 26 10 33 71 7 29 64
0 10 3 7 1 30 2 62 44 5 36 11
0 10 45 26 6 27 46 40 31 16 1 19
0 10 25 3 9 34 69 17 83 7 78 38
0 10 9 2 1 26 3 25 54 17 29 38
0 10 6 21 13 47 10 18 12 93 28 38
0 10 14 13 31 65 6 10 18 32 23 47
0 10 6 10 26 3 25 22 29 43 33 81
0 10 7 26 0 23 6 33 12 24 17 35
0 10 18 23 12 51 6 76 0 16 24 49
0 10 3 20 13 8 2 26 1 52 90 16
0 10 19 3 9 23 10 18 21 20 51 16
0 10 19 6 13 2 3 21 18 24 16 67
0 10 11 30 25 1 17 31 24 28 12 6
0 10 9 16 49 51 11 52 12 5 23 59
0 10 6 53 36 32 62 44 33 54 12 16
0 10 9 0 32 33 16 23 5 37 4 8
0 10 13 8 5 2 15 18 10 32 24 17
0 10 1 46 53 22 13 8 36 0 73 10
0 10 5 67 27 15 2 38 78 71 17 7
0 10 20 1 54 7 48 25 9 94 63 5
0 10 8 7 17 33 2 21 5 74 44 45
0 10 12 1 15 8 5 41 51 17 46 7
0 10 26 73 2 3 23 5 21 39 17 16
0 10 0 29 32 34 23 27 2 49 64 4
0 10 1 6 13 10 20 36 12 5 66 42
0 10 8 19 7 0 12 38 20 4 59 64
0 10 18 9 26 3 14 46 77 33 24 28
0 10 6 19 8 41 37 16 5 34 7 14
0 10 22 41 17 20 16 30 68 12 7 55
0 10 62 31 21 8 71 82 3 4 12 16
0 10 37 31 9 74 1 70 16 56 59 12
0 10 9 44 8 7 48 74 2 13 31 14
0 10 65 4 26 48 5 56 7 83 38 59
0 10 19 2 26 27 13 31 0 4 5 65
0 10 0 7 5 30 26 54 18 84 6 38
0 10 4 13 9 6 11 16 23 35 3 34
0 10 4 3 9 50 41 62 16 39 6 58
0 10 1 9 16 3 17 77 33 31 43 40
0 10 19 47 21 6 3 16 34 50 45 33
0 10 15 9 1 10 88 45 63 5 17 44
0 10 9 1 19 61 26 32 36 23 63 12
0 10 8 1 4 9 11 7 0 48 17 60
0 10 15 61 28 82 0 16 47 86 48 40
0 10 27 68 10 0 6 11 36 86 76 16
0 10 47 11 2 26 10 5 17 42 56 28
0 10 9 12 21 1 2 8 53 10 7 62
0 10 1 2 27 31 3 11 20 17 10 51
0 10 6 12 5 3 30 17 39 18 15 29
0 10 1 19 9 13 15 4 22 2 7 16
0 10 9 20 17 23 25 87 1 27 66 74
0 10 37 19 48 25 10 31 32 34 74 20
0 10 19 8 2 3 45 7 1 36 11 16
0 10 15 11 38 6 22 18 70 30 25 12
0 10 13 27 65 41 35 8 9 0 23 33
0 10 4 8 15 34 11 2 0 14 46 30
0 10 8 1 79 21 3 12 20 16 44 40
0 10 8 12 99 4 1 30 27 24 17 43
0 10 4 0 17 35 3 11 39 23 65 88
0 10 6 14 37 2 58 29 50 28 35 69
0 10 1 57 13 3 34 28 8 14 5 41
0 10 4 27 18 8 21 2 37 15 45 49
0 10 8 11 14 20 0 3 4 21 18 38
0 10 8 6 22 19 26 20 36 12 24 28
0 10 0 41 21 81 6 36 16 33 14 59
0 10 32 11 37 53 3 9 64 42 24 7
0 10 19 3 20 14 61 65 48 88 1 25
0 10 13 44 10 42 68 12 23 63 27 1
0 10 20 37 6 18 4 25 12 38 43 16
0 10 0 22 4 17 8 35 23 21 78 6
0 10 19 11 25 47 1 12 40 7 46 56
0 10 8 42 5 13 55 1 95 44 9 81
0 10 4 0 50 25 6 12 33 27 14 51
0 10 8 19 47 13 22 54 3 0 32 36
0 10 15 8 27 1 5 12 68 7 42 49
0 10 19 18 91 31 7 13 11 16 65 24
0 10 2 19 11 26 70 27 88 22 24 14
0 10 35 14 21 5 3 29 15 39 95 60
0 10 3 37 1 45 8 61 12 20 48 69
0 10 7 13 29 26 27 49 24 53 14 35
0 10 44 79 1 7 76 14 26 6 24 18
0 10 29 0 8 30 19 20 50 25 15 14
0 10 28 72 15 8 2 52 46 37 38 4
0 10 19 15 4 20 22 35 60 17 16 5
0 10 47 14 44 62 32 28 69 55 43 48
0 10 8 4 9 18 12 51 17 1 25 62
0 10 36 22 32 25 34 12 33 35 4 75
0 10 19 0 78 31 50 46 25 12 39 17
0 10 5 29 51 20 49 0 22 78 1 4
0 10 20 11 5 19 2 1 60 48 7 35
0 10 11 0 61 2 54 51 53 78 6 4
0 10 12 10 17 51 1 31 32 34 18 29
0 10 8 79 10 25 2 34 53 5 60 29
0 10 37 19 1 29 45 8 23 18 56 17
0 10 14 5 24 11 2 26 79 9 43 73
0 10 14 9 51 2 0 16 3 26 29 34
0 10 1 41 15 2 70 0 67 16 49 5
0 10 71 0 26 89 14 49 10 4 17 9
0 10 9 57 53 14 12 24 52 46 32 45
0 10 28 91 32 17 9 2 35 49 42 29
0 10 0 46 7 41 22 16 36 33 15 37
0 10 0 3 7 27 17 20 23 48 29 97
0 10 1 8 25 0 29 72 9 12 33 3
0 10 37 2 10 32 88 1 13 14 4 40
0 10 3 21 7 8 0 26 41 51 33 91
0 10 2 11 32 17 14 5 10 16 64 28
0 10 22 20 14 19 2 47 31 39 43 32
0 10 6 8 9 26 57 3 7 25 12 51
0 10 6 24 14 20 53 2 34 5 96 73
0 10 10 20 64 3 22 13 24 12 18 79
0 10 1 54 51 21 3 15 46 14 29 33
0 10 8 43 2 11 26 10 1 15 41 12
0 10 19 0 2 22 4 11 5 57 10 7
0 10 0 8 25 3 63 62 24 30 35 18
0 10 6 2 10 9 13 27 78 20 32 21
0 10 13 9 5 17 22 2 19 34 14 55
0 10 26 0 22 5 25 23 6 15 35 77
0 10 2 9 0 10 5 28 51 4 6 35
0 10 13 25 53 18 34 20 5 74 11 16
0 10 19 6 35 1 7 5 26 98 18 16
0 10 79 41 37 8 20 4 14 25 3 17
0 10 1 8 6 9 11 20 18 23 48 33
0 10 1 27 11 2 17 73 15 53 57 23
0 10 8 7 26 51 3 31 11 18 4 1
0 10 27 9 47 20 10 37 31 62 22 28
0 10 1 8 6 25 24 30 60 55 3 44
0 10 19 0 26 92 31 17 45 35 51 4
0 10 6 22 1 11 79 54 17 34 18 57
0 10 6 21 43 9 11 22 59 5 53 12
0 10 26 10 4 44 11 13 27 33 23 64
0 10 37 14 11 27 67 1 0 52 3 17
0 10 15 27 13 34 8 7 9 50 56 36
0 10 14 27 12 61 22 48 38 33 16 6
0 10 1 40 19 8 7 96 20 35 12 5
0 10 2 9 3 11 41 46 33 43 75 48
0 10 11 0 31 6 3 5 38 29 7 16
0 10 10 22 0 26 11 67 1 28 42 89
0 10 21 27 0 35 51 42 50 39 24 56
0 10 41 25 10 0 39 37 71 17 48 98
0 10 10 11 3 21 2 77 13 12 64 17
0 10 19 2 15 12 36 28 14 65 34 21
0 10 4 32 61 17 20 31 1 22 80 16
0 10 0 5 51 28 54 20 27 7 40 52
0 10 4 11 2 29 5 12 63 31 23 21
0 10 22 9 10 44 18 3 89 7 75 38
0 10 7 10 22 19 20 42 18 59 31 23
0 10 19 1 9 36 46 30 83 29 21 62
0 10 15 53 7 31 21 14 24 12 30 99
0 10 7 38 20 53 22 1 25 0 50 17
0 10 47 22 41 37 15 91 63 12 50 6
0 10 61 1 13 10 3 12 14 16 5 29
0 10 9 11 34 3 30 15 98 53 50 60
0 10 19 0 13 3 35 28 78 58 38 61
0 10 15 8 34 5 11 17 99 7 27 71
0 10 11 2 1 36 16 99 0 9 33 72
0 10 2 20 11 38 72 39 31 94 15 3
0 10 25 37 21 3 5 63 51 17 30 18
0 10 2 1 22 40 7 27 50 13 62 93
0 10 70 11 2 9 42 10 30 12 34 69
0 10 8 0 7 29 14 10 51 24 64 23
0 10 82 34 19 22 2 14 10 11 24 40
0 10 24 59 49 3 9 4 16 43 7 18
0 10 4 0 7 2 16 11 10 24 3 17
0 10 9 36 8 24 37 6 28 21 93 29
0 10 19 26 7 5 0 50 9 95 29 21
0 10 31 18 7 47 4 14 3 49 40 52
0 10 13 11 0 1 50 41 32 14 10 4
0 10 10 6 7 43 70 21 36 12 23 27
0 10 57 0 2 63 11 16 30 14 58 35
0 10 4 15 22 0 11 21 7 1 82 46
0 10 58 5 27 10 73 17 24 12 14 4
0 10 7 9 1 21 32 15 27 40 90 64
0 10 23 28 6 45 16 14 9 20 58 5
0 10 4 8 21 91 27 7 20 50 30 58
0 10 19 10 2 12 6 5 52 22 68 46
0 10 15 64 5 30 0 1 6 12 26 87
0 10 18 25 13 30 38 28 50 78 67 44
0 10 19 79 47 1 70 7 31 21 76 6
0 10 2 53 3 13 6 29 24 12 52 4
0 10 47 4 16 51 0 5 87 33 52 11
0 10 8 19 22 44 38 3 5 41 28 4
0 10 61 15 9 5 2 98 51 83 27 23
0 10 41 4 16 19 63 31 74 50 0 15
0 10 2 20 37 6 0 9 4 1 30 63
0 10 2 19 14 63 5 23 3 59 49 7
0 10 1 19 4 2 21 6 13 0 27 24
0 10 9 7 14 16 34 17 38 18 12 3
0 10 26 11 20 36 43 18 32 16 4 10
0 10 24 25 1 26 9 3 23 18 59 49
0 10 36 79 9 14 5 58 23 22 6 40
0 10 12 5 11 24 59 7 10 1 41 21
0 10 26 18 22 20 11 9 27 50 72 6
0 10 45 2 62 56 18 52 36 20 49 16
0 10 41 4 15 24 22 10 66 9 2 7
0 10 36 7 45 8 41 15 17 5 98 24
0 10 0 18 28 62 14 7 3 49 6 35
0 10 0 12 11 14 18 13 54 57 36 80
0 10 13 24 19 14 26 8 22 15 34 35
0 10 3 9 20 26 8 4 6 10 79 91
0 10 28 12 9 7 22 27 11 1 26 44
0 10 60 25 31 15 14 10 18 23 27 4
0 10 13 2 5 53 15 38 4 67 7 49
0 10 13 86 20 23 5 40 54 33 18 92
0 10 21 57 4 8 16 33 25 5 29 59
0 10 57 80 48 6 19 3 65 15 18 36
0 10 37 35 0 22 41 6 25 5 10 67
0 10 34 13 8 37 0 5 57 62 80 1
0 10 1 25 13 41 11 3 8 55 14 42
0 10 10 50 2 32 9 33 19 27 67 25
0 10 8 27 19 26 20 18 7 30 97 0
0 10 10 5 72 48 47 91 19 41 15 35
0 10 1 72 3 37 0 31 58 96 39 49
0 10 19 1 23 67 21 18 13 29 24 84
0 10 16 7 15 20 98 64 69 27 3 5
0 10 3 11 9 38 19 49 96 7 1 32
0 10 0 10 20 22 28 51 55 75 32 60
0 10 2 14 21 17 65 82 68 24 42 4
0 10 2 15 26 64 1 6 25 5 87 14
0 10 3 9 1 76 41 5 7 24 39 18
0 10 19 2 1 11 23 10 12 3 30 60
0 10 4 19 3 18 52 16 1 42 6 70
0 10 3 11 20 2 50 47 46 90 15 53
0 10 0 8 7 2 39 9 34 57 59 24
0 10 7 8 0 2 13 38 52 12 20 24
0 10 1 64 61 26 0 50 32 35 29 5
0 10 14 8 33 19 53 18 44 23 6 69
0 10 4 0 20 48 59 37 2 3 69 16
0 10 12 33 19 39 67 5 3 15 44 13
0 10 0 61 10 5 3 13 28 32 59 49
0 10 4 8 11 61 18 87 52 24 33 5
0 10 25 6 7 18 13 2 46 20 32 5
0 10 19 22 3 87 21 39 20 33 52 81
0 10 32 15 2 18 23 5 9 13 93 64
0 10 48 50 74 10 78 3 1 13 25 23
0 10 5 18 15 31 47 64 10 35 17 6
0 10 2 26 6 0 25 11 32 19 5 60
0 10 8 15 19 13 54 3 12 46 7 38
0 10 8 1 2 18 40 10 47 48 56 38
0 10 26 0 29 28 1 5 7 46 49 25
0 10 6 9 2 8 47 21 17 51 1 4
0 10 6 19 26 5 14 28 24 17 3 94
0 10 6 9 2 27 7 0 67 1 18 45
0 10 3 10 57 19 25 1 71 63 17 15
0 10 0 41 45 16 3 26 95 27 61 31
0 10 22 9 36 50 11 16 2 13 64 4
0 10 26 37 1 21 31 10 44 28 14 56
0 10 13 27 19 8 54 39 12 18 62 40
0 10 4 33 19 2 17 44 0 3 56 35
0 10 0 4 14 13 43 60 31 23 29 52
0 10 8 4 31 59 25 14 20 48 28 89
0 10 1 5 49 26 52 0 21 24 13 9
0 10 8 11 20 52 3 22 85 95 17 16
0 10 9 20 32 23 5 22 27 61 51 13
0 10 41 79 0 15 30 1 26 3 24 56
0 10 1 72 7 57 11 25 21 4 45 17
0 10 1 15 5 36 34 51 79 0 23 30
0 10 0 20 11 37 1 5 51 6 52 42
0 10 2 1 0 9 11 22 35 27 57 12
0 10 59 41 9 1 5 14 18 10 24 29
0 10 2 5 0 11 15 27 28 33 24 42
0 10 2 19 0 3 26 7 25 10 24 71
0 10 12 11 70 30 13 15 39 54 17 21
0 10 19 16 23 11 0 17 2 80 7 5
0 10 9 5 31 24 22 90 6 45 60 8
0 10 6 0 30 19 5 14 17 21 10 99
0 10 64 13 45 50 15 9 22 33 24 75
0 10 47 4 32 13 11 9 5 17 42 36
0 10 8 0 79 3 5 15 22 12 28 23
0 10 8 6 15 27 43 7 39 17 9 0
0 10 6 2 15 31 13 12 11 82 5 1
0 10 9 12 48 0 52 27 7 23 31 5
0 10 10 2 0 3 20 30 23 21 25 51
0 10 22 8 7 4 17 13 32 27 23 52
0 10 20 2 13 5 10 22 25 50 24 6
0 10 4 6 3 31 10 5 18 7 43 17
0 10 6 41 0 7 14 5 3 1 13 34
0 10 22 88 20 10 99 12 49 94 4 17
0 10 37 59 64 21 14 3 50 63 40 90
0 10 16 6 49 8 63 14 52 66 38 7
0 10 2 31 37 6 27 0 47 14 99 92
0 10 51 0 11 19 24 13 2 54 87 48
0 10 4 20 12 0 26 18 23 88 60 8
0 10 22 13 21 6 75 16 3 5 52 30
0 10 37 8 21 3 62 16 34 28 24 12
0 10 2 1 45 3 4 24 17 42 6 38
0 10 38 6 16 11 26 3 20 13 43 23
0 10 26 10 19 15 4 8 16 51 63 17
0 10 32 31 3 47 89 8 24 33 42 40
0 10 4 1 25 10 27 32 17 26 9 40
0 10 0 22 47 25 1 2 27 10 14 6
0 10 22 52 10 60 7 11 46 15 17 84
0 10 0 3 15 1 24 28 37 26 16 56
0 10 8 62 7 15 5 0 63 24 16 1
0 10 1 8 42 11 17 12 45 27 18 13
0 10 1 23 39 9 28 44 15 53 29 38
0 10 6 9 25 1 8 22 27 11 62 3
0 10 19 7 2 34 68 16 29 42 60 48
0 10 5 9 13 39 32 8 6 16 4 7
0 10 6 4 0 13 8 99 17 18 83 25
0 10 31 20 10 46 17 38 34 3 21 15
0 10 11 13 7 24 28 55 14 31 81 97
0 10 19 8 68 20 43 5 11 0 18 32
0 10 2 45 10 1 14 29 43 17 75 67
0 10 19 8 13 6 21 74 20 14 39 84
0 10 8 14 59 7 50 26 9 13 20 64
0 10 31 23 39 6 40 55 25 1 22 52
0 10 20 2 15 79 27 12 23 24 39 28
0 10 27 1 28 64 51 2 85 9 14 38
0 10 23 11 21 18 50 22 48 9 24 17
0 10 22 2 14 54 35 58 36 33 6 16
0 10 1 3 47 11 6 10 9 28 4 39
0 10 19 26 6 4 28 17 23 1 7 78
0 10 39 1 22 14 12 44 72 31 30 11
0 10 15 3 7 0 10 14 1 35 97 42
0 10 14 2 47 26 67 38 49 29 15 12
0 10 41 9 0 6 44 20 12 26 38 30
0 10 1 4 21 17 37 9 16 50 74 5
0 10 3 8 5 11 1 15 97 69 80 39
0 10 7 43 63 6 21 12 54 23 14 19
0 10 12 24 53 15 27 2 5 31 23 95
0 10 58 0 18 11 5 98 86 14 16 42
0 10 3 10 68 15 8 53 0 27 25 7
0 10 4 1 37 43 7 45 56 35 86 12
0 10 1 15 10 0 25 24 31 52 17 39
0 10 1 11 6 0 4 27 30 50 7 29
0 10 34 31 83 11 36 99 5 6 30 38
0 10 1 4 35 38 29 3 20 59 10 49
0 10 9 1 0 19 22 41 24 30 23 49
0 10 4 14 12 9 48 0 27 13 3 16
0 10 32 2 1 0 13 28 7 17 29 50
0 10 4 6 9 18 5 53 39 12 43 90
0 10 22 71 79 41 67 63 20 26 5 1
0 10 8 6 3 75 74 33 44 12 50 42
0 10 15 34 18 7 6 30 41 17 49 51
0 10 14 2 65 22 6 84 13 33 12 0
0 10 14 8 36 17 3 51 37 78 90 77
0 10 37 35 0 79 6 1 2 14 10 29
0 10 2 1 31 22 41 5 23 55 17 50
0 10 13 2 0 37 16 30 49 14 52 64
0 10 9 6 11 15 7 60 36 67 32 17
0 10 19 6 15 8 1 55 18 28 12 35
0 10 3 4 6 39 12 13 14 51 43 36
0 10 8 0 13 1 9 17 11 10 7 5
0 10 8 4 37 7 20 46 10 41 6 75
0 10 3 2 60 17 4 27 64 96 35 7
0 10 37 27 25 22 19 3 29 40 16 14
0 10 8 35 5 6 9 24 43 40 29 16
0 10 8 12 30 5 1 31 34 37 17 51
0 10 37 15 25 9 6 38 18 11 0 12
0 10 13 11 9 31 1 92 79 6 5 52
0 10 1 22 10 16 12 9 35 33 5 29
0 10 78 18 47 5 62 14 15 51 10 80
0 10 4 36 31 11 54 28 16 1 7 85
0 10 8 27 26 23 4 9 66 3 29 33
0 10 8 15 37 13 33 23 3 60 14 30
0 10 19 9 6 51 4 27 40 0 23 55
0 10 16 15 34 17 28 10 7 6 40 38
0 10 8 19 7 17 6 29 2 47 46 18
0 10 19 21 20 13 39 4 16 66 10 69
0 10 23 26 0 10 17 45 8 5 49 74
0 10 3 25 19 35 23 29 4 60 12 0
0 10 38 2 26 5 79 30 45 12 68 33
0 10 22 18 1 63 13 35 99 24 71 16
0 10 6 19 71 25 0 12 28 51 3 38
0 10 26 61 19 76 22 49 6 4 77 12
0 10 10 4 1 15 26 13 25 69 11 59
0 10 1 43 13 22 29 78 35 12 61 9
0 10 26 4 6 13 30 54 0 45 17 52
0 10 2 3 61 37 30 6 59 39 57 7
0 10 22 48 8 11 16 6 19 1 2 51
0 10 0 22 6 2 7 31 13 78 17 92
0 10 11 64 7 63 35 32 24 66 91 14
0 10 0 17 7 3 24 51 8 11 21 4
0 10 11 19 47 14 31 29 15 16 54 90
0 10 2 30 20 40 14 18 43 6 17 4
0 10 6 26 9 1 24 7 3 54 18 13
0 10 76 33 5 9 47 73 38 16 52 80
0 10 6 10 58 0 45 31 16 24 1 7
0 10 6 11 18 7 39 46 27 4 29 10
0 10 0 18 1 12 54 36 7 22 6 16
0 10 27 23 3 8 96 14 9 28 4 7
0 10 6 9 19 8 53 3 21 25 22 14
0 10 5 21 6 8 26 4 36 12 22 9
0 10 31 7 11 54 26 39 24 16 3 41
0 10 6 9 4 35 36 15 11 10 32 7
0 10 6 26 79 5 46 27 21 18 52 63
0 10 17 5 10 28 13 21 7 16 15 2
0 10 1 11 7 16 95 69 14 42 30 52
0 10 2 26 10 3 21 5 20 0 23 56
0 10 37 6 62 15 0 25 40 57 27 21
0 10 41 2 19 11 7 67 15 68 33 16
0 10 21 9 11 22 36 8 33 7 30 40
0 10 15 11 13 16 48 19 12 0 3 5
0 10 1 17 11 21 32 41 54 18 50 6
0 10 1 5 11 22 21 3 17 28 6 41
0 10 27 37 0 45 60 16 5 11 39 54
0 10 19 53 24 78 6 70 2 16 38 58
0 10 9 7 8 11 17 30 32 21 34 28
0 10 27 21 41 77 44 25 18 32 29 6
0 10 11 4 7 0 19 5 87 31 91 66
0 10 25 36 20 6 29 40 12 49 16 62
0 10 36 31 6 24 39 14 5 10 33 49
0 10 8 54 73 21 24 22 37 17 3 7
0 10 6 19 5 60 13 31 17 24 35 18
0 10 10 19 26 50 42 45 53 3 51 52
0 10 10 19 54 2 21 36 33 53 30 50
0 10 19 3 18 14 36 11 4 12 23 97
0 10 53 27 6 2 0 7 73 4 17 32
0 10 36 15 9 3 18 67 30 5 16 4
0 10 31 21 34 79 10 32 3 43 27 93
0 10 6 4 28 13 37 14 54 31 30 98
0 10 13 32 79 20 4 11 2 22 3 0
0 10 8 19 21 2 11 25 26 20 3 22
0 10 13 20 9 10 12 79 63 31 5 26
0 10 8 19 11 5 3 15 28 22 39 12
0 10 2 34 1 7 0 25 12 72 51 17
0 10 4 31 15 0 27 1 10 63 38 60
0 10 4 35 21 8 3 23 11 93 6 7
0 10 2 19 7 3 51 18 73 67 16 12
0 10 20 9 41 64 13 5 30 18 7 43
0 10 19 20 41 9 21 3 75 37 16 23
0 10 9 79 21 26 96 2 8 12 80 3
0 10 37 26 22 8 45 7 31 89 55 28
0 10 34 54 25 7 40 16 95 9 33 3
0 10 47 22 72 3 13 20 21 2 19 12
0 10 1 38 57 22 0 24 5 3 26 9
0 10 18 22 27 46 3 12 7 33 44 70
0 10 3 19 32 27 1 98 12 52 10 77
0 10 3 5 0 12 24 38 32 67 1 4
0 10 43 2 3 37 26 46 49 44 18 38
0 10 8 27 18 3 1 12 36 90 49 40
0 10 25 14 6 10 5 0 79 18 20 11
0 10 4 10 6 28 26 3 17 52 7 94
0 10 13 4 14 2 9 50 49 24 45 17
0 10 6 9 19 70 3 2 22 21 28 17
0 10 54 15 41 7 19 8 2 36 0 17
0 10 8 14 6 61 26 9 76 3 2 58
0 10 25 21 47 26 7 22 5 24 43 29
0 10 22 11 9 1 25 13 5 18 39 12
0 10 19 8 2 22 6 46 35 24 83 64
0 10 28 24 35 41 94 9 6 46 0 17
0 10 13 78 41 32 8 1 5 34 25 29
0 10 19 13 5 11 4 33 24 50 16 45
0 10 2 20 14 9 47 24 18 13 0 42
0 10 24 20 4 13 12 7 34 37 21 18
0 10 22 1 36 3 19 28 65 2 30 18
0 10 19 61 18 10 56 12 17 66 68 24
0 10 11 7 2 14 16 26 6 13 21 4
0 10 8 13 18 21 30 15 29 72 74 4
0 10 19 10 47 9 18 13 12 43 36 34
0 10 27 96 2 16 51 26 4 30 10 6
0 10 3 11 50 6 26 8 15 16 42 28
0 10 1 9 13 3 26 25 20 50 0 51
0 10 10 42 8 18 21 5 49 28 4 40
0 10 8 10 2 1 5 27 31 13 17 23
0 10 8 12 61 13 7 35 39 16 53 18
0 10 11 34 22 19 37 30 25 72 23 24
0 10 41 9 7 26 4 39 6 54 34 18
0 10 6 41 35 0 48 57 39 7 31 72
0 10 8 37 5 53 11 40 25 20 66 24
0 10 0 57 28 12 77 8 3 5 16 2
0 10 8 20 13 69 10 56 59 67 3 22
0 10 25 13 71 7 76 5 6 40 16 56
0 10 26 3 5 21 41 10 68 27 20 49
0 10 8 9 20 11 27 34 16 5 32 18
0 10 62 13 21 23 39 12 4 67 49 56
0 10 19 5 7 29 31 34 16 51 13 94
0 10 19 25 4 21 59 18 0 38 16 33
0 10 9 22 36 0 15 2 34 27 18 23
0 10 11 10 8 9 20 14 31 30 44 25
0 10 11 19 1 0 7 30 74 18 16 78
0 10 22 34 14 18 23 5 29 7 33 79
0 10 15 6 3 38 32 8 11 59 85 17
0 10 1 24 25 79 7 22 13 5 48 26
0 10 21 34 51 10 6 29 63 5 23 59
0 10 8 25 13 7 1 10 4 30 46 18
0 10 2 8 34 10 31 66 3 36 29 74
0 10 19 2 1 32 63 39 77 12 29 69
0 10 13 18 11 7 1 0 28 23 36 39
0 10 4 20 31 9 26 23 12 49 17 7
0 10 2 13 6 26 7 39 10 57 25 24
0 10 15 19 13 1 6 29 25 12 42 4
0 10 19 8 0 23 30 1 14 22 99 3
0 10 20 9 35 34 30 31 1 67 7 4
0 10 0 15 51 6 31 84 50 42 54 23
0 10 20 23 9 11 27 44 66 33 5 29
0 10 20 13 27 62 3 0 75 16 54 70
0 10 27 2 19 7 26 23 18 5 22 28
0 10 16 55 6 23 26 3 14 25 0 49
0 10 56 35 0 3 5 15 93 29 32 9
0 10 7 71 8 29 9 3 21 32 16 4
0 10 8 11 79 15 10 32 21 48 7 74
0 10 53 13 12 1 11 28 20 88 5 42
0 10 2 12 1 16 51 78 81 35 18 85
0 10 1 0 17 9 6 29 15 13 20 39
0 10 27 6 20 18 3 26 37 52 38 84
0 10 11 0 4 57 61 26 21 15 27 5
0 10 22 26 37 15 7 19 1 18 28 25
0 10 19 12 10 28 25 3 16 5 22 17
0 10 4 15 19 14 2 5 72 0 28 42
0 10 8 11 23 9 31 6 17 45 75 38
0 10 10 54 15 1 17 9 12 26 0 25
0 10 3 13 29 41 7 20 14 10 34 57
0 10 59 3 10 6 1 30 27 37 28 56
0 10 19 1 50 11 21 26 12 9 51 28
0 10 47 29 53 65 8 4 37 12 17 52
0 10 8 11 6 9 3 7 58 14 50 81
0 10 4 73 55 25 22 39 33 30 56 38
0 10 32 91 8 27 17 82 3 22 38 75
0 10 4 1 13 0 74 22 20 14 9 11
0 10 19 11 8 5 46 24 16 65 23 4
0 10 56 15 19 20 11 1 8 3 5 43
0 10 0 22 2 16 3 13 57 23 26 62
0 10 2 3 23 38 37 15 11 25 4 42
0 10 88 0 47 6 26 24 98 59 18 38
0 10 8 26 19 11 35 23 74 17 91 12
0 10 44 8 7 4 13 11 36 60 15 14
0 10 3 15 4 32 33 17 14 16 51 25
0 10 31 40 7 32 1 25 10 41 77 28
0 10 47 25 21 59 39 23 0 50 29 38
0 10 1 13 7 18 66 24 29 89 83 23
0 10 1 14 13 10 25 3 48 28 33 35
0 10 7 8 20 3 0 18 22 24 89 16
0 10 8 0 2 24 28 27 48 50 32 7
0 10 6 10 19 4 2 18 3 14 52 12
0 10 8 35 76 7 5 45 11 57 18 17
0 10 4 24 12 22 19 16 13 77 25 42
0 10 4 39 10 12 22 2 17 77 51 7
0 10 9 11 0 8 13 33 7 20 17 18
0 10 10 0 19 2 3 50 25 56 15 18
0 10 8 2 1 40 3 45 34 46 54 6
0 10 19 26 21 15 22 5 39 7 33 77
0 10 15 66 10 63 16 12 64 43 6 14
0 10 47 79 46 44 2 5 28 42 51 99
0 10 41 9 38 21 26 10 27 86 18 34
0 10 10 7 12 88 1 2 6 23 52 24
0 10 6 13 0 21 16 35 62 52 29 5
0 10 71 26 7 36 10 25 42 8 13 40
0 10 76 18 4 6 48 49 3 84 7 24
0 10 1 15 6 13 5 20 16 49 58 30
0 10 22 0 33 16 70 76 3 45 1 68
0 10 19 43 3 30 41 23 20 78 51 4
0 10 9 7 38 3 14 1 21 51 8 6
0 10 9 15 18 11 57 40 78 14 30 12
0 10 25 15 0 53 33 50 21 10 7 93
0 10 36 62 2 11 13 15 56 26 21 68
0 10 4 13 60 5 10 17 51 12 33 24
0 10 10 20 0 45 7 17 15 6 36 4
0 10 26 32 11 82 1 4 3 28 12 33
0 10 14 6 37 11 5 46 68 35 17 1
0 10 8 73 63 35 6 23 22 1 75 16
0 10 22 26 9 23 81 32 7 11 10 59
0 10 7 16 58 0 11 25 31 14 51 34
0 10 10 27 25 0 5 24 34 31 16 17
0 10 19 8 13 3 9 0 38 11 20 17
0 10 25 10 1 97 5 51 31 36 24 48
0 10 7 6 13 44 82 12 14 66 33 51
0 10 1 8 0 26 12 13 15 27 28 69
0 10 2 7 3 26 5 10 6 13 22 40
0 10 19 26 31 20 43 3 5 16 22 12
0 10 6 1 15 11 14 29 50 33 31 41
0 10 19 8 32 44 11 2 56 38 24 12
0 10 14 51 18 12 17 21 13 6 42 49
0 10 10 59 34 1 33 28 2 0 7 56
0 10 6 45 18 25 16 14 20 10 21 8
0 10 43 15 2 69 13 10 28 33 12 73
0 10 7 0 11 79 5 32 3 17 12 58
0 10 9 20 5 2 14 67 35 44 28 33
0 10 45 37 38 0 36 5 30 35 78 28
0 10 43 14 21 6 29 95 32 9 4 8
0 10 12 53 1 7 19 46 28 24 68 22
0 10 9 42 44 30 47 45 12 20 17 1
0 10 10 8 11 47 61 20 25 0 4 7
0 10 9 11 14 4 55 24 36 7 53 59
0 10 6 4 1 2 12 0 47 22 29 64
0 10 8 38 10 12 26 1 25 22 5 18
0 10 13 18 11 14 76 20 3 87 24 35
0 10 8 9 6 15 3 14 43 58 40 60
0 10 50 6 31 43 74 18 34 30 4 0
0 10 71 5 21 3 64 81 26 51 16 48
0 10 1 7 4 11 10 20 16 75 94 45
0 10 67 54 11 19 50 21 93 10 33 27
0 10 4 35 36 16 21 34 0 71 14 7
0 10 26 11 5 7 22 47 9 15 52 87
0 10 19 4 2 18 24 56 16 5 59 23
0 10 37 3 20 19 9 70 0 39 75 64
0 10 8 19 35 4 5 63 29 54 77 27
0 10 8 14 21 30 62 40 6 50 69 44
0 10 18 15 2 21 32 12 13 10 16 4
0 10 10 34 46 6 4 42 68 33 14 17
0 10 15 8 61 2 14 18 5 0 1 4
0 10 10 64 42 37 76 1 2 49 18 33
0 10 11 32 24 14 43 22 39 0 60 16
0 10 19 1 6 32 3 0 74 14 82 45
0 10 65 32 1 52 22 23 35 37 25 48
0 10 47 78 36 5 3 18 49 39 51 23
0 10 7 37 16 12 14 23 17 39 18 9
0 10 31 38 11 22 0 20 68 10 14 99
0 10 1 19 3 30 4 0 12 14 23 24
0 10 16 4 8 35 2 7 5 39 24 1
0 10 14 9 16 11 10 26 13 82 21 23
0 10 8 6 31 0 11 33 12 53 35 62
0 10 13 31 6 79 50 0 1 43 17 95
0 10 27 15 34 54 18 20 33 31 59 56
0 10 9 4 19 33 31 45 63 51 2 3
0 10 27 14 11 6 7 38 5 12 48 78
0 10 0 9 7 10 3 5 42 8 21 6
0 10 4 20 59 0 27 21 25 12 3 74
0 10 31 72 18 11 28 7 3 95 22 6
0 10 36 25 5 9 20 27 60 59 55 51
0 10 19 2 26 0 4 6 3 40 48 97
0 10 37 50 16 22 10 57 36 68 14 1
0 10 19 0 1 15 10 4 5 27 20 70
0 10 15 53 8 76 6 27 17 1 4 41
0 10 8 20 15 34 79 51 24 1 28 4
0 10 8 51 79 3 20 27 4 60 45 17
0 10 37 47 38 43 0 3 80 59 36 12
0 10 9 0 15 8 5 30 3 25 13 76
0 10 1 22 10 19 13 61 39 12 16 48
0 10 27 20 11 7 26 30 24 28 13 38
0 10 8 2 22 0 20 1 78 49 10 89
0 10 4 1 12 7 21 62 20 29 48 83
0 10 9 10 53 18 23 25 20 2 29 5
0 10 47 13 0 9 10 12 33 28 86 7
0 10 19 0 14 13 23 2 10 7 31 52
0 10 8 1 27 41 39 22 14 9 35 51
0 10 21 39 8 11 6 14 7 12 18 62
0 10 2 53 3 6 0 20 14 24 21 18
0 10 8 20 27 9 26 1 6 61 59 35
0 10 66 8 25 35 14 12 32 29 60 16
0 10 1 15 25 47 41 20 29 10 81 28
0 10 13 3 22 7 5 6 23 92 59 4
0 10 10 9 45 2 29 35 60 13 25 17
0 10 36 21 2 22 41 4 63 16 77 26
0 10 7 22 61 37 29 4 34 17 48 41
0 10 19 31 95 30 25 34 16 29 40 38
0 10 41 14 6 26 20 5 22 45 63 1
0 10 54 21 31 38 17 1 30 4 9 47
0 10 79 18 31 4 7 22 12 24 62 64
0 10 3 35 21 14 36 23 10 4 52 28
0 10 7 3 0 2 13 14 12 47 22 59
0 10 5 47 12 65 9 87 73 6 1 55
0 10 8 30 53 56 7 47 1 12 36 18
0 10 0 41 21 2 10 26 37 33 9 23
0 10 8 13 55 0 14 12 23 26 59 4
0 10 15 10 3 2 11 17 7 68 45 70
0 10 53 5 9 8 16 25 11 1 69 4
0 10 22 37 2 4 61 39 27 11 0 76
0 10 19 53 46 14 7 6 59 66 77 12
0 10 19 8 11 22 14 25 0 70 61 23
0 10 20 22 5 10 23 15 27 67 42 46
0 10 15 85 2 25 9 23 5 70 28 33
0 10 13 14 68 16 1 27 31 32 37 61
0 10 3 27 4 5 22 7 12 23 37 60
0 10 1 0 32 12 24 26 87 4 23 18
0 10 19 12 46 13 40 5 18 7 56 58
0 10 8 11 19 3 5 25 68 42 30 17
0 10 6 22 36 30 57 35 7 1 97 54
0 10 16 4 22 5 14 39 27 32 63 52
0 10 15 41 25 4 10 61 26 12 28 31
0 10 19 6 2 5 16 3 95 28 18 86
0 10 6 26 7 22 21 60 16 10 63 18
0 10 6 45 2 35 72 8 12 23 11 18
0 10 36 20 14 33 54 27 78 38 3 5
0 10 9 36 11 3 2 18 7 45 80 81
0 10 22 37 58 5 30 8 34 24 1 23
0 10 8 47 0 20 75 24 5 42 17 4
0 10 7 21 20 11 9 12 50 13 27 97
0 10 79 0 5 7 48 28 55 62 15 53
0 10 44 1 10 8 26 5 12 30 80 82
0 10 31 1 53 18 23 34 5 16 14 38
0 10 1 10 48 11 34 32 63 5 14 40
0 10 4 8 14 57 10 3 55 23 16 6
0 10 3 0 30 35 6 20 73 1 8 19
0 10 19 26 45 98 11 36 13 20 6 17
0 10 19 0 18 10 27 52 25 17 50 29
0 10 10 20 22 29 2 34 3 19 36 16
0 10 2 18 4 25 16 14 7 22 69 70
0 10 0 14 10 15 65 20 62 26 42 16
0 10 8 13 45 11 22 14 4 3 40 23
0 10 8 4 16 53 14 10 40 32 23 70
0 10 65 1 15 36 57 2 13 35 29 7
0 10 6 1 11 35 25 15 5 87 67 85
0 10 15 4 37 1 20 22 16 30 26 28
0 10 44 6 4 34 16 39 11 17 13 49
0 10 53 9 3 36 39 98 7 82 33 59
0 10 14 1 19 68 52 45 38 54 5 56
0 10 13 38 8 4 2 20 24 12 1 7
0 10 10 32 6 2 30 29 5 27 23 20
0 10 10 9 1 13 27 7 29 54 41 33
0 10 11 27 10 3 94 26 22 49 48 5
0 10 15 3 0 25 83 7 62 35 8 69
0 10 10 3 27 26 70 40 1 74 5 21
0 10 2 10 22 0 3 30 11 87 58 40
0 10 7 0 1 15 10 31 8 14 87 9
0 10 19 6 41 30 39 24 4 3 78 17
0 10 53 2 3 26 18 82 20 51 1 14
0 10 2 21 8 0 5 7 33 23 75 22
0 10 32 36 11 1 2 7 10 63 28 51
0 10 9 19 8 34 58 36 49 15 4 28
0 10 9 5 43 88 66 51 78 65 49 58
0 10 19 9 6 26 12 5 50 16 13 52
0 10 22 11 88 14 50 3 24 75 61 53
0 10 22 11 1 10 43 35 19 9 63 21
0 10 32 37 25 18 5 34 0 4 54 10
0 10 8 19 88 31 63 49 5 7 18 2
0 10 37 21 4 2 13 44 10 36 59 92
0 10 27 13 20 9 25 1 21 7 29 48
0 10 10 61 2 20 7 18 5 42 14 35
0 10 26 3 4 41 15 34 6 1 69 16
0 10 6 48 0 13 25 1 91 3 10 24
0 10 34 18 9 79 26 24 78 54 51 60
0 10 20 32 21 6 19 25 61 5 16 17
0 10 27 6 18 37 3 44 11 1 30 34
0 10 8 2 76 5 48 31 54 41 23 24
0 10 19 21 9 15 27 3 0 29 35 1
0 10 36 19 26 1 4 3 5 6 49 17
0 10 8 9 13 11 3 39 38 24 66 52
0 10 6 51 34 33 40 37 18 2 23 28
0 10 39 1 48 6 0 52 24 5 11 2
0 10 1 25 7 9 2 30 52 35 24 26
0 10 4 10 6 3 13 24 16 1 7 21
0 10 37 38 41 31 12 1 18 92 17 45
0 10 0 97 21 25 46 11 6 10 91 16
0 10 12 82 31 39 35 34 3 6 13 25
0 10 24 46 9 92 28 19 17 70 23 13
0 10 34 19 32 11 33 10 5 26 20 49
0 10 11 0 1 40 22 25 14 23 54 32
0 10 8 25 5 18 79 20 93 24 10 39
0 10 15 4 13 43 2 56 59 48 9 41
0 10 8 15 0 5 66 6 20 45 2 32
0 10 6 11 19 3 18 1 92 37 7 29
0 10 15 10 3 34 42 14 20 82 91 28
0 10 2 4 26 1 0 45 32 68 11 39
0 10 4 25 34 64 5 32 63 6 67 92
0 10 9 7 10 84 5 14 25 30 36 66
0 10 10 12 15 5 45 6 30 48 4 38
0 10 3 15 2 8 21 37 14 34 49 90
0 10 4 36 20 47 16 27 28 14 5 77
0 10 22 10 15 21 23 89 37 26 6 12
0 10 12 19 15 5 38 47 30 54 81 25
0 10 83 40 12 47 19 35 13 4 5 7
0 10 19 74 43 0 5 9 6 44 12 4
0 10 16 3 26 1 25 11 0 12 4 59
0 10 47 1 5 26 15 29 55 27 39 12
0 10 4 11 2 26 24 1 0 71 45 75
0 10 48 16 10 8 2 11 18 34 12 4
0 10 9 25 11 31 26 4 14 23 21 56
0 10 47 0 17 5 9 3 39 20 34 59
0 10 61 37 0 40 18 30 36 4 50 78
0 10 3 1 5 4 85 72 55 18 6 16
0 10 20 10 6 21 13 27 33 7 43 30
0 10 32 53 6 13 0 49 22 38 19 69
0 10 2 47 22 17 75 18 87 14 26 24
0 10 22 7 14 5 19 40 49 96 33 36
0 10 31 3 9 15 53 42 13 10 25 4
0 10 10 37 19 77 16 28 56 31 20 18
0 10 6 8 10 50 25 48 24 43 40 17
0 10 9 16 22 6 61 44 26 48 11 14
0 10 6 9 25 20 35 88 17 59 8 13
0 10 4 18 15 25 8 7 51 93 10 63
0 10 1 13 8 7 20 2 16 10 57 35
0 10 19 27 1 60 2 15 18 85 24 68
0 10 4 35 10 52 12 24 40 2 50 3
0 10 4 13 2 10 6 71 29 45 25 17
0 10 6 17 11 10 27 1 26 7 93 16
0 10 19 8 11 15 2 9 3 30 42 97
0 10 1 10 4 22 76 24 15 25 96 36
0 10 19 50 16 3 5 39 53 9 24 4
0 10 14 8 19 12 4 79 0 13 30 16
0 10 20 10 0 31 12 4 7 16 42 62
0 10 20 6 33 12 9 72 3 5 49 7
0 10 10 3 13 73 0 79 7 61 26 12
0 10 8 6 58 44 7 14 3 24 95 77
0 10 48 22 47 33 12 24 63 25 38 17
0 10 21 1 10 37 34 5 76 7 63 4
0 10 2 6 13 18 0 48 12 39 56 97
0 10 6 13 23 1 35 11 24 42 83 80
0 10 41 1 25 13 15 4 3 40 14 89
0 10 6 70 15 13 80 22 3 10 78 52
0 10 14 1 6 56 46 26 62 28 27 21
0 10 19 34 23 7 29 38 11 27 0 35
0 10 47 14 38 52 74 36 99 62 7 1
0 10 19 8 16 26 35 7 30 76 25 42
0 10 4 16 41 36 6 38 12 48 9 59
0 10 19 11 13 30 24 51 6 40 85 32
0 10 36 37 16 50 46 55 5 75 24 56
0 10 29 0 12 3 24 38 94 69 26 19
0 10 4 31 10 0 24 28 48 69 16 7
0 10 6 9 11 5 8 51 12 21 35 46
0 10 15 33 12 1 14 44 2 7 17 40
0 10 6 0 19 7 13 11 43 5 27 1
0 10 7 15 18 46 6 14 4 17 32 16
0 10 21 20 2 44 49 19 62 73 17 33
0 10 9 2 19 50 45 10 22 8 15 69
0 10 36 35 6 2 8 28 7 0 25 16
0 10 14 15 4 34 59 21 13 38 23 58
0 10 5 25 17 3 14 11 4 61 8 18
0 10 31 10 14 22 48 4 30 19 3 5
0 10 19 20 2 62 12 11 51 9 30 42
0 10 3 5 19 2 15 12 10 17 51 58
0 10 19 14 13 44 17 65 59 45 29 0
0 10 8 22 0 51 14 33 29 1 16 42
0 10 6 50 25 26 14 45 55 7 39 18
0 10 8 19 13 15 27 0 3 14 12 89
0 10 15 3 4 1 46 31 2 26 17 45
0 10 1 37 13 14 3 24 18 11 40 21
0 10 6 38 0 1 34 10 23 32 4 16
0 10 26 7 44 6 20 8 75 77 17 64
0 10 3 5 22 0 51 19 12 14 68 64
0 10 8 9 96 7 29 20 43 17 28 5
0 10 6 28 4 11 46 25 3 5 23 17
0 10 19 25 13 0 45 54 12 42 58 5
0 10 8 22 2 11 29 32 1 6 44 59
0 10 4 1 92 9 44 3 56 70 36 40
0 10 79 3 25 13 32 24 17 62 77 7
0 10 59 41 9 10 0 14 5 18 58 29
0 10 14 1 17 77 9 16 43 44 27 13
0 10 14 15 47 6 29 1 5 18 33 40
0 10 8 19 17 24 2 88 13 5 3 26
0 10 1 54 13 27 11 4 6 5 29 70
0 10 13 2 1 37 43 29 20 49 3 38
0 10 0 48 50 43 12 21 85 28 39 4
0 10 1 24 11 52 26 36 38 46 79 49
0 10 1 16 4 0 11 22 26 32 44 18
0 10 48 16 11 75 98 25 10 7 1 73
0 10 6 25 1 37 22 3 5 7 29 87
0 10 19 4 1 3 7 39 12 45 48 16
0 10 21 6 3 54 46 0 45 38 1 17
0 10 41 13 20 0 32 3 12 15 16 7
0 10 58 10 33 19 5 1 27 8 67 7
0 10 1 50 16 6 13 11 32 2 7 70
0 10 15 13 30 36 6 23 17 32 12 38
0 10 16 3 95 7 30 21 15 4 28 25
0 10 8 22 37 1 38 10 9 13 5 23
0 10 43 1 6 8 23 65 99 74 66 35
0 10 8 37 11 2 20 13 0 32 1 30
0 10 19 13 9 61 15 54 50 26 94 16
0 10 29 0 41 61 15 2 19 16 13 59
0 10 15 31 11 0 14 6 57 24 17 35
0 10 19 6 1 2 45 0 33 29 14 49
0 10 4 13 2 10 31 39 30 14 3 40
0 10 19 61 0 9 22 52 35 3 5 12
0 10 11 9 31 26 4 41 51 24 59 56
0 10 6 1 47 34 4 25 41 55 27 36
0 10 1 17 19 8 61 0 20 87 12 16
0 10 1 15 8 4 41 44 18 30 42 29
0 10 11 1 46 48 31 2 18 35 28 17
0 10 2 11 29 88 24 18 21 81 12 9
0 10 2 3 20 23 33 26 49 42 44 40
0 10 25 12 26 57 47 28 10 29 45 18
0 10 38 17 22 26 7 89 32 18 63 19
0 10 3 4 9 10 6 26 16 7 34 39
0 10 4 9 3 22 0 25 44 32 29 28
0 10 2 3 26 61 27 1 24 15 99 50
0 10 9 6 10 36 26 44 12 11 39 49
0 10 61 2 7 11 0 95 36 32 48 12
0 10 83 11 3 49 7 10 33 12 6 35
0 10 23 35 3 6 44 4 2 16 18 75
0 10 16 37 39 32 36 23 14 51 24 74
0 10 15 20 29 10 74 3 23 98 6 4
0 10 5 1 10 27 6 45 24 7 93 42
0 10 6 12 11 3 36 1 4 26 61 32
0 10 11 70 3 67 2 9 19 25 31 17
0 10 9 5 72 61 15 21 18 62 13 35
0 10 6 14 53 37 42 10 21 50 54 17
0 10 10 1 7 4 2 11 51 31 12 3
0 10 37 12 27 53 24 41 4 78 28 25
0 10 19 8 9 11 10 50 30 29 77 58
0 10 2 1 15 9 3 7 17 14 32 18
0 10 2 13 27 3 7 30 6 0 22 12
0 10 13 24 6 14 47 5 18 32 35 29
0 10 32 0 11 47 17 16 45 29 6 97
0 10 2 26 25 21 1 50 16 38 33 17
0 10 10 8 13 16 0 26 7 1 23 4
0 10 4 54 21 18 17 52 14 95 43 45
0 10 47 15 7 71 11 27 28 33 17 48
0 10 1 21 27 8 0 23 6 2 31 10
0 10 10 9 49 30 5 37 12 3 59 29
0 10 36 9 41 44 7 6 95 3 5 24
0 10 28 2 3 31 0 47 64 11 70 7
0 10 47 22 15 42 7 19 0 59 65 73
0 10 1 0 15 51 57 45 12 35 29 18
0 10 37 31 3 29 4 6 34 36 16 46
0 10 1 27 32 21 37 33 44 41 7 2
0 10 19 22 4 31 55 53 12 3 23 43
0 10 15 30 0 56 5 24 26 2 1 13
0 10 21 1 14 15 7 3 9 5 39 33
0 10 11 4 61 38 75 40 30 7 13 31
0 10 14 31 13 54 21 18 27 32 29 85
0 10 65 4 11 46 34 29 37 16 78 60
0 10 8 9 0 48 7 20 18 16 17 64
0 10 51 14 20 96 10 5 3 12 48 35
0 10 53 41 9 19 7 61 60 22 1 14
0 10 22 4 11 12 52 17 16 40 45 2
0 10 53 22 15 17 1 34 18 26 38 60
0 10 2 31 4 41 0 18 27 10 72 23
0 10 0 2 4 11 10 12 19 9 56 21
0 10 8 27 14 20 90 31 55 26 17 30
0 10 19 14 15 1 57 11 71 3 27 41
0 10 20 8 73 23 2 14 59 29 25 7
0 10 41 1 15 47 0 12 30 50 7 16
0 10 19 26 21 16 14 3 6 38 15 46
0 10 53 12 8 14 0 28 27 31 34 60
0 10 25 57 7 52 5 58 9 2 24 35
0 10 13 32 8 6 22 38 0 29 98 90
0 10 8 27 22 2 21 18 31 6 3 7
0 10 47 41 45 39 2 8 19 42 53 64
0 10 21 27 22 0 1 53 29 52 28 25
0 10 36 47 21 35 3 12 1 15 32 30
0 10 53 2 26 23 34 10 24 74 38 30
0 10 13 11 18 9 38 5 23 33 25 56
0 10 10 12 47 9 0 40 57 39 52 8
0 10 68 52 31 15 27 6 48 7 35 17
0 10 61 1 36 9 2 16 5 15 24 63
0 10 10 31 2 1 5 3 88 24 60 30
0 10 4 8 19 61 0 76 27 34 11 30
0 10 47 27 5 63 12 3 24 1 23 7
0 10 61 11 5 29 52 27 34 28 21 35
0 10 15 18 76 12 26 0 16 5 13 49
0 10 79 41 31 11 69 8 16 30 24 59
0 10 0 7 3 47 21 13 73 16 24 59
0 10 22 13 2 20 64 57 17 38 3 45
0 10 1 25 19 8 5 34 21 14 50 52
0 10 15 20 2 98 29 21 34 42 81 28
0 10 7 5 78 61 1 62 75 49 19 4
0 10 17 12 48 63 4 25 35 5 19 28
0 10 4 17 37 19 34 76 2 5 22 42
0 10 9 10 21 1 26 19 11 74 50 53
0 10 65 14 10 23 5 15 39 21 6 13
0 10 2 38 47 3 30 46 11 1 15 73
0 10 19 13 5 11 59 16 23 32 40 48
0 10 8 2 18 26 10 99 25 7 17 40
0 10 0 2 3 45 26 20 23 44 30 77
0 10 6 25 18 23 31 22 0 13 10 19
0 10 14 6 2 5 0 21 13 17 39 28
0 10 30 12 0 79 34 4 7 23 1 42
0 10 27 4 13 5 9 41 0 84 28 69
0 10 1 9 68 90 0 43 5 4 29 38
0 10 4 12 24 8 20 15 45 26 83 17
0 10 8 1 9 21 33 35 99 13 60 78
0 10 11 9 38 18 5 26 2 51 30 48
0 10 18 29 17 24 42 23 56 2 19 1
0 10 10 9 5 11 42 45 22 30 15 8
0 10 12 97 3 25 70 36 65 17 31 21
0 10 6 1 37 2 13 5 4 17 93 28
0 10 6 20 33 0 11 68 10 14 56 23
0 10 19 11 47 9 7 55 12 30 6 4
0 10 8 22 47 2 11 91 18 7 6 4
0 10 2 0 11 5 43 96 46 23 37 17
0 10 6 14 15 3 5 57 12 33 17 4
0 10 12 37 63 33 22 25 1 31 0 34
0 10 53 3 26 2 22 5 13 64 28 17
0 10 15 13 20 9 4 6 2 7 49 31
0 10 27 48 18 43 17 35 12 50 33 4
0 10 3 15 0 41 22 43 26 4 78 46
0 10 8 19 4 6 57 27 9 0 74 12
0 10 8 0 37 48 17 11 53 24 34 30
0 10 19 3 14 5 26 39 29 64 36 49
0 10 4 21 27 1 10 7 59 14 6 49
0 10 74 3 23 13 44 7 2 24 35 49
0 10 8 2 1 25 18 6 28 46 29 35
0 10 53 6 10 7 11 8 76 31 18 28
0 10 11 7 24 9 26 41 13 50 22 59
0 10 19 14 15 8 2 12 18 32 23 0
0 10 22 9 43 79 25 15 7 13 38 48
0 10 2 0 25 17 55 7 69 44 29 12
0 10 20 22 11 19 7 2 43 30 25 23
0 10 11 22 1 41 30 26 4 48 12 28
0 10 8 13 21 25 32 5 42 14 6 4
0 10 1 36 33 19 27 24 43 26 48 0
0 10 2 31 10 75 1 17 13 32 43 16
0 10 6 41 11 5 27 29 22 46 34 23
0 10 13 19 79 7 2 5 8 18 34 35
0 10 61 17 0 2 37 11 39 12 5 4
0 10 6 8 1 64 16 22 18 91 32 40
0 10 8 1 34 21 19 12 24 16 5 42
0 10 2 8 15 0 7 5 14 32 42 28
0 10 0 17 4 57 5 1 61 37 75 15
0 10 9 13 4 6 10 2 44 23 93 64
0 10 15 11 8 54 49 3 12 24 14 7
0 10 64 6 51 12 21 24 20 33 5 7
0 10 20 2 29 5 43 6 70 25 1 58
0 10 19 9 37 10 27 22 29 12 30 93
0 10 4 3 19 13 77 18 1 21 51 25
0 10 6 13 31 12 73 18 26 1 92 25
0 10 21 4 35 2 37 53 19 28 49 42
0 10 8 53 0 21 3 22 17 57 49 6
0 10 3 2 27 17 10 14 7 75 29 49
0 10 6 13 19 46 1 18 33 5 16 29
0 10 29 26 5 31 9 7 34 22 4 11
0 10 21 8 11 61 9 17 38 12 24 33
0 10 10 50 9 15 12 82 5 23 0 52
0 10 18 6 28 19 23 4 38 14 22 5
0 10 1 0 11 19 2 4 60 39 23 12
0 10 9 7 29 56 11 4 13 49 16 46
0 10 37 61 10 1 49 21 0 84 57 40
0 10 3 6 15 8 18 38 2 4 25 66
0 10 0 11 15 39 10 1 24 5 30 26
0 10 18 19 0 38 15 10 39 58 44 4
0 10 8 1 15 5 79 0 33 28 36 17
0 10 13 15 20 82 4 5 8 6 24 22
0 10 18 2 27 31 47 44 9 48 36 14
0 10 13 61 8 31 17 45 7 1 48 18
0 10 13 21 2 29 11 32 36 51 18 9
0 10 22 14 21 54 35 17 44 8 30 76
0 10 4 6 79 0 36 59 5 29 54 1
0 10 15 18 37 3 22 33 28 14 42 44
0 10 0 61 6 37 13 15 2 12 50 65
0 10 32 19 12 79 31 1 10 22 16 50
0 10 4 51 5 30 18 31 25 53 23 21
0 10 8 29 36 13 7 46 15 26 12 30
0 10 4 9 33 6 54 45 18 25 38 46
0 10 6 9 33 26 21 10 5 31 32 60
0 10 8 0 7 10 75 11 15 20 45 36
0 10 18 7 26 2 13 6 24 14 44 0
0 10 92 13 19 0 17 2 98 24 12 7
0 10 43 22 15 2 19 54 82 21 33 35
0 10 6 4 49 36 34 31 33 19 8 89
0 10 2 9 27 25 0 1 93 10 7 75
0 10 3 13 2 27 11 20 37 23 62 42
0 10 8 7 56 72 12 59 22 16 29 1
0 10 8 15 41 0 35 16 12 24 63 40
0 10 19 8 43 11 4 1 64 54 46 59
0 10 22 61 10 82 33 27 25 34 8 59
0 10 47 17 5 16 27 3 25 26 14 2
0 10 9 65 20 7 23 30 91 12 4 38
0 10 1 25 15 5 7 48 22 39 13 90
0 10 0 4 37 47 24 12 3 99 51 43
0 10 4 10 7 29 26 22 34 23 5 3
0 10 11 26 62 34 23 53 9 7 6 17
0 10 23 63 1 3 28 11 16 22 10 49
0 10 0 3 78 9 41 62 21 1 87 23
0 10 3 61 37 6 15 7 25 30 86 16
0 10 61 24 26 6 48 30 1 52 4 17
0 10 54 1 7 2 10 12 36 0 48 6
0 10 41 0 33 20 13 25 95 35 70 10
0 10 58 26 43 44 3 21 13 20 1 30
0 10 11 61 25 29 56 21 32 4 59 13
0 10 8 10 36 1 16 15 39 5 51 50
0 10 53 9 22 64 26 6 10 5 16 60
0 10 29 33 4 8 16 7 6 15 34 37
0 10 15 0 7 22 58 10 6 2 20 33
0 10 3 2 10 32 35 75 26 24 63 21
0 10 0 12 65 50 24 13 29 17 36 1
0 10 8 26 9 10 35 14 7 13 12 31
0 10 6 35 34 21 24 5 31 13 10 56
0 10 36 15 19 11 5 39 49 1 56 60
0 10 15 32 21 22 5 26 20 16 62 17
0 10 47 19 10 5 56 41 9 42 30 36
0 10 9 10 11 1 26 18 12 28 61 71
0 10 37 2 6 5 15 7 46 1 17 42
0 10 2 13 9 22 1 3 57 33 12 24
0 10 5 11 0 22 30 9 52 25 2 43
0 10 3 38 61 11 19 14 6 18 17 42
0 10 9 11 10 5 37 8 42 2 48 4
0 10 6 11 9 15 99 18 28 17 12 78
0 10 12 41 3 16 29 8 11 23 57 69
0 10 1 15 46 47 4 16 7 44 0 3
0 10 1 6 24 3 11 20 16 21 2 86
0 10 6 45 21 16 9 47 22 27 11 12
0 10 4 9 27 11 2 98 39 17 7 23
0 10 53 15 61 0 12 66 3 14 56 20
0 10 61 31 2 33 12 78 28 5 3 90
0 10 18 23 58 37 16 3 2 30 24 68
0 10 6 9 11 57 22 0 12 21 1 39
0 10 5 35 13 30 15 7 33 46 75 91
0 10 6 40 20 17 27 73 3 25 57 18
0 10 22 0 7 3 25 41 6 8 59 40
0 10 15 21 8 13 5 25 39 6 4 24
0 10 19 4 26 18 3 44 13 6 10 56
0 10 15 26 0 4 6 16 57 52 42 58
0 10 10 37 21 19 3 5 11 46 17 4
0 10 8 11 24 5 50 38 3 23 87 17
0 10 0 26 2 7 1 67 65 42 10 4
0 10 10 0 2 11 78 12 80 68 28 86
0 10 13 25 21 72 18 24 71 5 39 17
0 10 3 27 18 41 25 72 53 9 32 29
0 10 8 87 4 28 33 16 32 10 1 12
0 10 12 19 5 8 20 29 73 3 25 0
0 10 7 0 6 2 99 24 19 63 27 25
0 10 53 13 33 3 9 19 10 30 16 24
0 10 4 51 71 2 3 5 49 50 94 74
0 10 8 19 11 6 23 16 37 0 9 97
0 10 5 22 17 81 31 27 29 74 7 16
0 10 10 7 58 6 8 13 11 52 14 12
0 10 4 6 19 11 47 71 10 9 57 5
0 10 15 8 9 3 37 18 23 58 28 35
0 10 48 5 27 13 6 30 49 40 12 38
0 10 14 15 17 1 7 2 46 21 37 4
0 10 11 13 61 25 23 77 46 9 10 4
0 10 4 2 0 14 28 16 29 7 23 69
0 10 8 73 22 5 23 45 6 79 14 92
0 10 1 11 30 21 6 16 91 22 70 38
0 10 1 11 45 13 24 12 28 63 39 18
0 10 20 95 32 9 52 23 3 47 22 40
0 10 22 3 15 5 51 33 23 17 52 58
0 10 15 18 47 57 5 11 46 6 72 4
0 10 19 8 1 27 33 3 20 42 34 36
0 10 22 9 30 8 2 39 33 4 35 23
0 10 4 12 3 2 21 0 31 39 77 16
0 10 20 2 1 48 7 95 10 16 33 28
0 10 16 10 0 5 3 2 4 59 75 38
0 10 6 20 29 5 11 7 15 71 63 77
0 10 9 37 2 77 21 23 69 27 30 75
0 10 53 6 25 3 18 24 47 72 48 45
0 10 12 24 6 23 18 1 59 72 64 26
0 10 3 21 31 2 22 15 25 63 97 42
0 10 4 21 19 28 1 48 17 11 23 10
0 10 4 5 34 30 14 22 13 28 76 72
0 10 13 11 12 8 54 33 52 4 30 42
0 10 61 31 65 39 10 38 22 60 16 72
0 10 67 0 51 22 28 27 2 13 29 26
0 10 9 22 33 14 55 50 28 35 32 29
0 10 0 5 26 1 9 68 97 24 78 85
0 10 32 38 91 0 20 29 37 12 15 13
0 10 16 88 37 51 15 5 53 1 7 32
0 10 4 6 1 43 5 3 10 63 70 48
0 10 19 9 3 43 37 25 6 11 84 27
0 10 19 0 37 4 1 12 15 34 6 29
0 10 6 20 22 7 12 9 2 5 29 55
0 10 7 38 2 75 17 25 63 8 29 51
0 10 18 37 2 32 11 49 30 0 41 12
0 10 29 2 3 5 8 19 57 4 15 24
0 10 0 2 25 38 1 43 21 30 6 14
0 10 4 22 0 17 21 7 96 3 5 38
0 10 5 21 26 11 20 19 8 14 12 24
0 10 1 37 9 49 22 0 31 20 4 34
0 10 7 37 25 4 1 40 13 17 39 21
0 10 21 18 29 30 45 2 7 6 41 36
0 10 3 15 5 7 82 21 51 63 12 59
0 10 20 3 12 10 23 2 55 97 58 6
0 10 22 41 12 10 11 9 26 94 7 1
0 10 2 13 9 25 5 12 24 56 59 35
0 10 23 0 15 19 8 95 10 60 5 3
0 10 1 13 11 8 5 0 27 22 16 29
0 10 27 13 41 3 9 1 26 15 42 43
0 10 0 1 21 14 13 36 25 88 92 12
0 10 41 25 37 10 32 72 14 39 0 17
0 10 15 34 17 25 6 3 26 74 43 56
0 10 53 2 22 0 13 38 10 4 30 33
0 10 16 34 20 62 21 54 76 3 5 52
0 10 44 50 70 16 17 12 9 40 68 30
0 10 47 63 39 1 18 16 8 35 7 13
0 10 0 17 48 14 22 56 15 40 16 1
0 10 53 8 18 6 2 15 66 5 7 40
0 10 6 28 11 25 14 38 26 32 29 30
0 10 14 27 48 7 24 50 2 3 39 67
0 10 15 9 7 42 2 13 16 20 17 32
0 10 22 35 33 95 18 51 68 1 24 7
0 10 10 72 9 26 23 19 21 13 6 57
0 10 11 9 39 43 26 21 55 3 20 22
0 10 9 31 3 10 35 24 0 28 1 5
0 10 4 95 53 49 27 26 10 9 33 24
0 10 23 21 29 14 72 2 74 35 25 6
0 10 1 6 0 36 8 16 3 60 34 62
0 10 2 28 4 23 14 99 35 84 25 18
0 10 4 1 8 0 50 28 2 12 93 71
0 10 2 1 18 71 15 79 17 51 24 4
0 10 8 22 34 3 65 7 13 64 83 40
0 10 19 3 2 14 17 5 10 18 21 25
0 10 8 21 11 7 14 9 17 12 52 92
0 10 21 54 6 20 17 35 58 62 77 29
0 10 47 5 8 3 21 31 2 25 27 59
0 10 12 22 3 4 25 11 0 35 45 38
0 10 26 4 2 16 74 9 31 40 47 0
0 10 14 1 57 3 8 5 23 17 36 30
0 10 3 25 20 62 54 0 7 70 23 2
0 10 79 14 36 57 25 4 3 19 76 38
0 10 8 41 27 3 17 26 43 16 76 7
0 10 19 2 21 0 5 34 62 77 84 71
0 10 27 79 6 12 7 21 60 25 0 32
0 10 7 45 18 41 94 28 12 39 36 59
0 10 10 38 24 32 39 1 40 36 68 35
0 10 61 26 2 71 0 7 89 21 4 29
0 10 8 3 5 12 32 44 6 9 28 77
0 10 13 3 15 10 6 48 29 24 7 12
0 10 73 8 4 46 18 3 12 89 29 42
0 10 12 47 9 16 64 20 50 35 5 48
0 10 1 12 44 40 30 43 6 27 15 23
0 10 4 20 14 34 13 5 17 7 2 49
0 10 21 8 4 3 88 31 12 86 29 17
0 10 4 14 1 22 10 5 6 30 17 97
0 10 3 5 12 28 46 70 60 14 6 4
0 10 10 30 39 1 28 5 12 8 26 7
0 10 8 3 27 51 4 33 11 72 24 15
0 10 9 14 10 15 7 5 38 35 40 16
0 10 15 8 28 41 4 14 30 16 38 89
0 10 45 0 29 25 99 89 26 24 8 31
0 10 36 43 10 61 31 27 2 22 73 13
0 10 10 35 20 57 38 98 24 32 83 71
0 10 65 3 5 11 96 46 29 35 12 23
0 10 8 15 19 27 0 1 18 34 59 49
0 10 2 34 32 4 14 17 37 12 78 49
0 10 8 44 16 3 43 25 23 27 13 10
0 10 25 51 18 9 26 12 0 5 16 17
0 10 10 24 12 15 11 20 23 27 6 49
0 10 1 9 6 30 5 15 78 28 18 2
0 10 14 99 12 19 9 74 0 5 31 18
0 10 5 10 14 6 1 27 52 21 35 55
0 10 19 84 3 16 23 59 20 30 55 28
0 10 9 15 31 58 0 20 3 2 26 59
0 10 26 22 43 10 1 17 3 4 0 83
0 10 2 21 42 28 39 12 35 9 66 71
0 10 12 7 33 34 24 52 30 26 16 1
0 10 10 46 13 9 24 6 17 16 18 43
0 10 6 7 39 54 32 34 12 41 8 30
0 10 8 13 34 53 20 11 16 42 1 9
0 10 61 18 11 31 5 9 49 56 60 90
0 10 25 4 50 14 33 3 5 27 68 24
0 10 45 8 46 30 52 20 11 41 23 17
0 10 21 11 13 1 4 62 8 61 0 7
0 10 19 41 13 32 10 51 2 26 39 58
0 10 13 18 22 46 42 29 7 12 45 51
0 10 2 37 42 34 3 5 45 30 28 78
0 10 4 9 0 38 10 18 23 30 31 16
0 10 8 19 6 20 15 26 13 74 44 42
0 10 37 35 5 2 4 58 16 17 7 0
0 10 4 45 8 7 11 2 41 1 6 98
0 10 2 3 13 16 63 23 71 48 17 72
0 10 4 6 33 2 58 76 25 1 7 40
0 10 37 9 1 77 16 14 31 20 24 4
0 10 28 21 36 32 31 35 25 12 45 6
0 10 12 13 20 11 7 4 21 19 70 62
0 10 54 6 5 21 20 17 42 59 52 12
0 10 19 2 46 4 37 9 51 31 18 64
0 10 11 8 4 15 36 13 26 12 30 49
0 10 1 0 41 37 9 15 13 6 74 58
0 10 1 3 72 30 23 15 32 46 16 12
0 10 91 15 2 29 48 22 9 0 31 3
0 10 9 13 23 40 46 7 29 48 24 51
0 10 0 12 4 31 52 11 27 25 3 14
0 10 9 19 26 76 35 27 21 98 12 18
0 10 1 3 38 4 57 41 27 14 25 13
0 10 3 1 2 20 50 95 23 18 35 58
0 10 8 4 58 26 5 13 27 24 72 7
0 10 19 13 65 3 17 63 12 32 28 44
0 10 6 16 26 36 17 12 33 11 21 54
0 10 12 7 9 57 31 26 5 44 17 34
0 10 8 53 41 13 54 27 12 9 5 3
0 10 9 26 47 24 13 43 55 32 50 30
0 10 47 0 11 42 35 18 27 12 23 52
0 10 20 25 3 73 34 65 14 29 5 93
0 10 13 23 7 26 76 17 92 81 4 38
0 10 8 4 41 36 0 16 15 3 23 40
0 10 15 3 21 11 13 0 10 31 18 49
0 10 19 27 31 1 47 24 5 55 38 45
0 10 8 9 4 22 5 38 16 12 55 28
0 10 9 11 56 5 21 42 34 47 2 14
0 10 2 6 5 3 1 48 20 86 95 69
0 10 8 15 20 95 28 31 0 64 78 5
0 10 22 3 47 5 7 18 79 10 34 1
0 10 8 26 19 7 25 11 1 14 54 16
0 10 26 20 23 39 8 5 0 74 48 49
0 10 0 13 7 8 27 25 9 41 11 14
0 10 43 53 0 41 42 14 5 46 12 4
0 10 2 31 0 6 10 32 39 40 30 16
0 10 4 1 85 21 13 16 24 52 82 78
0 10 4 8 13 31 11 25 7 49 47 71
0 10 26 37 25 22 21 16 23 48 4 35
0 10 15 76 1 9 50 61 2 98 35 53
0 10 6 20 8 35 9 4 16 56 3 18
0 10 20 11 3 51 25 93 34 44 49 7
0 10 8 7 43 46 29 16 24 41 92 6
0 10 75 6 30 0 9 33 13 2 34 27
0 10 14 4 6 59 22 33 42 18 3 30
0 10 19 2 4 46 18 5 14 31 39 71
0 10 9 99 30 8 3 20 51 4 24 40
0 10 8 36 10 1 56 46 42 0 22 5
0 10 14 53 19 13 6 20 46 16 49 25
0 10 19 14 65 47 16 0 11 33 40 60
0 10 8 10 13 62 21 47 5 7 16 30
0 10 15 13 37 38 1 89 4 28 6 17
0 10 40 11 32 10 94 20 28 2 68 60
0 10 35 6 4 22 36 13 3 24 5 7
0 10 19 17 1 0 5 22 7 11 9 68
0 10 19 3 2 11 25 10 16 5 7 50
0 10 19 31 22 17 56 72 11 5 0 24
0 10 15 6 3 9 42 7 28 10 4 66
0 10 19 47 0 20 38 44 18 23 55 17
0 10 4 2 64 12 1 8 51 7 59 52
0 10 32 6 19 0 16 46 33 14 5 69
0 10 9 3 26 0 10 21 27 36 52 13
0 10 19 6 10 37 20 48 38 1 30 18
0 10 12 66 23 18 7 46 11 49 22 45
0 10 1 13 31 18 5 48 43 38 50 0
0 10 37 50 9 41 0 16 17 15 27 34
0 10 8 19 14 16 11 95 3 7 10 34
0 10 9 40 49 21 36 3 16 1 14 66
0 10 2 26 69 5 30 18 70 1 14 17
0 10 19 15 18 2 0 24 5 46 49 3
0 10 23 13 33 10 7 12 6 17 3 38
0 10 19 21 53 1 0 32 26 20 4 49
0 10 8 37 39 9 71 94 98 29 2 21
0 10 27 7 96 20 57 51 31 71 22 5
0 10 2 9 19 50 27 21 5 35 30 6
0 10 6 15 22 43 80 7 16 28 89 23
0 10 15 4 24 28 13 3 0 29 1 7
0 10 15 6 12 9 10 57 60 28 1 18
0 10 22 14 2 50 1 4 24 17 9 97
0 10 7 64 37 57 8 1 17 70 10 28
0 10 19 20 6 12 5 30 66 94 33 32
0 10 31 15 11 32 12 23 63 56 6 4
0 10 2 15 21 10 50 35 5 18 28 17
0 10 32 35 38 2 1 11 29 31 10 95
0 10 11 13 79 22 3 6 8 15 19 40
0 10 2 10 1 18 89 5 3 57 29 7
0 10 7 29 44 20 25 18 23 12 66 35
0 10 2 22 44 0 15 29 21 17 34 31
0 10 2 21 38 6 45 10 62 11 14 36
0 10 5 0 41 9 21 12 76 15 18 7
0 10 8 27 5 23 45 13 3 46 35 74
0 10 1 7 41 9 36 22 35 31 67 38
0 10 8 41 54 3 22 1 74 0 14 4
0 10 11 9 15 80 40 14 21 12 52 17
0 10 11 47 39 20 35 7 59 32 26 18
0 10 26 5 31 19 1 29 10 22 51 28
0 10 2 44 38 12 42 96 1 17 25 7
0 10 19 6 36 0 22 10 67 1 39 31
0 10 6 54 10 15 33 9 17 52 40 55
0 10 2 10 9 0 55 29 65 33 12 1
0 10 61 8 3 22 30 47 72 16 14 87
0 10 8 41 18 9 11 77 3 5 49 40
0 10 4 2 5 39 60 1 10 33 25 69
0 10 6 14 45 0 5 56 28 21 32 18
0 10 7 6 9 0 35 15 5 34 10 36
0 10 15 2 41 51 6 0 23 4 73 42
0 10 36 4 47 27 38 17 25 28 10 48
0 10 8 11 20 26 28 51 0 78 25 4
0 10 10 25 21 72 7 15 67 62 29 97
0 10 20 0 45 24 10 34 21 32 23 48
0 10 25 6 44 14 41 31 11 24 12 28
0 10 10 8 18 0 12 24 34 33 16 4
0 10 20 4 47 79 17 2 37 8 3 18
0 10 20 37 34 1 94 2 52 0 12 29
0 10 19 7 26 1 33 5 4 69 17 21
0 10 10 1 70 31 19 0 5 14 65 44
0 10 25 16 41 75 57 12 6 32 37 21
0 10 14 0 53 5 3 15 34 26 7 75
0 10 4 19 8 1 31 5 9 12 37 15
0 10 8 9 45 3 47 24 23 36 44 17
0 10 15 6 19 8 71 39 85 52 78 9
0 10 8 2 0 25 10 3 40 39 13 6
0 10 10 11 23 74 18 31 24 55 6 15
0 10 3 43 41 79 63 61 26 25 67 4
0 10 6 19 58 8 16 5 18 54 86 4
0 10 18 9 38 5 14 22 28 23 3 72
0 10 8 64 6 1 36 25 39 14 30 28
0 10 7 1 60 71 19 6 15 20 90 33
0 10 21 47 2 8 0 64 12 16 11 69
0 10 4 15 14 10 37 11 34 5 85 7
0 10 29 4 13 25 24 63 18 1 34 23
0 10 2 31 45 79 75 39 33 17 6 12
0 10 13 4 15 3 10 32 24 7 59 14
0 10 20 37 31 3 12 35 24 15 45 17
0 10 6 9 1 71 25 37 7 26 42 33
0 10 19 10 26 84 20 15 12 34 32 31
0 10 13 8 22 15 25 2 40 16 60 5
0 10 53 15 27 18 16 35 7 4 31 3
0 10 10 35 26 17 13 9 31 48 12 29
0 10 47 6 49 3 18 16 0 66 15 28
0 10 79 13 41 30 40 44 6 51 24 16
0 10 8 14 36 10 9 35 17 37 46 31
0 10 33 5 15 42 61 63 24 72 29 21
0 10 1 7 2 45 9 27 29 14 51 16
0 10 27 1 6 3 16 21 34 30 49 71
0 10 47 2 1 58 0 44 10 14 7 91
0 10 44 3 12 11 38 29 2 67 24 18
0 10 2 5 73 72 10 34 86 28 81 51
0 10 1 34 8 11 47 0 26 5 7 23
0 10 10 9 52 3 2 30 4 32 19 22
0 10 13 90 12 3 5 68 2 30 36 17
0 10 75 17 6 1 5 53 8 18 12 24
0 10 8 36 57 11 30 1 28 26 29 74
0 10 71 2 25 14 5 39 12 60 35 38
0 10 4 19 13 11 0 6 14 32 1 51
0 10 27 20 65 14 18 31 6 33 16 17
0 10 11 41 0 47 20 29 14 21 26 28
0 10 37 19 18 13 21 5 10 11 4 34
0 10 19 15 18 3 55 44 4 42 35 1
0 10 12 15 63 7 16 27 81 3 2 49
0 10 19 11 27 3 12 13 14 21 25 30
0 10 15 3 0 10 7 2 1 54 23 4
0 10 75 9 16 1 18 3 30 96 48 35
0 10 61 11 6 21 0 34 18 7 24 23
0 10 37 2 23 6 29 90 13 67 72 38
0 10 4 48 0 29 21 49 16 7 36 13
0 10 3 37 10 22 14 62 12 30 17 1
0 10 21 18 15 22 2 28 0 20 58 69
0 10 6 9 18 17 28 5 43 12 44 48
0 10 10 12 26 4 22 5 7 13 54 39
0 10 6 2 31 38 9 7 5 24 95 35
0 10 2 40 34 1 41 47 9 13 14 4
0 10 8 25 43 15 0 2 49 13 24 10
0 10 0 1 12 7 17 36 15 13 75 6
0 10 21 20 3 56 29 39 41 14 17 10
0 10 10 21 3 12 22 51 13 60 37 35
0 10 0 3 14 20 12 88 1 50 24 30
0 10 0 22 2 79 29 15 28 77 39 75
0 10 6 13 11 27 9 51 26 24 1 64
0 10 7 52 33 53 26 9 0 5 6 3
0 10 8 20 54 9 46 29 60 24 17 77
0 10 64 33 30 0 10 52 16 93 11 38
0 10 53 10 19 71 33 14 63 83 78 23
0 10 19 8 7 76 64 73 67 10 23 14
0 10 8 16 2 38 3 5 6 9 24 7
0 10 2 37 18 64 29 71 1 12 42 90
0 10 4 37 61 13 31 32 9 47 40 75
0 10 11 21 2 26 18 31 10 12 72 49
0 10 47 31 5 2 8 60 40 63 34 48
0 10 86 24 38 10 11 0 7 17 3 9
0 10 3 13 76 5 25 15 1 34 7 17
0 10 1 13 3 7 10 5 0 26 45 4
0 10 21 8 6 23 16 30 48 70 42 95
0 10 35 22 76 14 38 3 13 26 28 12
0 10 21 0 8 5 1 29 62 48 30 41
0 10 67 37 4 11 38 0 5 41 24 68
0 10 60 65 25 58 27 99 33 54 72 28
0 10 9 0 41 5 32 12 17 27 7 78
0 10 20 53 25 21 40 7 12 42 49 4
0 10 14 10 70 79 0 35 32 26 28 5
0 10 66 17 37 9 45 5 10 72 27 13
0 10 2 3 0 22 11 14 10 18 7 12
0 10 25 11 61 44 0 6 30 3 69 28
0 10 26 0 11 9 80 40 20 21 59 6
0 10 10 19 8 76 32 31 18 25 7 23
0 10 10 14 12 47 15 53 11 3 23 36
0 10 8 19 7 11 13 28 1 0 23 35
0 10 11 0 20 27 74 1 17 30 24 7
0 10 8 84 13 77 0 12 7 56 67 29
0 10 25 64 47 5 11 35 12 0 17 23
0 10 27 13 21 15 50 28 7 5 3 23
0 10 6 8 61 53 27 43 17 39 70 12
0 10 0 10 3 35 26 29 51 13 20 99
0 10 2 20 7 61 5 37 28 82 45 18
0 10 6 53 0 25 14 26 22 31 5 45
0 10 42 20 31 14 23 6 12 8 16 48
0 10 5 11 12 50 15 25 45 23 96 64
0 10 28 16 21 6 9 15 3 22 19 57
0 10 4 13 27 36 26 1 11 22 28 24
0 10 2 3 9 17 28 14 82 67 6 66
0 10 20 26 3 37 8 0 19 1 25 44
0 10 36 11 20 22 52 12 39 73 26 5
0 10 0 27 13 6 20 50 72 32 82 40
0 10 19 0 24 12 38 16 1 3 50 40
0 10 38 10 16 41 34 43 24 91 29 69
0 10 47 15 10 20 17 11 55 74 44 0
0 10 19 2 3 27 11 67 44 1 14 16
0 10 19 15 4 11 14 1 21 18 26 31
0 10 9 18 1 30 5 4 8 14 52 24
0 10 0 20 5 16 6 29 15 30 34 4
0 10 2 1 12 23 52 11 10 27 61 30
0 10 13 3 21 17 11 20 68 15 4 44
0 10 0 53 9 2 10 24 68 40 92 18
0 10 2 39 15 58 92 9 90 3 28 12
0 10 27 18 25 20 47 3 28 14 24 38
0 10 4 19 6 28 14 30 58 34 7 43
0 10 19 25 41 9 44 26 34 21 12 40
0 10 43 2 10 5 29 57 16 6 1 59
0 10 54 43 1 24 0 8 2 31 5 58
0 10 4 10 20 19 96 38 18 24 5 37
0 10 22 31 0 12 28 24 62 48 45 7
0 10 1 6 51 14 39 23 25 60 40 28
0 10 9 4 27 2 3 1 65 5 33 14
0 10 25 15 47 18 62 31 24 72 33 56
0 10 13 9 6 12 16 5 24 23 54 25
0 10 11 13 1 0 6 15 27 3 22 25
0 10 3 6 36 20 5 14 25 47 28 59
0 10 31 47 10 45 51 29 6 92 70 16
0 10 13 19 37 9 23 47 68 16 72 12
0 10 19 8 1 11 61 88 18 40 51 24
0 10 41 8 0 10 34 11 21 17 46 16
0 10 5 25 31 21 28 10 23 59 48 72
0 10 53 2 1 21 11 23 7 24 4 5
0 10 8 5 46 10 43 36 52 7 35 6
0 10 13 4 6 64 47 39 17 16 38 68
0 10 3 20 10 9 29 22 43 69 97 25
0 10 28 13 4 94 25 23 20 57 3 5
0 10 47 22 4 28 24 11 9 16 25 7
0 10 10 1 41 21 2 9 6 29 3 12
0 10 4 41 0 5 10 9 72 16 23 24
0 10 58 12 18 46 36 21 17 25 83 29
0 10 10 37 48 11 0 13 22 29 28 12
0 10 9 10 2 15 16 11 23 38 18 17
0 10 2 45 10 7 5 19 11 33 54 8
0 10 15 10 27 20 41 7 30 47 74 56
0 10 6 15 8 1 34 13 40 38 42 25
0 10 2 34 6 3 15 42 67 7 55 95
0 10 40 31 9 61 0 5 12 73 87 85
0 10 26 21 1 38 6 74 14 22 35 63
0 10 4 40 45 10 5 39 28 46 63 89
0 10 2 73 38 5 22 41 40 21 32 25
0 10 37 39 0 29 62 10 65 14 66 42
0 10 32 45 12 64 50 1 20 3 7 17
0 10 2 13 16 23 7 70 46 67 25 1
0 10 19 6 16 51 14 3 20 18 0 41
0 10 2 64 76 13 26 11 63 49 34 92
0 10 19 8 22 10 18 11 44 48 23 17
0 10 22 57 7 96 64 3 19 8 13 4
0 10 34 22 61 6 16 9 42 25 3 13
0 10 21 69 1 6 4 10 8 85 12 15
0 10 19 6 8 0 25 41 46 28 99 55
0 10 22 1 13 15 4 66 5 37 9 6
0 10 4 8 0 3 7 6 51 82 42 21
0 10 14 6 53 11 2 76 10 18 41 44
0 10 87 35 4 15 2 42 12 18 29 0
0 10 11 19 17 1 3 2 37 60 8 27
0 10 7 36 3 10 22 12 8 21 28 97
0 10 13 5 2 6 11 65 95 30 36 16
0 10 8 20 2 39 13 49 93 22 9 4
0 10 8 1 17 22 33 25 89 35 44 42
0 10 6 43 40 5 30 9 29 19 2 32
0 10 26 19 36 3 20 45 21 33 12 98
0 10 2 3 13 23 85 76 28 1 17 7
0 10 21 13 4 57 6 7 3 65 35 25
0 10 2 20 6 26 23 48 14 59 42 17
0 10 13 0 47 5 92 11 20 10 28 45
0 10 1 62 10 15 32 9 7 67 3 69
0 10 36 66 8 3 9 13 34 4 7 62
0 10 23 4 12 28 9 53 26 21 29 25
0 10 21 5 2 57 1 33 40 15 10 98
0 10 9 4 79 36 2 19 24 13 27 72
0 10 6 1 13 0 40 20 50 14 59 78
0 10 9 41 7 35 13 21 18 27 30 36
0 10 39 24 1 17 7 34 55 40 56 21
0 10 4 0 13 21 32 38 42 14 45 81
0 10 14 2 13 27 36 18 28 24 66 38
0 10 26 6 21 22 9 23 39 28 24 4
0 10 20 19 13 25 37 40 0 68 57 23
0 10 50 9 33 1 21 32 18 15 8 4
0 10 0 29 1 2 18 8 41 4 39 12
0 10 27 66 11 41 4 1 13 6 62 7
0 10 5 71 1 29 49 16 4 36 39 13
0 10 33 6 68 11 18 3 64 45 48 1
0 10 71 15 7 5 23 30 63 22 12 49
0 10 8 22 67 26 7 34 21 0 3 17
0 10 6 15 4 1 9 41 20 18 11 29
0 10 8 1 19 2 39 11 9 37 40 12
0 10 15 3 54 48 36 10 57 33 27 14
0 10 8 2 11 41 3 69 45 7 5 4
0 10 6 9 2 3 26 28 12 33 20 95
0 10 36 19 9 3 0 5 43 30 14 44
0 10 11 4 9 46 34 10 36 33 14 95
0 10 20 11 36 74 34 8 14 86 60 16
0 10 3 0 45 29 19 5 34 31 23 1
0 10 2 9 3 58 11 35 27 1 23 64
0 10 6 13 2 31 7 14 72 71 93 43
0 10 15 19 8 17 9 2 68 24 63 5
0 10 76 9 62 15 3 36 35 67 78 4
0 10 9 14 24 51 3 12 4 17 16 88
0 10 9 2 1 5 31 12 24 92 25 14
0 10 27 15 1 0 25 79 56 5 68 69
0 10 9 6 11 43 10 27 12 33 7 38
0 10 15 38 10 57 9 2 16 29 5 3
0 10 8 37 1 9 22 29 7 12 14 17
0 10 14 3 41 38 0 68 27 28 4 16
0 10 56 5 13 48 21 33 25 28 23 17
0 10 13 1 12 8 22 21 4 42 50 69
0 10 1 19 20 34 23 6 0 17 29 40
0 10 38 4 0 27 3 32 49 12 78 29
0 10 48 13 16 15 5 1 35 18 68 33
0 10 2 79 41 38 0 3 71 31 10 1
0 10 4 57 41 29 24 12 14 3 16 5
0 10 19 9 75 78 85 46 44 18 17 98
0 10 9 3 2 11 34 23 7 42 14 38
0 10 46 79 34 20 1 37 28 9 5 78
0 10 3 30 38 21 2 26 10 18 20 31
0 10 47 1 15 6 51 14 13 25 12 20
0 10 9 19 8 23 17 20 11 0 5 7
0 10 0 9 37 2 8 1 88 26 14 69
0 10 23 34 8 1 25 76 2 40 63 55
0 10 23 21 71 25 16 1 3 31 12 11
0 10 14 19 7 25 34 64 3 30 18 35
0 10 6 20 2 0 71 11 17 67 25 7
0 10 6 0 10 22 74 28 1 44 18 2
0 10 31 57 11 3 15 16 36 62 35 66
0 10 25 10 0 47 41 7 66 40 33 23
0 10 7 41 22 15 20 36 6 12 77 49
0 10 3 47 24 2 31 10 32 20 58 62
0 10 11 14 62 33 7 16 17 1 6 4
0 10 73 24 7 61 28 0 56 40 3 30
0 10 1 2 15 16 27 11 14 5 12 34
0 10 19 11 10 6 5 50 75 94 9 95
0 10 8 19 11 2 27 39 37 29 3 22
0 10 13 9 37 10 20 62 25 3 7 24
0 10 22 6 20 28 40 21 67 45 5 75
0 10 31 2 36 48 9 22 1 10 25 51
0 10 15 8 45 0 30 14 1 64 36 20
0 10 21 34 23 15 26 12 14 68 3 30
0 10 8 13 26 94 29 10 20 77 1 22
0 10 21 10 18 6 14 16 43 48 26 17
0 10 14 59 53 0 7 38 24 39 17 60
0 10 13 2 6 4 62 24 0 18 12 45
0 10 27 18 5 7 3 26 2 0 97 95
0 10 6 20 46 12 26 49 17 85 35 4
0 10 15 8 7 6 22 20 25 16 98 5
0 10 8 6 37 53 10 1 41 34 16 3
0 10 26 11 21 13 23 46 4 12 9 50
0 10 8 17 3 7 37 46 11 27 62 29
0 10 0 1 28 4 39 32 7 42 40 13
0 10 3 26 25 11 20 4 14 42 24 28
0 10 0 5 2 13 26 30 27 8 12 70
0 10 8 9 3 5 43 56 78 82 49 18
0 10 15 1 27 21 34 46 39 6 5 80
0 10 20 7 29 26 2 8 37 15 1 51
0 10 15 14 61 62 25 12 52 68 92 0
0 10 1 32 6 41 15 61 14 44 22 56
0 10 61 41 27 11 9 1 5 6 10 14
0 10 13 11 20 6 0 43 38 26 24 36
0 10 16 0 9 11 30 27 33 21 24 4
0 10 6 25 23 26 41 7 31 44 42 10
0 10 4 6 2 10 92 42 5 14 24 7
0 10 41 37 22 25 15 64 40 20 24 28
0 10 4 10 5 0 8 37 34 16 17 12
0 10 15 6 25 11 24 5 42 10 12 3
0 10 2 26 45 6 16 3 0 30 14 52
0 10 8 2 11 4 13 20 22 38 5 10
0 10 4 11 2 23 71 1 14 22 18 3
0 10 4 15 35 1 72 9 16 3 23 39
0 10 21 3 30 5 7 39 6 14 99 61
0 10 8 22 30 53 62 7 46 23 33 4
0 10 1 15 26 22 85 45 18 49 12 28
0 10 36 27 1 10 2 32 12 24 60 51
0 10 3 39 46 14 56 15 10 35 16 44
0 10 0 2 13 6 5 7 12 34 32 4
0 10 26 45 21 33 10 68 35 13 3 14
0 10 21 15 37 7 23 4 20 69 9 3
0 10 9 38 70 11 25 13 58 82 44 18
0 10 10 9 31 15 32 7 27 55 45 1
0 10 25 37 2 27 3 23 60 16 40 45
0 10 19 8 15 39 21 1 44 14 25 3
0 10 9 6 22 0 27 7 23 21 3 4
0 10 8 4 10 2 41 21 38 14 7 84
0 10 4 19 9 14 2 3 36 45 70 23
0 10 8 3 5 31 15 41 7 25 28 59
0 10 76 2 43 0 29 11 42 8 17 81
0 10 6 13 14 47 0 22 72 10 40 30
0 10 0 34 1 38 17 52 33 31 6 37
0 10 43 34 54 20 0 74 15 56 28 33
0 10 8 36 11 0 32 2 82 61 6 15
0 10 15 11 40 2 36 20 33 24 41 4
0 10 15 6 2 0 52 18 95 14 23 17
0 10 11 8 2 20 15 21 32 23 52 12
0 10 8 21 1 50 18 11 9 4 47 24
0 10 9 4 12 26 50 45 15 5 39 97
0 10 15 3 47 13 32 82 36 67 25 31
0 10 28 26 19 9 10 6 11 21 29 32
0 10 13 19 8 22 34 14 35 24 26 15
0 10 2 0 47 1 20 57 3 50 46 84
0 10 8 13 19 26 10 91 42 1 24 38
0 10 1 27 19 21 36 20 5 79 24 44
0 10 19 15 8 9 12 0 2 3 11 29
0 10 8 11 41 3 47 9 37 14 2 1
0 10 9 11 13 15 2 7 10 12 16 28
0 10 0 15 19 1 10 39 62 12 7 18
0 10 9 0 34 24 38 16 75 78 15 23
0 10 10 2 19 62 22 26 14 54 46 5
0 10 13 0 32 23 33 20 2 44 22 4
0 10 25 34 30 21 9 0 62 53 15 4
0 10 6 14 51 16 30 2 20 21 37 18
0 10 4 2 16 50 3 5 38 52 32 54
0 10 20 2 5 85 83 24 39 54 16 4
0 10 3 25 17 29 7 22 39 11 28 87
0 10 14 19 10 5 51 63 16 12 49 43
0 10 14 16 31 24 7 43 18 17 1 35
0 10 61 2 5 15 26 16 0 20 7 95
0 10 29 22 5 7 38 15 18 1 12 16
0 10 6 1 25 7 14 0 20 4 39 17
0 10 1 19 15 17 3 7 23 60 35 58
0 10 19 2 6 31 11 10 34 22 7 93
0 10 20 10 6 1 3 64 12 33 23 51
0 10 11 1 37 5 0 52 50 24 42 25
0 10 10 2 18 30 74 11 13 4 35 16
0 10 43 8 4 9 11 41 14 56 2 3
0 10 8 7 1 3 10 24 2 21 72 29
0 10 26 13 14 20 35 34 0 61 22 62
0 10 41 13 11 57 5 35 4 63 78 33
0 10 13 61 18 4 26 21 17 7 14 22
0 10 22 26 15 3 64 19 9 43 79 89
0 10 20 11 34 31 9 61 63 30 4 6
0 10 7 9 21 50 18 41 34 33 24 4
0 10 15 65 46 39 6 16 95 1 33 77
0 10 8 2 76 13 10 18 20 22 16 7
0 10 18 21 17 25 9 41 11 4 6 56
0 10 10 31 22 50 15 90 58 42 99 27
0 10 6 53 31 50 5 24 70 32 68 40
0 10 8 47 15 27 13 12 9 16 2 7
0 10 7 71 11 22 13 2 54 16 34 17
0 10 19 21 46 20 1 11 0 14 30 7
0 10 52 28 20 23 1 29 41 18 2 59
0 10 8 34 0 25 10 2 28 26 29 56
0 10 8 25 11 31 43 23 12 24 7 38
0 10 2 13 9 48 6 82 14 17 43 0
0 10 2 11 9 15 63 77 5 21 18 49
0 10 13 6 39 31 15 9 12 1 4 86
0 10 51 26 63 9 52 43 62 84 17 59
0 10 0 27 7 14 55 67 29 9 59 3
0 10 3 60 26 19 2 11 20 18 21 1
0 10 12 33 22 21 59 7 5 30 72 48
0 10 32 15 37 0 96 10 63 28 4 35
0 10 1 49 31 21 9 39 16 24 17 97
0 10 5 15 6 21 34 16 83 31 28 64
0 10 8 57 47 9 3 35 25 58 42 7
0 10 3 8 7 34 10 11 23 12 24 27
0 10 12 10 30 34 11 65 28 33 5 38
0 10 13 19 10 46 7 43 24 2 0 17
0 10 25 6 11 2 43 9 95 36 74 40
0 10 4 41 5 0 25 15 21 17 27 13
0 10 8 21 32 3 13 0 29 11 9 12
0 10 25 71 70 73 3 2 15 10 29 21
0 10 19 53 10 12 3 18 42 17 45 69
0 10 1 56 12 30 92 33 66 0 37 18
0 10 14 12 10 6 30 20 0 32 55 44
0 10 15 21 26 8 9 7 59 30 23 14
0 10 6 10 72 25 20 34 18 52 42 74
0 10 25 1 21 34 36 29 48 8 2 17
0 10 7 21 5 24 66 4 59 14 16 65
0 10 3 12 4 20 33 29 74 40 79 9
0 10 14 1 16 22 61 17 66 40 38 58
0 10 8 62 21 6 5 22 41 10 12 33
0 10 18 25 58 9 17 35 76 51 45 78
0 10 11 27 20 17 19 16 45 10 64 75
0 10 19 76 36 11 24 1 6 30 69 9
0 10 8 1 15 2 72 24 10 51 27 12
0 10 10 0 5 3 4 44 88 40 33 63
0 10 8 22 0 38 41 1 69 61 11 42
0 10 15 22 3 28 6 45 49 40 7 60
0 10 4 3 22 15 63 18 31 35 16 28
0 10 27 76 14 12 28 17 52 35 25 6
0 10 15 34 13 11 25 1 2 39 12 16
0 10 32 4 9 6 5 2 13 71 0 15
0 10 4 9 47 1 7 13 17 12 52 18
0 10 22 7 37 88 31 15 14 42 18 36
0 10 0 47 3 37 5 25 29 33 1 10
0 10 19 18 14 62 13 51 27 15 33 12
0 10 7 0 8 25 3 10 49 50 32 35
0 10 18 30 91 7 31 15 38 9 19 77
0 10 35 37 9 22 11 12 77 91 40 74
0 10 12 25 23 3 48 2 8 61 44 16
0 10 13 9 29 75 28 19 8 2 0 41
0 10 9 6 38 12 2 41 3 0 71 60
0 10 20 63 5 9 54 36 42 56 45 89
0 10 4 26 60 38 72 3 63 0 27 17
0 10 39 26 9 13 67 10 17 6 35 59
0 10 19 8 22 24 12 18 10 55 56 17
0 10 15 37 9 21 23 0 43 64 24 52
0 10 8 9 12 3 47 42 0 50 38 23
0 10 13 27 9 25 17 26 29 18 51 36
0 10 0 5 20 73 18 48 29 15 64 8
0 10 1 36 6 37 26 10 8 33 3 5
0 10 27 51 6 36 0 28 12 5 17 16
0 10 2 37 11 20 13 0 45 60 24 6
0 10 4 10 17 20 36 62 39 28 18 3
0 10 15 20 4 8 1 2 0 38 5 56
0 10 8 15 19 13 5 47 75 42 4 7
0 10 12 36 38 10 6 3 7 5 40 16
0 10 4 14 24 2 1 21 25 27 34 7
0 10 19 37 28 12 0 46 65 78 70 72
0 10 30 25 11 3 0 86 6 23 12 29
0 10 8 27 34 46 6 83 10 54 12 60
0 10 35 51 5 7 20 45 14 56 1 28
0 10 37 29 0 8 41 28 1 6 51 32
0 10 8 19 0 27 18 10 15 24 34 56
0 10 9 15 11 34 0 14 47 92 51 24
0 10 19 2 34 53 28 16 5 52 58 74
0 10 23 5 30 26 32 34 9 11 0 4
0 10 6 23 9 79 20 12 24 14 35 54
0 10 50 72 40 45 25 1 0 66 9 4
0 10 19 15 9 6 0 4 16 21 48 70
0 10 7 9 20 80 14 11 78 13 6 30
0 10 28 3 95 20 7 47 8 53 50 23
0 10 8 1 2 7 58 15 6 28 34 16
0 10 11 21 6 2 16 10 14 59 45 0
0 10 1 46 39 26 12 23 5 10 28 19
0 10 0 5 19 26 11 12 24 35 49 17
0 10 38 8 2 60 70 19 13 11 21 64
0 10 22 7 11 20 51 33 40 50 35 4
0 10 7 1 2 12 13 39 22 30 62 40
0 10 1 30 75 26 5 0 64 83 10 68
0 10 15 9 0 22 21 18 23 5 65 40
0 10 1 13 25 19 26 8 9 46 11 59
0 10 1 4 40 37 47 5 2 99 20 13
0 10 22 13 2 30 10 5 16 11 34 29
0 10 1 13 3 0 11 8 7 16 9 30
0 10 45 29 2 74 13 0 17 24 32 38
0 10 7 72 57 50 21 18 38 73 23 17
0 10 0 15 2 13 12 82 1 21 51 78
0 10 33 1 6 16 44 31 14 51 92 71
0 10 9 0 30 3 15 29 18 23 16 88
0 10 27 6 76 3 11 1 79 25 72 7
0 10 8 19 2 10 0 53 27 6 60 39
0 10 6 2 36 30 11 49 25 16 15 1
0 10 19 38 9 22 72 50 16 5 30 36
0 10 4 11 13 0 22 24 12 26 35 60
0 10 2 37 5 30 11 14 1 80 43 28
0 10 19 0 21 5 23 17 24 43 7 38
0 10 9 7 8 47 2 4 3 5 44 28
0 10 37 9 46 96 20 16 66 5 28 30
0 10 13 1 5 30 26 79 29 63 28 33
0 10 25 1 8 21 3 7 11 10 5 56
0 10 20 46 6 7 24 0 23 3 44 40
0 10 6 59 14 74 3 55 4 42 33 47
0 10 9 2 13 21 1 7 23 6 4 33
0 10 0 10 3 7 38 33 52 16 6 18
0 10 25 2 0 29 9 8 61 10 72 12
0 10 8 13 41 37 9 12 2 38 59 16
0 10 3 10 0 12 6 29 18 1 43 23
0 10 0 2 26 50 88 14 3 5 24 17
0 10 66 19 5 37 36 8 63 23 43 7
0 10 19 15 1 5 30 74 32 7 58 16
0 10 6 10 20 82 27 16 9 42 43 56
0 10 47 57 23 1 22 38 5 10 30 70
0 10 1 0 43 26 5 61 11 10 2 18
0 10 6 22 40 39 23 48 0 17 10 5
0 10 71 33 13 14 12 15 21 25 62 35
0 10 0 6 22 53 27 68 13 12 62 1
0 10 5 30 35 14 6 45 95 2 7 90
0 10 6 4 12 3 40 36 50 5 30 69
0 10 19 22 11 15 21 35 17 62 7 12
0 10 8 73 48 95 78 29 87 4 14 0
0 10 3 20 4 40 29 12 28 16 14 59
0 10 20 1 33 24 9 8 7 22 16 21
0 10 18 55 8 3 30 1 7 37 10 49
0 10 3 20 2 9 4 11 0 38 7 18
0 10 27 31 10 57 4 34 80 7 0 12
0 10 12 24 47 11 4 44 48 6 27 93
0 10 25 2 89 20 9 5 40 38 58 7
0 10 8 30 32 7 14 0 22 44 23 1
0 10 8 9 31 10 4 63 7 37 1 91
0 10 9 11 45 29 1 50 13 42 4 24
0 10 6 53 25 2 85 7 48 12 43 30
0 10 13 1 37 0 3 12 27 32 39 44
0 10 4 15 8 20 21 18 26 60 71 29
0 10 29 6 5 41 7 10 27 40 14 16
0 10 37 19 8 54 88 1 4 14 38 16
0 10 8 4 9 25 10 14 21 5 24 3
0 10 47 9 2 25 37 8 53 30 49 51
0 10 27 15 0 26 20 22 30 44 28 33
0 10 5 29 25 20 9 30 15 13 24 4
0 10 18 6 10 8 22 3 12 23 11 9
0 10 15 26 1 31 24 6 61 71 4 56
0 10 8 0 37 21 20 15 3 23 18 70
0 10 20 9 19 5 94 6 10 33 99 59
0 10 0 9 22 20 24 54 57 1 3 71
0 10 21 36 23 4 14 9 69 43 48 78
0 10 18 30 31 3 5 15 48 25 19 59
0 10 9 2 76 20 11 1 0 46 27 30
0 10 6 5 11 3 9 16 28 13 55 18
0 10 15 9 27 69 20 52 57 78 28 16
0 10 0 4 35 5 3 37 33 36 23 18
0 10 3 41 31 15 53 18 14 49 6 39
0 10 15 41 8 19 2 14 13 42 48 17
0 10 13 10 12 14 58 39 54 11 91 5
0 10 1 12 24 13 7 20 76 56 16 40
0 10 19 8 1 34 6 27 12 16 49 72
0 10 15 19 36 50 11 27 7 63 51 23
0 10 8 6 9 15 3 16 46 5 24 54
0 10 9 11 20 65 5 21 17 60 14 39
0 10 15 2 13 21 27 0 3 52 28 12
0 10 0 6 37 18 41 8 30 40 14 78
0 10 28 0 23 7 17 26 22 62 89 35
0 10 15 3 27 38 12 42 62 20 2 28
0 10 12 15 10 47 2 9 17 34 35 49
0 10 4 91 6 1 87 5 31 2 12 37
0 10 79 47 9 33 28 37 12 13 2 29
0 10 3 14 18 6 34 0 5 29 11 59
0 10 5 2 11 24 10 22 1 16 31 32
0 10 7 2 37 13 1 0 62 23 5 12
0 10 8 6 47 4 43 11 88 41 51 29
0 10 3 44 25 22 10 0 34 21 69 31
0 10 8 14 4 15 41 88 13 0 3 28
0 10 13 1 11 10 5 7 28 99 42 16
0 10 25 9 48 7 61 11 16 66 32 36
0 10 0 14 8 65 27 17 9 19 13 3
0 10 2 66 40 33 27 11 23 34 22 47
0 10 38 0 11 20 37 52 40 44 16 84
0 10 2 72 8 25 53 7 3 11 65 90
0 10 0 4 1 8 69 2 77 87 39 20
0 10 1 15 10 34 24 59 76 3 5 14
0 10 21 30 40 5 39 0 37 27 52 6
0 10 8 18 5 1 9 10 19 34 14 16
0 10 11 21 62 34 27 15 43 12 0 99
0 10 13 9 23 20 31 6 1 47 14 16
0 10 28 12 10 95 6 2 35 9 1 17
0 10 38 15 16 17 18 46 6 73 14 24
0 10 38 11 22 7 0 3 34 68 33 30
0 10 6 14 1 2 20 25 22 0 3 7
0 10 20 5 1 7 13 31 2 0 22 62
0 10 4 19 14 1 10 37 44 63 0 7
0 10 16 29 33 28 2 19 46 26 56 55
0 10 21 27 11 19 20 3 18 16 40 70
0 10 2 18 3 61 8 71 14 0 36 63
0 10 8 3 2 58 21 12 52 29 30 14
0 10 6 2 18 21 26 5 3 27 7 22
0 10 4 6 53 18 30 55 86 29 17 14
0 10 8 6 53 7 14 20 12 1 0 23
0 10 4 47 19 27 14 36 59 62 10 11
0 10 13 53 41 7 23 28 22 18 29 6
0 10 6 0 10 25 12 18 38 23 17 7
0 10 18 13 5 17 15 12 24 42 2 97
0 10 13 43 15 36 18 19 8 5 30 33
0 10 13 11 32 22 6 26 18 29 17 5
0 10 1 21 10 14 0 44 74 64 25 17
0 10 1 21 19 38 5 3 4 36 33 88
0 10 13 25 20 4 2 50 0 12 24 43
0 10 20 51 44 4 13 34 8 31 64 56
0 10 0 3 10 7 88 13 12 16 6 17
0 10 14 1 64 24 92 42 18 15 43 40
0 10 25 2 4 17 6 14 39 24 7 38
0 10 8 10 62 22 45 46 21 32 7 60
0 10 27 25 36 31 23 30 18 58 16 35
0 10 0 5 14 4 52 45 20 67 42 21
0 10 9 41 11 13 14 48 24 28 7 4
0 10 8 4 19 3 16 47 50 2 15 1
0 10 45 2 7 26 44 28 1 25 27 34
0 10 0 21 45 25 38 2 8 7 11 28
0 10 22 2 31 70 25 18 14 6 24 17
0 10 4 9 10 7 1 13 6 52 73 54
0 10 8 17 4 14 15 3 20 45 28 69
0 10 21 34 2 26 76 37 53 8 14 35
0 10 26 3 31 1 35 71 44 23 33 17
0 10 2 5 58 0 28 29 20 30 11 35
0 10 1 14 24 12 11 20 0 35 7 3
0 10 14 6 17 35 7 32 23 0 3 64
0 10 8 41 22 0 3 30 62 18 16 56
0 10 8 2 19 53 41 20 10 7 16 50
0 10 8 21 45 26 4 10 75 57 27 17
0 10 2 10 18 44 5 3 20 7 17 30
0 10 25 1 23 39 18 17 3 9 32 7
0 10 8 15 22 14 45 10 62 7 91 0
0 10 8 4 79 35 9 5 20 33 55 29
0 10 25 13 24 0 22 3 98 57 5 7
0 10 20 11 6 73 3 39 26 10 22 7
0 10 22 28 10 5 3 75 9 11 82 34
0 10 9 27 21 34 96 12 31 24 69 40
0 10 13 7 2 26 12 39 50 10 24 42
0 10 29 9 16 30 10 12 26 37 17 4
0 10 21 57 20 34 5 13 1 7 28 16
0 10 1 0 7 37 82 58 12 39 24 59
0 10 48 10 49 8 18 13 14 17 59 4
0 10 18 13 9 72 8 47 20 75 23 17
0 10 0 36 35 27 54 77 76 1 18 80
0 10 38 10 13 20 11 8 14 39 23 3
0 10 34 27 13 0 42 15 5 33 43 29
0 10 4 61 53 27 25 33 2 57 39 38
0 10 1 14 18 4 23 20 90 55 49 6
0 10 14 12 1 9 16 31 48 0 40 42
0 10 71 37 13 79 22 29 30 42 24 16
0 10 32 27 8 5 75 43 65 30 7 4
0 10 9 0 19 26 4 44 20 80 60 36
0 10 5 21 3 2 26 76 11 7 0 28
0 10 4 15 76 5 3 25 38 23 11 93
0 10 3 8 7 17 6 68 28 15 14 40
0 10 18 3 34 12 4 64 15 6 7 56
0 10 18 21 52 7 10 11 28 3 16 14
0 10 13 19 54 46 3 50 17 25 1 40
0 10 8 10 19 70 11 20 44 27 7 84
0 10 65 64 41 0 76 47 4 14 26 60
0 10 4 10 27 33 1 23 3 5 50 29
0 10 37 1 36 11 16 4 30 23 2 3
0 10 13 9 15 47 6 37 48 26 32 16
0 10 13 8 44 14 0 3 32 42 23 4
0 10 2 9 7 10 27 61 24 98 34 4
0 10 38 3 0 14 5 23 1 4 50 28
0 10 0 2 62 37 22 21 60 67 57 17
0 10 0 15 41 26 7 5 29 35 39 51
0 10 31 20 4 47 5 60 1 12 24 17
0 10 1 18 0 84 31 17 5 80 33 24
0 10 15 17 46 23 0 32 3 40 7 78
0 10 61 15 21 12 17 89 23 85 50 4
0 10 8 15 21 25 31 6 71 47 4 12
0 10 25 15 19 0 6 10 62 7 32 4
0 10 8 2 7 43 22 48 1 11 30 59
0 10 19 62 11 31 83 5 34 63 1 24
0 10 2 1 3 10 58 17 18 74 5 55
0 10 6 56 14 17 8 32 18 0 38 81
0 10 9 3 5 29 7 52 12 44 4 16
0 10 41 14 22 47 43 1 23 32 19 72
0 10 15 1 14 2 25 6 64 87 26 5
0 10 9 10 3 11 29 23 17 32 49 7
0 10 20 3 52 15 53 68 1 4 71 23
0 10 15 37 45 8 9 18 14 13 52 23
0 10 12 31 5 11 23 3 94 18 53 39
0 10 8 79 9 31 63 2 26 74 33 40
0 10 1 20 25 12 37 65 38 86 3 42
0 10 18 21 22 0 48 5 16 20 14 46
0 10 23 22 65 9 6 26 0 18 35 75
0 10 15 20 71 95 23 27 21 26 8 80
0 10 10 37 22 19 2 31 21 3 15 7
0 10 9 65 36 4 18 5 15 23 27 21
0 10 0 2 20 8 17 5 23 16 77 4
0 10 4 8 7 3 50 24 10 33 27 21
0 10 0 41 27 14 30 40 28 6 17 37
0 10 8 9 73 10 1 2 0 40 30 18
0 10 37 34 12 45 21 25 44 60 29 42
0 10 6 8 9 43 35 27 45 46 2 85
0 10 20 4 6 0 5 1 34 22 47 58
0 10 24 25 33 84 1 26 5 31 12 29
0 10 4 2 0 6 30 39 51 23 44 42
0 10 9 5 28 78 14 16 4 44 60 69
0 10 15 71 8 20 28 41 16 42 5 39
0 10 21 39 46 36 61 72 0 81 30 14
0 10 37 2 9 1 34 10 21 16 14 33
0 10 10 15 62 17 14 38 68 23 99 41
0 10 2 3 5 22 47 35 57 6 14 63
0 10 0 9 31 24 36 21 14 64 6 23
0 10 37 28 0 75 77 43 30 22 7 32
0 10 19 14 25 12 3 4 5 2 35 52
0 10 19 13 37 1 3 38 6 11 20 14
0 10 8 21 6 99 0 14 1 23 35 17
0 10 13 37 19 20 7 41 3 35 90 74
0 10 9 32 33 13 1 18 98 3 65 11
0 10 3 1 8 21 45 13 0 12 20 30
0 10 0 10 21 6 38 8 35 2 56 45
0 10 9 2 1 11 26 16 25 15 0 49
0 10 8 37 61 7 40 9 57 3 10 23
0 10 39 27 13 25 1 9 77 60 18 35
0 10 4 13 41 6 24 12 68 49 56 75
0 10 3 2 30 43 26 5 11 23 27 13
0 10 8 67 13 3 68 21 18 47 7 35
0 10 1 90 40 26 48 3 44 14 13 4
0 10 13 44 76 12 15 24 0 62 23 78
0 10 0 3 5 1 57 7 8 50 17 59
0 10 15 27 18 5 14 9 7 20 33 12
0 10 53 38 75 30 39 14 15 23 5 1
0 10 21 11 10 51 3 43 2 18 31 48
0 10 8 15 48 14 49 13 1 38 23 5
0 10 23 14 27 96 16 5 44 0 69 7
0 10 41 47 5 39 30 68 57 66 25 4
0 10 53 10 9 7 43 26 6 14 18 17
0 10 12 79 2 27 91 11 16 42 6 4
0 10 14 2 9 34 6 56 24 28 42 16
0 10 8 4 20 25 24 28 34 12 39 7
0 10 11 20 8 2 16 21 17 18 1 12
0 10 13 0 41 45 15 43 9 24 3 17
0 10 4 8 13 9 12 2 26 65 67 60
0 10 25 62 20 7 9 5 4 16 17 14
0 10 6 8 29 5 15 20 51 52 24 1
0 10 0 34 13 25 19 30 49 50 53 35
0 10 41 19 0 43 9 16 48 21 32 63
0 10 62 37 21 35 26 1 14 60 9 0
0 10 8 27 24 21 23 89 1 84 42 99
0 10 8 34 96 12 3 75 5 33 26 7
0 10 1 8 62 7 30 27 11 12 5 16
0 10 58 0 10 25 1 17 89 2 12 81
0 10 2 9 5 57 8 12 17 1 34 56
0 10 2 11 84 6 5 14 51 48 40 55
0 10 16 3 8 2 19 6 33 29 35 23
0 10 2 6 71 5 69 7 21 10 19 4
0 10 2 8 35 16 11 14 70 27 13 34
0 10 2 6 14 32 4 28 63 96 71 5
0 10 1 40 3 48 8 46 24 13 10 14
0 10 8 12 35 3 9 2 86 24 98 38
0 10 3 28 10 34 0 35 37 25 6 27
0 10 45 43 2 22 10 77 38 6 24 59
0 10 1 18 23 37 14 51 30 72 29 70
0 10 21 17 51 64 31 59 4 10 49 33
0 10 34 36 15 14 22 25 31 48 24 50
0 10 0 2 5 13 3 71 12 16 52 90
0 10 11 31 46 37 88 19 3 45 2 16
0 10 43 1 2 4 13 20 14 60 95 12
0 10 7 6 2 39 12 66 5 28 10 4
0 10 7 19 4 20 36 18 12 16 28 14
0 10 8 19 13 23 11 12 7 44 62 77
0 10 19 2 13 11 47 14 57 26 88 64
0 10 16 7 0 5 18 82 40 64 25 1
0 10 8 19 34 22 42 39 44 33 24 66
0 10 23 41 76 12 34 2 9 37 3 16
0 10 1 15 37 26 0 4 18 12 89 29
0 10 61 21 20 0 1 7 43 22 42 75
0 10 2 9 10 7 3 8 46 74 1 32
0 10 10 43 87 13 12 14 56 8 60 16
0 10 46 31 50 26 13 8 2 0 59 4
0 10 22 35 77 28 27 7 13 31 42 32
0 10 10 15 0 23 22 27 25 60 26 29
0 10 15 30 3 11 26 21 32 10 66 97
0 10 0 4 19 56 1 5 12 23 14 55
0 10 21 18 39 6 15 8 47 22 58 28
0 10 4 57 8 21 33 47 42 16 55 24
0 10 4 2 11 49 26 23 1 21 55 18
0 10 38 5 11 20 14 36 18 71 61 1
0 10 25 21 58 3 44 49 29 9 62 81
0 10 3 0 31 16 46 8 11 20 28 17
0 10 0 35 59 15 57 94 86 10 1 23
0 10 2 31 6 42 82 58 60 28 4 17
0 10 6 54 10 11 20 24 26 19 57 23
0 10 28 6 63 9 14 26 0 95 50 13
0 10 9 2 15 35 28 11 24 7 26 17
0 10 8 2 13 3 5 9 31 60 69 28
0 10 76 0 11 2 21 30 27 91 75 59
0 10 36 27 73 37 16 7 13 25 1 18
0 10 8 27 39 47 3 10 94 0 24 2
0 10 11 50 43 18 23 17 13 81 12 33
0 10 14 11 19 17 12 30 7 6 16 25
0 10 1 45 0 12 33 22 2 21 23 59
0 10 10 42 77 29 11 2 18 94 21 4
0 10 7 29 11 21 24 15 6 28 72 10
0 10 19 10 39 17 18 66 16 5 7 3
0 10 9 10 6 44 7 2 25 43 49 27
0 10 41 22 54 12 5 8 1 23 13 18
0 10 8 19 26 11 18 36 39 0 33 89
0 10 18 25 0 50 10 28 11 27 81 29
0 10 4 12 28 68 10 6 3 45 30 49
0 10 53 6 54 4 76 2 12 0 82 39
0 10 2 1 43 3 74 17 41 21 18 69
0 10 69 41 82 29 17 35 52 12 62 4
0 10 2 22 14 1 72 13 25 18 39 29
0 10 15 35 19 76 12 11 17 25 27 21
0 10 20 36 51 9 16 15 2 19 57 54
0 10 36 15 25 20 38 11 29 76 3 73
0 10 6 4 11 28 8 38 31 0 36 60
0 10 15 22 10 17 2 77 3 37 48 29
0 10 1 15 21 12 53 47 14 17 58 71
0 10 9 61 30 29 22 26 24 17 98 31
0 10 20 1 8 47 22 2 11 45 21 10
0 10 4 25 19 12 56 46 21 36 27 17
0 10 13 1 27 2 18 53 5 48 50 74
0 10 0 42 12 1 62 26 18 34 21 17
0 10 8 2 6 28 64 23 46 36 20 18
0 10 4 26 20 13 22 5 34 1 30 14
0 10 0 38 19 5 40 12 15 28 13 21
0 10 1 43 15 21 5 16 85 44 28 55
0 10 8 2 37 3 1 74 34 10 35 43
0 10 4 14 1 31 2 8 88 22 10 16
0 10 26 0 14 17 15 6 42 44 29 16
0 10 9 2 19 7 13 48 21 0 6 17
0 10 35 4 46 78 28 40 14 9 0 53
0 10 8 9 22 16 51 6 24 4 12 18
0 10 10 7 5 4 27 21 6 60 29 28
0 10 3 25 51 30 53 33 14 54 28 7
0 10 8 4 6 74 1 3 5 77 28 68
0 10 8 44 3 7 60 37 20 33 14 96
0 10 13 4 6 19 10 1 62 33 82 89
0 10 19 0 54 1 8 26 25 22 66 69
0 10 2 9 17 23 16 14 3 48 40 60
0 10 53 8 37 36 3 5 10 14 28 12
0 10 9 13 10 25 20 12 24 5 43 0
0 10 4 37 72 60 11 48 27 0 17 36
0 10 22 9 73 2 39 61 13 24 28 32
0 10 16 41 40 19 25 60 18 34 15 4
0 10 1 73 21 61 9 2 45 22 24 77
0 10 5 79 7 29 76 65 14 15 28 49
0 10 2 13 20 0 11 23 57 7 26 12
0 10 1 37 32 91 76 5 40 77 24 12
0 10 18 27 11 21 9 16 0 48 4 51
0 10 8 35 6 9 27 42 5 0 56 72
0 10 21 26 0 5 39 15 50 17 6 14
0 10 13 8 4 61 35 10 20 38 7 43
0 10 2 62 21 32 27 20 12 11 17 14
0 10 9 15 8 76 3 23 14 24 6 93
0 10 22 0 30 24 1 41 12 55 11 97
0 10 6 2 20 11 31 24 7 38 32 23
0 10 9 79 10 3 42 50 66 12 20 40
0 10 22 27 18 41 13 12 6 4 94 21
0 10 38 48 7 3 29 21 24 68 23 64
0 10 3 8 19 13 6 63 31 15 26 17
0 10 8 1 76 0 2 5 32 4 35 80
0 10 19 14 11 0 7 24 23 46 60 30
0 10 37 2 3 9 21 1 49 48 4 64
0 10 9 3 4 47 8 19 2 23 42 25
